# Supplementary material for: Increased mutation and gene conversion within human segmental duplications
Source: Nature. 2023 May 10;617(7960):325–34. doi: 10.1038/s41586-023-05895-y (PMC10172114; doi:10.1038/s41586-023-05895-y)
Supplement: Supplementary file 3 — This file contains Supplementary Tables 1–14. [file 41586_2023_5895_MOESM3_ESM.xlsx]

## Sheet: Table List
Supplemental Tables
Table S1: Summary of sequence and assembly statistics for haplotype-resolved human genomes
Table S2: ONT validation via GAVISUNK in SD and unique regions
Table S3: SNVs per 10 kbp by region and superpopulation
Table S4: IGC events for all haplotypes with coordinates and supporting information
Table S5: Master table of all distinct IGC events
Table S6: Average statistics for IGC events across haplotypes and superpopulations
Table S7: Mbp IGC as a function of p value
Table S8: Acceptor and donor IGC hotspots
Table S9: Genes that intersect IGC events
Table S10: Exons that intersect IGC events
Table S11: IGC events that copy full gene models
Table S12: Frequency of triplet mutations in SD and unique regions
Table S13: Frequency of specific mutations in SD and unique regions
Table S14: Multiple linear regression of SNVs per 10 kbp and relative contributions of predictors

## Sheet: S1
Table S1: Summary of sequence and assembly statistics for haplotype-resolved human genomes
sample_id	source	assembly_file	assembly_totalBp	assembly_nSeqs	assembly_mean	assembly_50%	assembly_min	assembly_max	assembly_N50	assembly_auN	Maternal	Paternal	Superpopulation	HiFi_total_Gbp	HiFi_mean	HiFi_quartile_50	HiFi_N50	ONT_Gb	ONT_N50	ONT_100kb+	SRA Project Accession
HG02148	HPRC	HG02148.mat.fa.gz	3.04Gbp	423	7.18Mbp	241.54Kbp	14.93Kbp	104.12Mbp	39.94Mbp	45.84Mbp	TRUE	FALSE	AMR	123.24	17555	16450	16942	60.91	61223	5.63	PRJNA701308
HG02148	HPRC	HG02148.pat.fa.gz	3.03Gbp	487	6.21Mbp	156.84Kbp	14.34Kbp	111.34Mbp	41.87Mbp	42.08Mbp	FALSE	TRUE	AMR	123.24	17555	16450	16942	60.91	61223	5.63	PRJNA701308
HG01358	HPRC	HG01358.mat.fa.gz	3.03Gbp	334	9.07Mbp	528.83Kbp	16.57Kbp	137.81Mbp	48.75Mbp	59.56Mbp	TRUE	FALSE	AMR	117.01	18384	18095	18510	65.14	64158	5.82	PRJNA701308
HG01358	HPRC	HG01358.pat.fa.gz	2.93Gbp	441	6.65Mbp	120.07Kbp	14.89Kbp	122.69Mbp	52.44Mbp	54.43Mbp	FALSE	TRUE	AMR	117.01	18384	18095	18510	65.14	64158	5.82	PRJNA701308
HG02486	HPRC	HG02486.mat.fa.gz	3.03Gbp	283	10.71Mbp	436.71Kbp	16.57Kbp	134.27Mbp	55.07Mbp	60.24Mbp	TRUE	FALSE	AFR	123.9	18571	18300	18626	95	64367	8.62	PRJNA701308
HG02486	HPRC	HG02486.pat.fa.gz	2.93Gbp	342	8.57Mbp	266.36Kbp	16.42Kbp	160.28Mbp	58.49Mbp	63.85Mbp	FALSE	TRUE	AFR	123.9	18571	18300	18626	95	64367	8.62	PRJNA701308
HG02559	HPRC	HG02559.mat.fa.gz	3.04Gbp	329	9.24Mbp	177.35Kbp	16.57Kbp	156.75Mbp	59.53Mbp	66.74Mbp	TRUE	FALSE	AFR	128.54	20341	19965	20288	82.02	65002	7.72	PRJNA701308
HG02559	HPRC	HG02559.pat.fa.gz	3.02Gbp	260	11.63Mbp	154.72Kbp	17.31Kbp	111.03Mbp	57.25Mbp	60.73Mbp	FALSE	TRUE	AFR	128.54	20341	19965	20288	82.02	65002	7.72	PRJNA701308
HG01361	HPRC	HG01361.mat.fa.gz	3.03Gbp	295	10.26Mbp	791.00Kbp	16.56Kbp	132.68Mbp	45.12Mbp	58.51Mbp	TRUE	FALSE	AMR	130	19982	19638	20026	107.71	67140	10.69	PRJNA701308
HG01361	HPRC	HG01361.pat.fa.gz	3.01Gbp	288	10.45Mbp	431.32Kbp	10.29Kbp	174.83Mbp	47.18Mbp	57.26Mbp	FALSE	TRUE	AMR	130	19982	19638	20026	107.71	67140	10.69	PRJNA701308
HG01106	HPRC	HG01106.mat.fa.gz	3.04Gbp	272	11.16Mbp	351.36Kbp	16.57Kbp	142.83Mbp	47.71Mbp	56.71Mbp	TRUE	FALSE	AMR	145.12	22304	21752	22164	138.19	70183	14.33	PRJNA701308
HG01106	HPRC	HG01106.pat.fa.gz	2.93Gbp	284	10.31Mbp	222.53Kbp	18.27Kbp	134.25Mbp	57.17Mbp	62.68Mbp	FALSE	TRUE	AMR	145.12	22304	21752	22164	138.19	70183	14.33	PRJNA701308
HG00673	HPRC	HG00673.mat.fa.gz	3.05Gbp	348	8.77Mbp	1.20Mbp	16.57Kbp	82.92Mbp	29.08Mbp	31.99Mbp	TRUE	FALSE	EAS	122.49	20755	20211	20974	115.7	70877	11.84	PRJNA701308
HG00673	HPRC	HG00673.pat.fa.gz	2.93Gbp	420	6.97Mbp	343.33Kbp	18.62Kbp	76.52Mbp	34.84Mbp	34.34Mbp	FALSE	TRUE	EAS	122.49	20755	20211	20974	115.7	70877	11.84	PRJNA701308
HG01952	HPRC	HG01952.mat.fa.gz	3.02Gbp	307	9.84Mbp	288.18Kbp	16.58Kbp	130.52Mbp	54.64Mbp	58.58Mbp	TRUE	FALSE	AMR	127.85	21340	20428	21109	103.55	72206	11.06	PRJNA701308
HG01952	HPRC	HG01952.pat.fa.gz	2.91Gbp	378	7.71Mbp	134.90Kbp	17.91Kbp	132.85Mbp	44.25Mbp	53.86Mbp	FALSE	TRUE	AMR	127.85	21340	20428	21109	103.55	72206	11.06	PRJNA701308
HG02717	HPRC	HG02717.mat.fa.gz	3.04Gbp	323	9.41Mbp	499.60Kbp	14.79Kbp	177.34Mbp	43.94Mbp	52.58Mbp	TRUE	FALSE	AFR	140.3	17129	16267	16751	88.93	72917	9.75	PRJNA701308
HG02717	HPRC	HG02717.pat.fa.gz	2.95Gbp	399	7.38Mbp	181.76Kbp	14.52Kbp	108.99Mbp	46.51Mbp	46.71Mbp	FALSE	TRUE	AFR	140.3	17129	16267	16751	88.93	72917	9.75	PRJNA701308
HG02572	HPRC	HG02572.mat.fa.gz	3.06Gbp	632	4.83Mbp	730.39Kbp	16.57Kbp	114.90Mbp	23.13Mbp	32.21Mbp	TRUE	FALSE	AFR	95.89	19938	19547	19979	51.47	73266	6.79	PRJNA701308
HG02572	HPRC	HG02572.pat.fa.gz	2.94Gbp	641	4.59Mbp	606.51Kbp	18.99Kbp	116.42Mbp	19.53Mbp	29.68Mbp	FALSE	TRUE	AFR	95.89	19938	19547	19979	51.47	73266	6.79	PRJNA701308
HG00438	HPRC	HG00438.mat.fa.gz	3.04Gbp	258	11.77Mbp	950.28Kbp	16.57Kbp	135.80Mbp	54.94Mbp	57.85Mbp	TRUE	FALSE	EAS	127.47	22914	21693	22619	136.61	73532	14.67	PRJNA701308
HG00438	HPRC	HG00438.pat.fa.gz	3.03Gbp	276	10.96Mbp	655.76Kbp	17.44Kbp	136.24Mbp	48.06Mbp	55.44Mbp	FALSE	TRUE	EAS	127.47	22914	21693	22619	136.61	73532	14.67	PRJNA701308
HG01175	HPRC	HG01175.mat.fa.gz	3.03Gbp	315	9.62Mbp	1.59Mbp	16.57Kbp	118.58Mbp	36.54Mbp	43.79Mbp	TRUE	FALSE	AMR	111.94	21719	21077	21602	148.25	75225	16.59	PRJNA701308
HG01175	HPRC	HG01175.pat.fa.gz	3.03Gbp	365	8.30Mbp	887.21Kbp	17.50Kbp	126.77Mbp	34.80Mbp	38.59Mbp	FALSE	TRUE	AMR	111.94	21719	21077	21602	148.25	75225	16.59	PRJNA701308
HG03516	HPRC	HG03516.mat.fa.gz	3.03Gbp	320	9.48Mbp	621.01Kbp	16.10Kbp	134.21Mbp	44.77Mbp	50.42Mbp	TRUE	FALSE	AFR	110.25	18740	18205	18663	141.52	75811	16.3	PRJNA701308
HG03516	HPRC	HG03516.pat.fa.gz	3.07Gbp	369	8.31Mbp	178.76Kbp	15.71Kbp	158.66Mbp	55.48Mbp	62.20Mbp	FALSE	TRUE	AFR	110.25	18740	18205	18663	141.52	75811	16.3	PRJNA701308
HG02257	HPRC	HG02257.mat.fa.gz	3.03Gbp	292	10.38Mbp	452.14Kbp	16.57Kbp	121.81Mbp	59.04Mbp	63.70Mbp	TRUE	FALSE	AFR	110.64	19243	18926	19246	85.04	76136	9.56	PRJNA701308
HG02257	HPRC	HG02257.pat.fa.gz	3.04Gbp	306	9.94Mbp	461.33Kbp	17.03Kbp	134.40Mbp	57.98Mbp	62.54Mbp	FALSE	TRUE	AFR	110.64	19243	18926	19246	85.04	76136	9.56	PRJNA701308
HG01071	HPRC	HG01071.mat.fa.gz	3.01Gbp	236	12.77Mbp	1.08Mbp	27.10Kbp	184.36Mbp	50.13Mbp	64.23Mbp	TRUE	FALSE	AMR	108.93	26628	26137	26926	132.38	76951	15.29	PRJNA701308
HG01071	HPRC	HG01071.pat.fa.gz	3.06Gbp	330	9.26Mbp	550.86Kbp	22.63Kbp	148.18Mbp	55.59Mbp	57.76Mbp	FALSE	TRUE	AMR	108.93	26628	26137	26926	132.38	76951	15.29	PRJNA701308
HG00735	HPRC	HG00735.mat.fa.gz	3.04Gbp	244	12.45Mbp	911.95Kbp	16.56Kbp	123.74Mbp	56.47Mbp	59.62Mbp	TRUE	FALSE	AMR	133.5	22201	21747	22328	102.66	76977	11.68	PRJNA701308
HG00735	HPRC	HG00735.pat.fa.gz	3.03Gbp	299	10.15Mbp	312.08Kbp	19.02Kbp	159.64Mbp	53.42Mbp	67.21Mbp	FALSE	TRUE	AMR	133.5	22201	21747	22328	102.66	76977	11.68	PRJNA701308
HG01978	HPRC	HG01978.mat.fa.gz	3.05Gbp	247	12.36Mbp	848.41Kbp	16.57Kbp	128.13Mbp	60.49Mbp	59.11Mbp	TRUE	FALSE	AMR	117.57	26154	25408	26203	128.37	77617	14.67	PRJNA701308
HG01978	HPRC	HG01978.pat.fa.gz	3.06Gbp	286	10.68Mbp	566.14Kbp	21.64Kbp	137.44Mbp	52.81Mbp	55.62Mbp	FALSE	TRUE	AMR	117.57	26154	25408	26203	128.37	77617	14.67	PRJNA701308
HG01891	HPRC	HG01891.mat.fa.gz	3.02Gbp	331	9.13Mbp	117.98Kbp	16.57Kbp	144.20Mbp	81.11Mbp	72.78Mbp	TRUE	FALSE	AFR	115.13	17010	16865	17039	120.77	79570	14.72	PRJNA701308
HG01891	HPRC	HG01891.pat.fa.gz	3.04Gbp	427	7.13Mbp	65.48Kbp	15.40Kbp	111.28Mbp	57.10Mbp	59.01Mbp	FALSE	TRUE	AFR	115.13	17010	16865	17039	120.77	79570	14.72	PRJNA701308
HG00741	HPRC	HG00741.mat.fa.gz	3.04Gbp	297	10.22Mbp	901.07Kbp	16.57Kbp	147.83Mbp	41.00Mbp	49.98Mbp	TRUE	FALSE	AMR	119.23	24657	24141	24843	145.37	79828	17.29	PRJNA701308
HG00741	HPRC	HG00741.pat.fa.gz	3.03Gbp	289	10.48Mbp	871.57Kbp	21.13Kbp	146.62Mbp	51.04Mbp	55.63Mbp	FALSE	TRUE	AMR	119.23	24657	24141	24843	145.37	79828	17.29	PRJNA701308
HG02886	HPRC	HG02886.mat.fa.gz	3.05Gbp	461	6.61Mbp	230.68Kbp	16.57Kbp	114.51Mbp	28.88Mbp	33.91Mbp	TRUE	FALSE	AFR	137.41	17920	17197	17624	106.81	81798	13.26	PRJNA701308
HG02886	HPRC	HG02886.pat.fa.gz	3.05Gbp	503	6.06Mbp	292.53Kbp	15.28Kbp	87.30Mbp	29.11Mbp	31.41Mbp	FALSE	TRUE	AFR	137.41	17920	17197	17624	106.81	81798	13.26	PRJNA701308
HG03540	HPRC	HG03540.mat.fa.gz	3.05Gbp	435	7.01Mbp	385.66Kbp	16.57Kbp	96.32Mbp	30.47Mbp	33.87Mbp	TRUE	FALSE	AFR	153.41	20777	20020	20527	95.38	81809	11.78	PRJNA701308
HG03540	HPRC	HG03540.pat.fa.gz	3.07Gbp	512	5.99Mbp	130.70Kbp	15.27Kbp	88.87Mbp	34.16Mbp	34.16Mbp	FALSE	TRUE	AFR	153.41	20777	20020	20527	95.38	81809	11.78	PRJNA701308
HG01928	HPRC	HG01928.mat.fa.gz	3.03Gbp	244	12.40Mbp	1.19Mbp	16.56Kbp	152.51Mbp	53.72Mbp	57.55Mbp	TRUE	FALSE	AMR	108.9	23540	23017	23609	85.01	82260	10.49	PRJNA701308
HG01928	HPRC	HG01928.pat.fa.gz	2.92Gbp	317	9.22Mbp	424.27Kbp	20.43Kbp	154.53Mbp	45.70Mbp	59.38Mbp	FALSE	TRUE	AMR	108.9	23540	23017	23609	85.01	82260	10.49	PRJNA701308
HG00621	HPRC	HG00621.mat.fa.gz	3.02Gbp	253	11.95Mbp	566.66Kbp	16.57Kbp	141.78Mbp	50.29Mbp	58.38Mbp	TRUE	FALSE	EAS	122.5	21989	20604	21499	106.17	83822	13.2	PRJNA701308
HG00621	HPRC	HG00621.pat.fa.gz	2.91Gbp	287	10.13Mbp	604.46Kbp	17.34Kbp	105.80Mbp	54.67Mbp	55.14Mbp	FALSE	TRUE	EAS	122.5	21989	20604	21499	106.17	83822	13.2	PRJNA701308
HG02622	HPRC	HG02622.mat.fa.gz	3.05Gbp	292	10.43Mbp	145.55Kbp	16.57Kbp	139.51Mbp	60.04Mbp	65.20Mbp	TRUE	FALSE	AFR	143.99	23110	22330	22882	47.62	87046	6.29	PRJNA701308
HG02622	HPRC	HG02622.pat.fa.gz	3.04Gbp	270	11.27Mbp	205.57Kbp	20.60Kbp	103.76Mbp	51.21Mbp	55.29Mbp	FALSE	TRUE	AFR	143.99	23110	22330	22882	47.62	87046	6.29	PRJNA701308
HG01123	HPRC	HG01123.mat.fa.gz	3.01Gbp	340	8.86Mbp	329.21Kbp	16.57Kbp	132.47Mbp	54.36Mbp	57.06Mbp	TRUE	FALSE	AMR	119.42	16689	16484	16830	51.46	87190	5.56	PRJNA701308
HG01123	HPRC	HG01123.pat.fa.gz	3.01Gbp	436	6.91Mbp	139.43Kbp	14.07Kbp	122.87Mbp	44.72Mbp	54.48Mbp	FALSE	TRUE	AMR	119.42	16689	16484	16830	51.46	87190	5.56	PRJNA701308
HG03579	HPRC	HG03579.mat.fa.gz	3.04Gbp	456	6.66Mbp	649.96Kbp	16.57Kbp	83.38Mbp	27.01Mbp	32.32Mbp	TRUE	FALSE	AFR	149.99	19547	18895	19408	51.94	87729	6.91	PRJNA701308
HG03579	HPRC	HG03579.pat.fa.gz	2.95Gbp	499	5.91Mbp	318.51Kbp	17.14Kbp	89.43Mbp	27.54Mbp	30.59Mbp	FALSE	TRUE	AFR	149.99	19547	18895	19408	51.94	87729	6.91	PRJNA701308
HG02630	HPRC	HG02630.mat.fa.gz	3.04Gbp	497	6.12Mbp	215.10Kbp	16.57Kbp	83.92Mbp	25.38Mbp	29.89Mbp	TRUE	FALSE	AFR	151.01	19239	18705	19196	64.53	88601	8.72	PRJNA701308
HG02630	HPRC	HG02630.pat.fa.gz	3.05Gbp	532	5.74Mbp	126.84Kbp	10.24Kbp	76.91Mbp	29.25Mbp	31.68Mbp	FALSE	TRUE	AFR	151.01	19239	18705	19196	64.53	88601	8.72	PRJNA701308
HG01258	HPRC	HG01258.mat.fa.gz	3.03Gbp	346	8.76Mbp	349.97Kbp	14.86Kbp	157.90Mbp	56.64Mbp	62.84Mbp	TRUE	FALSE	AMR	111.15	19928	19571	20342	69.81	91791	9.73	PRJNA701308
HG01258	HPRC	HG01258.pat.fa.gz	2.92Gbp	324	9.00Mbp	445.02Kbp	16.54Kbp	116.99Mbp	49.86Mbp	55.47Mbp	FALSE	TRUE	AMR	111.15	19928	19571	20342	69.81	91791	9.73	PRJNA701308
HG03453	HPRC	HG03453.mat.fa.gz	3.05Gbp	439	6.94Mbp	1.05Mbp	16.57Kbp	90.18Mbp	26.38Mbp	27.55Mbp	TRUE	FALSE	AFR	160.25	20134	19390	19883	36.08	93224	5.07	PRJNA701308
HG03453	HGSVC	HG03453.pat.fa.gz	3.05Gbp	480	6.36Mbp	392.59Kbp	16.57Kbp	63.91Mbp	27.05Mbp	29.27Mbp	FALSE	TRUE	AFR	160.25	20134	19390	19883	36.08	93224	5.07	PRJNA701308
CHM1	New	CHM1_2022-01-29.fasta	3.13Gbp	3488	898.70Kbp	23.65Kbp	8.81Kbp	204.27Mbp	110.90Mbp	110.99Mbp	FALSE	FALSE	EUR	174.62	14490	12700	15030	303.89	71.87	95.91	PRJNA726974
GRCh38	HGP	hg38.chr_only.fa	3.09Gbp	24	128.68Mbp	133.54Mbp	46.71Mbp	248.96Mbp	156.04Mbp	153.57Mbp	FALSE	FALSE	EUR	NA	NA	NA	NA	NA	NA	NA	PRJNA31257
HG002	HPRC	HG002.mat.fa.gz	3.06Gbp	445	6.88Mbp	100.75Kbp	9.14Kbp	139.96Mbp	81.88Mbp	77.29Mbp	TRUE	FALSE	EUR	550.89	15114	13886	14446	NA	NA	NA	PRJNA701308
HG002	HPRC	HG002.pat.fa.gz	2.96Gbp	610	4.85Mbp	54.84Kbp	9.14Kbp	183.08Mbp	84.97Mbp	74.45Mbp	FALSE	TRUE	EUR	550.89	15114	13886	14446	NA	NA	NA	PRJNA731524
HG005	HPRC	HG005.mat.fa.gz	3.03Gbp	503	6.02Mbp	83.69Kbp	15.46Kbp	110.84Mbp	69.74Mbp	64.03Mbp	TRUE	FALSE	EAS	145.34	16989	16671	16956	NA	NA	NA	PRJNA731524
HG005	HPRC	HG005.pat.fa.gz	2.94Gbp	682	4.31Mbp	51.66Kbp	7.02Kbp	134.06Mbp	58.30Mbp	62.36Mbp	FALSE	TRUE	EAS	145.34	16989	16671	16956	NA	NA	NA	PRJNA731524
HG00514	HGSVC	HG00514.hifiasm.dip.hap1.p_ctg.gfa.fasta	3.03Gbp	895	3.38Mbp	185.26Kbp	9.96Kbp	73.04Mbp	21.59Mbp	26.95Mbp	FALSE	TRUE	EAS	76.5	17000	16900	17100	NA	NA	NA	PRJEB36100
HG00514	HGSVC	HG00514.hifiasm.dip.hap2.p_ctg.gfa.fasta	3.02Gbp	850	3.55Mbp	240.83Kbp	9.96Kbp	78.33Mbp	20.17Mbp	26.63Mbp	TRUE	FALSE	EAS	76.5	17000	16900	17100	NA	NA	NA	PRJEB36100
HG00733	HPRC	HG00733.mat.fa.gz	3.03Gbp	609	4.97Mbp	88.47Kbp	13.34Kbp	91.76Mbp	44.65Mbp	44.28Mbp	TRUE	FALSE	AMR	103.8	13552	13190	13469	NA	NA	NA	PRJNA731524
HG00733	HPRC	HG00733.pat.fa.gz	3.04Gbp	681	4.47Mbp	78.27Kbp	1.28Kbp	110.97Mbp	40.99Mbp	48.18Mbp	FALSE	TRUE	AMR	103.8	13552	13190	13469	NA	NA	NA	PRJNA731524
HG01109	HPRC	HG01109.mat.fa.gz	3.04Gbp	399	7.61Mbp	882.19Kbp	16.57Kbp	92.75Mbp	32.31Mbp	33.45Mbp	TRUE	FALSE	AMR	99.78	21307	20843	21163	NA	NA	NA	PRJNA731524
HG01109	HPRC	HG01109.pat.fa.gz	2.92Gbp	473	6.18Mbp	437.06Kbp	18.56Kbp	103.54Mbp	30.22Mbp	36.03Mbp	FALSE	TRUE	AMR	99.78	21307	20843	21163	NA	NA	NA	PRJNA731524
HG01243	HPRC	HG01243.mat.fa.gz	3.03Gbp	345	8.78Mbp	1.98Mbp	16.57Kbp	118.53Mbp	31.38Mbp	37.59Mbp	TRUE	FALSE	AMR	109.24	19913	19157	19528	NA	NA	NA	PRJNA731524
HG01243	HPRC	HG01243.pat.fa.gz	2.91Gbp	436	6.67Mbp	295.20Kbp	16.75Kbp	78.53Mbp	29.12Mbp	33.06Mbp	FALSE	TRUE	AMR	109.24	19913	19157	19528	NA	NA	NA	PRJNA731524
HG02055	HPRC	HG02055.mat.fa.gz	3.02Gbp	306	9.87Mbp	2.07Mbp	16.57Kbp	108.66Mbp	35.18Mbp	39.04Mbp	TRUE	FALSE	AFR	123.16	19725	19016	19543	NA	NA	NA	PRJNA701308
HG02055	HPRC	HG02055.pat.fa.gz	2.95Gbp	367	8.04Mbp	568.73Kbp	16.08Kbp	118.43Mbp	34.12Mbp	42.39Mbp	FALSE	TRUE	AFR	123.16	19725	19016	19543	NA	NA	NA	PRJNA701308
HG02080	HPRC	HG02080.mat.fa.gz	3.03Gbp	422	7.19Mbp	1.84Mbp	16.56Kbp	83.35Mbp	20.23Mbp	27.12Mbp	TRUE	FALSE	EAS	105.9	21403	20874	21313	NA	NA	NA	PRJNA731524
HG02080	HPRC	HG02080.pat.fa.gz	3.02Gbp	485	6.24Mbp	687.41Kbp	17.38Kbp	75.66Mbp	24.29Mbp	28.55Mbp	FALSE	TRUE	EAS	105.9	21403	20874	21313	NA	NA	NA	PRJNA731524
HG02109	HPRC	HG02109.mat.fa.gz	3.03Gbp	445	6.80Mbp	1.62Mbp	16.57Kbp	78.43Mbp	23.12Mbp	25.94Mbp	TRUE	FALSE	AFR	94.96	19785	18983	19552	NA	NA	NA	PRJNA731524
HG02109	HPRC	HG02109.pat.fa.gz	3.04Gbp	481	6.32Mbp	1.43Mbp	18.54Kbp	66.22Mbp	24.10Mbp	25.47Mbp	FALSE	TRUE	AFR	94.96	19785	18983	19552	NA	NA	NA	PRJNA731524
HG02145	HPRC	HG02145.mat.fa.gz	3.03Gbp	437	6.93Mbp	1.52Mbp	16.57Kbp	74.72Mbp	24.06Mbp	27.30Mbp	TRUE	FALSE	AFR	112.8	18280	17715	18400	NA	NA	NA	PRJNA731524
HG02145	HPRC	HG02145.pat.fa.gz	2.94Gbp	817	3.60Mbp	66.64Kbp	16.94Kbp	63.27Mbp	19.77Mbp	23.60Mbp	FALSE	TRUE	AFR	112.8	18280	17715	18400	NA	NA	NA	PRJNA731524
HG02723	HPRC	HG02723.mat.fa.gz	3.03Gbp	429	7.06Mbp	2.03Mbp	16.57Kbp	93.68Mbp	22.44Mbp	27.31Mbp	TRUE	FALSE	AFR	143.29	16059	15303	15693	NA	NA	NA	PRJNA731524
HG02723	HPRC	HG02723.pat.fa.gz	3.05Gbp	529	5.76Mbp	395.05Kbp	11.49Kbp	73.22Mbp	24.83Mbp	28.60Mbp	FALSE	TRUE	AFR	143.29	16059	15303	15693	NA	NA	NA	PRJNA731524
HG02818	HPRC	HG02818.mat.fa.gz	3.04Gbp	620	4.90Mbp	1.03Mbp	13.79Kbp	65.44Mbp	19.38Mbp	23.42Mbp	TRUE	FALSE	AFR	114.11	16525	16385	16750	NA	NA	NA	PRJNA731524
HG02818	HPRC	HG02818.pat.fa.gz	3.02Gbp	566	5.33Mbp	894.22Kbp	1.46Kbp	60.49Mbp	18.22Mbp	23.08Mbp	FALSE	TRUE	AFR	114.11	16525	16385	16750	NA	NA	NA	PRJNA731524
HG03098	HPRC	HG03098.mat.fa.gz	3.06Gbp	331	9.24Mbp	1.30Mbp	16.57Kbp	132.64Mbp	36.98Mbp	47.25Mbp	TRUE	FALSE	AFR	111.08	19933	19144	19465	NA	NA	NA	PRJNA701308
HG03098	HPRC	HG03098.pat.fa.gz	2.94Gbp	445	6.60Mbp	307.07Kbp	17.17Kbp	138.79Mbp	34.38Mbp	39.47Mbp	FALSE	TRUE	AFR	111.08	19933	19144	19465	NA	NA	NA	PRJNA701308
HG03125	HGSVC	HG03125.hifiasm.dip.hap1.p_ctg.gfa.fasta	3.03Gbp	663	4.57Mbp	631.76Kbp	4.35Kbp	78.30Mbp	17.35Mbp	24.17Mbp	FALSE	TRUE	AFR	84	17800	16700	17400	NA	NA	NA	PRJNA701308
HG03125	HGSVC	HG03125.hifiasm.dip.hap2.p_ctg.gfa.fasta	3.02Gbp	664	4.55Mbp	734.54Kbp	4.46Kbp	62.90Mbp	20.41Mbp	23.81Mbp	TRUE	FALSE	AFR	84	17800	16700	17400	NA	NA	NA	PRJNA701308
HG03486	HPRC	HG03486.mat.fa.gz	3.03Gbp	480	6.32Mbp	581.00Kbp	16.57Kbp	89.38Mbp	24.25Mbp	31.02Mbp	TRUE	FALSE	AFR	122.26	19149	18297	18745	NA	NA	NA	PRJNA731524
HG03486	HPRC	HG03486.pat.fa.gz	3.05Gbp	519	5.88Mbp	369.11Kbp	16.52Kbp	76.19Mbp	27.18Mbp	27.63Mbp	FALSE	TRUE	AFR	122.26	19149	18297	18745	NA	NA	NA	PRJNA731524
HG03492	HPRC	HG03492.mat.fa.gz	3.02Gbp	495	6.11Mbp	1.46Mbp	16.57Kbp	68.99Mbp	18.86Mbp	24.60Mbp	TRUE	FALSE	SAS	104.36	20601	20270	21008	NA	NA	NA	PRJNA731524
HG03492	HPRC	HG03492.pat.fa.gz	2.92Gbp	618	4.73Mbp	413.77Kbp	15.77Kbp	51.97Mbp	20.16Mbp	21.88Mbp	FALSE	TRUE	SAS	104.36	20601	20270	21008	NA	NA	NA	PRJNA731524
NA12878	HGSVC	NA12878.hifiasm.dip.hap1.p_ctg.gfa.fasta	3.02Gbp	1880	1.61Mbp	24.80Kbp	7.46Kbp	111.59Mbp	39.91Mbp	43.63Mbp	FALSE	TRUE	EUR	88	15500	14760	16100	NA	NA	NA	PRJNA701308
NA12878	HGSVC	NA12878.hifiasm.dip.hap2.p_ctg.gfa.fasta	3.03Gbp	1669	1.81Mbp	32.83Kbp	4.78Kbp	104.82Mbp	39.67Mbp	43.07Mbp	TRUE	FALSE	EUR	88	15000	14760	16100	NA	NA	NA	PRJNA701308
NA18906	HPRC	NA18906.mat.fa.gz	3.06Gbp	271	11.28Mbp	1.82Mbp	15.32Kbp	96.36Mbp	40.08Mbp	43.31Mbp	TRUE	FALSE	AFR	130.85	21658	20420	21232	NA	NA	NA	PRJNA731524
NA18906	HPRC	NA18906.pat.fa.gz	3.05Gbp	304	10.02Mbp	525.06Kbp	18.30Kbp	109.21Mbp	43.52Mbp	45.95Mbp	FALSE	TRUE	AFR	130.85	21658	20420	21232	NA	NA	NA	PRJNA731524
NA19240	HPRC	NA19240.mat.fa.gz	3.03Gbp	387	7.83Mbp	989.05Kbp	16.57Kbp	71.66Mbp	28.90Mbp	31.47Mbp	TRUE	FALSE	AFR	125.18	18136	17283	17682	NA	NA	NA	PRJNA731524
NA19240	HPRC	NA19240.pat.fa.gz	3.04Gbp	453	6.71Mbp	768.11Kbp	15.87Kbp	70.97Mbp	25.20Mbp	28.93Mbp	FALSE	TRUE	AFR	125.18	18136	17283	17682	NA	NA	NA	PRJNA731524
NA20129	HPRC	NA20129.mat.fa.gz	3.05Gbp	448	6.80Mbp	1.44Mbp	16.37Kbp	92.88Mbp	21.15Mbp	28.32Mbp	TRUE	FALSE	AFR	116.26	17817	16725	17708	NA	NA	NA	PRJNA731524
NA20129	HPRC	NA20129.pat.fa.gz	3.03Gbp	481	6.30Mbp	1.02Mbp	13.66Kbp	58.33Mbp	22.42Mbp	23.09Mbp	FALSE	TRUE	AFR	116.26	17817	16725	17708	NA	NA	NA	PRJNA731524
NA21309	HPRC	NA21309.mat.fa.gz	3.04Gbp	501	6.06Mbp	1.52Mbp	19.66Kbp	70.48Mbp	20.56Mbp	23.77Mbp	TRUE	FALSE	AFR	122.41	16920	15874	16551	NA	NA	NA	PRJNA731524
NA21309	HPRC	NA21309.pat.fa.gz	3.03Gbp	608	4.98Mbp	901.50Kbp	13.19Kbp	53.37Mbp	17.44Mbp	20.91Mbp	FALSE	TRUE	AFR	122.41	16920	15874	16551	NA	NA	NA	PRJNA731524

## Sheet: S2
Table S2: ONT validation via GAVISUNK in SD and unique regions
Sample		SD				Unique
		Total bases	Bases with sufficient ONT coverage	Error bases	% in error	Total bases	Bases with sufficient ONT coverage	Error bases	% in error
HG01109	hap2	125115761	111741348	95834	0.000857641	2660341218	2458666303	430437	0.000175069
HG03516	hap2	126621908	110400414	443879	0.00402063	2673985318	2425962004	265938	0.000109622
HG03516	hap2	126621908	110400414	443879	0.00402063	2673985318	2425962004	265938	0.000109622
HG01243	hap1	130907971	113808815	418517	0.00367737	2540251717	2279372670	363657	0.000159543
HG02055	hap2	125706898	109245619	316841	0.00290026	2668281172	2497319676	63804300	0.0255491
HG01243	hap2	123521296	106635818	38607	0.000362045	2662921355	2388515227	1432383	0.000599696
HG03516	hap1	133354687	114910572	418	3.63761e-06	2681156474	2442125047	290606	0.000118997
HG03516	hap1	133354687	114910572	418	3.63761e-06	2681156474	2442125047	290606	0.000118997
HG00733	hap1	134221793	115257014	93969	0.0008153	2676545980	2331048477	171069	7.33871e-05
HG00733	hap2	125434378	107585189	0	0	2672134786	2327181910	97406	4.18558e-05
HG02055	hap1	131215399	112127495	368021	0.00328217	2545340950	2372304791	2636863	0.00111152
HG01109	hap1	135924514	115801476	109259	0.000943503	2537365154	2308638469	237941	0.000103066
HG01891	hap1	128500143	108717531	0	0	2673090263	2374703035	30615	1.28921e-05
HG01891	hap2	123059939	103022186	7680	7.4547e-05	2674826277	2356167619	37825	1.60536e-05
HG01175	hap2	127734333	102081246	101088	0.00099027	2670295025	2203268994	156029	7.0817e-05
HG00741	hap1	124252768	98886836	0	0	2666773666	2226958473	531371	0.000238608
HG00741	hap2	135040876	107244047	65735	0.000612948	2670987267	2180789059	506052	0.00023205
HG01175	hap1	130045656	101844605	184495	0.00181153	2661725480	2163838753	63469	2.93317e-05
HG02886	hap2	129102331	99044708	0	0	2659817328	2218876652	25530	1.15058e-05
HG02886	hap1	129534803	99110925	0	0	2667234440	2191736173	58990	2.69147e-05
HG01071	hap1	132630671	100496048	22657	0.000225452	2673178644	2128902973	204485	9.60518e-05
HG01106	hap2	137243654	99141671	96597	0.000974333	2681895386	2170025322	604898	0.000278752
HG01071	hap2	130426158	92634340	78418	0.000846533	2669572466	1995870678	205007	0.000102716
HG01106	hap1	136222332	95179895	205	2.15382e-06	2553333069	1959080626	358940	0.000183219
HG02080	hap2	125039798	84054450	350061	0.00416469	2659836438	1831633038	298476	0.000162956
HG02080	hap1	131088507	88014722	179978	0.00204486	2657478319	1828484031	306564	0.00016766
HG01978	hap1	136155490	90002955	235	2.61103e-06	2685198230	1828641236	152807	8.35631e-05
HG01978	hap2	126355756	81554276	206082	0.00252693	2682304515	1827500693	396264	0.000216834
HG01361	hap2	126786846	80963559	11603	0.000143311	2678055377	1757508589	264673	0.000150596
HG00673	hap2	137175081	87260213	157957	0.00181018	2666947250	1790662733	1735956	0.000969449
HG01361	hap1	128517940	81081386	0	0	2670855462	1703312510	236073	0.000138596
HG03540	hap1	130686324	80297233	0	0	2671139595	1938211332	82181	4.24004e-05
HG00621	hap1	127653557	76361614	0	0	2554615345	1632856547	42085	2.57739e-05
HG00673	hap1	122942305	72974980	25964	0.000355793	2545977270	1604223539	335656	0.000209233
HG01952	hap2	123311595	71023714	292004	0.00411136	2677837233	1527390884	34874664	0.0228328
HG00621	hap2	126629718	69534190	103058	0.00148212	2678621191	1647428947	2817968	0.00171052
HG03540	hap2	125034926	68345162	0	0	2673223725	1792414790	18151	1.01266e-05
HG01952	hap1	126993764	64022458	115697	0.00180713	2553133229	1304245975	766013	0.000587322
HG01123	hap2	127940920	22080023	0	0	2680154418	508527658	1350	2.65472e-06
HG01123	hap1	124769338	20779927	0	0	2669213846	506762831	1916	3.78086e-06
HG02148	hap2	130232916	19898039	0	0	2674798534	412260397	15633	3.79202e-05
HG02148	hap1	126227409	17966047	0	0	2669255848	411807998	26713	6.48676e-05

## Sheet: S3
Table S3: SNVs per 10 kbp by region and superpopulation
Superpopulation	region	median # SNVs per 10 kbp	mean # SNVs per 10 kbp	std # SNVs per 10 kbp	median Mbp	mean Mbp	std Mbp	# of haplotypes
AFR	Acrocentric	19.1341	20.0167	8.2463	5.18865	5.36518	1.78003	50
AFR	Alu	13.3135	13.1733	0.358665	287.709	285.688	4.52302	50
AFR	AncientSDs	12.146	12.0521	0.627444	54.0352	52.8729	2.67999	50
AFR	Exons	7.28294	7.23239	0.2274	77.0439	76.5218	1.36692	50
AFR	HERV	10.2173	9.99075	1.36534	0.167225	0.168794	0.00527228	50
AFR	IGC	36.1759	35.9059	3.36329	7.8412	7.94291	0.826121	50
AFR	InterGenicSD	17.999	17.9	1.09573	79.4951	78.819	3.54916	50
AFR	InterGenicUnique	11.6895	11.5562	0.332623	1194.9	1187.24	21.9807	50
AFR	L1	10.1957	10.1209	0.360875	490.256	484.838	15.0867	50
AFR	RM	10.8449	10.7491	0.329956	1404.82	1393.3	31.5327	50
AFR	Sat	6.57651	6.8353	2.96806	5.99317	5.8793	1.41867	50
AFR	SD	17.3876	17.2357	0.951878	119.458	118.605	4.71396	50
AFR	SD-Acrocentric	17.2066	17.1321	0.910313	113.923	113.24	4.25044	50
AFR	SD-IGC	15.9257	15.9018	0.924912	111.253	110.662	4.30602	50
AFR	SD+Acrocentric	19.6728	20.4674	8.16586	5.0402	5.22348	1.73973	50
AFR	SD+Alu	18.149	18.0613	1.00183	14.0112	13.9599	0.465409	50
AFR	SD+Exons	12.1422	12.1083	0.827373	3.79135	3.76053	0.113723	50
AFR	SD+HERV	16.6441	15.4894	9.10962	0.014415	0.0141516	0.000796058	50
AFR	SD+IGC	36.1944	35.8684	3.29324	7.78499	7.88006	0.819275	50
AFR	SD+InterGenicSD	17.999	17.9	1.09573	79.4951	78.819	3.54916	50
AFR	SD+L1	14.414	14.33	0.95913	19.7466	19.5759	1.04218	50
AFR	SD+RM	16.5391	16.4932	1.02701	61.2046	60.8219	2.74849	50
AFR	SD+Sat	17.2901	17.7067	5.84501	2.36062	2.23032	0.702333	50
AFR	Unique	10.7998	10.6887	0.296569	2526.59	2510.4	41.4248	50
AMR	Acrocentric	13.1431	13.052	4.36663	7.79198	7.64366	2.81098	32
AMR	Alu	10.2326	10.3952	0.552686	288.312	286.232	4.78639	32
AMR	AncientSDs	9.49161	9.56167	0.632433	54.5709	53.1371	3.19349	32
AMR	Exons	5.63282	5.69631	0.302861	77.094	76.654	1.20218	32
AMR	HERV	7.75737	8.16	1.47178	0.174386	0.170487	0.00524274	32
AMR	IGC	36.1925	35.9008	4.09139	6.64525	6.67049	0.795476	32
AMR	InterGenicSD	13.7571	13.9383	1.03181	82.797	82.5538	3.51739	32
AMR	InterGenicUnique	9.06657	9.20663	0.495643	1200.71	1186.8	26.5728	32
AMR	L1	7.85664	8.00698	0.487566	493.77	484.567	18.0642	32
AMR	RM	8.35824	8.50725	0.476296	1413.06	1396.42	36.924	32
AMR	Sat	4.62564	5.55604	3.26948	6.7041	6.88844	1.57505	32
AMR	SD	13.3416	13.4481	0.8949	122.308	123.004	4.61619	32
AMR	SD-Acrocentric	13.4904	13.4889	0.857802	115.898	115.36	3.96936	32
AMR	SD-IGC	12.0659	12.1723	0.861025	115.911	116.333	4.46521	32
AMR	SD+Acrocentric	13.7345	13.9494	4.47574	7.44654	7.11709	2.52702	32
AMR	SD+Alu	13.7803	13.8735	0.995383	14.3157	14.2777	0.446323	32
AMR	SD+Exons	9.32691	9.45651	0.760599	3.84222	3.80349	0.123634	32
AMR	SD+HERV	17.6899	19.3377	7.65515	0.014415	0.014341	0.000198918	32
AMR	SD+IGC	36.3287	35.9237	4.12511	6.59946	6.62157	0.796664	32
AMR	SD+InterGenicSD	13.7571	13.9383	1.03181	82.797	82.5538	3.51739	32
AMR	SD+L1	10.982	11.076	0.91202	20.2703	20.1886	1.09651	32
AMR	SD+RM	12.6304	12.7199	1.00078	63.4867	63.3959	2.83687	32
AMR	SD+Sat	13.4472	16.6238	13.3461	2.55324	2.4685	0.710967	32
AMR	Unique	8.35681	8.48269	0.449008	2532.97	2510.59	47.5773	32
EAS	Acrocentric	11.7776	12.1857	2.25302	6.97743	6.74944	1.94622	12
EAS	Alu	10.6307	10.6117	0.161945	287.311	284.317	4.96149	12
EAS	AncientSDs	9.69396	9.66841	0.631419	54.2569	52.4986	3.31423	12
EAS	Exons	5.78194	5.79435	0.0835	76.8261	76.0679	1.2797	12
EAS	HERV	7.99088	7.87135	1.31375	0.173175	0.170728	0.00469638	12
EAS	IGC	36.0314	36.3796	2.74542	6.69767	6.60696	0.695166	12
EAS	InterGenicSD	14.1521	14.3247	0.794894	79.524	79.6759	4.61688	12
EAS	InterGenicUnique	9.38139	9.36632	0.193458	1196.61	1182.88	26.3749	12
EAS	L1	8.10275	8.14383	0.280816	491.437	481.619	18.8343	12
EAS	RM	8.66058	8.66391	0.213542	1406.71	1387.07	36.9018	12
EAS	Sat	5.3099	5.3697	2.33977	6.24492	6.23891	1.68357	12
EAS	SD	13.7347	13.7459	0.697634	118.646	119.117	5.98473	12
EAS	SD-Acrocentric	13.9317	13.8601	0.820649	112.213	112.367	6.21144	12
EAS	SD-IGC	12.381	12.4215	0.622205	111.929	112.51	5.44101	12
EAS	SD+Acrocentric	12.8583	13.2099	2.03349	6.48691	6.23059	1.92903	12
EAS	SD+Alu	14.7176	14.4639	0.76468	13.795	13.9181	0.616484	12
EAS	SD+Exons	9.59969	9.47438	0.639412	3.74783	3.70821	0.12687	12
EAS	SD+HERV	16.6493	18.458	7.47773	0.014415	0.0139588	0.00158021	12
EAS	SD+IGC	36.1574	36.4706	2.76393	6.63034	6.55238	0.694182	12
EAS	SD+InterGenicSD	14.1521	14.3247	0.794894	79.524	79.6759	4.61688	12
EAS	SD+L1	11.4546	11.3648	0.859567	19.7314	19.6293	1.35967	12
EAS	SD+RM	12.8812	12.9393	0.787595	61.5593	61.3552	3.35723	12
EAS	SD+Sat	14.7591	14.0026	5.51803	2.58029	2.50913	1.01304	12
EAS	Unique	8.62172	8.63911	0.146438	2526.24	2500.33	46.2508	12
EUR	Acrocentric	15.7502	15.0779	1.75376	7.5122	8.22326	3.32716	5
EUR	Alu	10.0111	10.1932	0.550977	287.541	287.319	3.94807	6
EUR	AncientSDs	9.30105	9.29155	0.825857	54.2012	53.3611	2.86045	6
EUR	Exons	5.48169	5.55295	0.245373	77.0535	77.1281	0.99133	6
EUR	HERV	7.87116	8.02729	1.70854	0.174513	0.172326	0.00358565	6
EUR	IGC	37.5972	37.4902	1.93977	5.95287	5.88367	0.70664	6
EUR	InterGenicSD	14.4659	14.3007	1.01709	80.4949	79.4603	8.02513	6
EUR	InterGenicUnique	8.74773	8.95837	0.499335	1200.78	1191.15	23.8883	6
EUR	L1	7.58575	7.79259	0.463895	491.68	486.353	16.1837	6
EUR	RM	8.10626	8.31157	0.453602	1403.93	1399.26	32.2517	6
EUR	Sat	4.35663	4.80154	3.48003	6.27776	6.15074	3.10302	6
EUR	SD	13.7286	13.6069	0.804323	119.895	119.769	8.82334	6
EUR	SD-Acrocentric	13.5906	13.543	0.810359	114.158	111.774	9.64975	6
EUR	SD-IGC	12.4052	12.3764	0.836256	113.942	113.885	8.18384	6
EUR	SD+Acrocentric	16.8316	16.3122	1.47046	6.93023	7.49062	2.89123	5
EUR	SD+Alu	13.5998	14.0475	1.30087	13.726	13.923	0.862165	6
EUR	SD+Exons	9.38789	9.28958	0.529246	3.82437	3.79786	0.143407	6
EUR	SD+HERV	20.8117	19.8253	8.85023	0.014415	0.0135027	0.00223475	6
EUR	SD+IGC	37.7473	37.5072	2.0706	5.89509	5.82071	0.708449	6
EUR	SD+InterGenicSD	14.4659	14.3007	1.01709	80.4949	79.4603	8.02513	6
EUR	SD+L1	11.2485	11.2888	0.886938	19.3306	19.7149	1.32188	6
EUR	SD+RM	13.3687	12.9971	0.889664	62.0304	61.5129	5.31538	6
EUR	SD+Sat	10.7199	11.9378	6.46079	2.54454	2.44394	1.32279	6
EUR	Unique	8.095	8.27157	0.435359	2534.1	2521.02	41.7125	6
SAS	Acrocentric	13.8677	13.8677	2.21632	8.13501	8.13501	1.81023	2
SAS	Alu	10.2549	10.2549	0.217474	282.261	282.261	6.44094	2
SAS	AncientSDs	9.26673	9.26673	0.663863	50.634	50.634	5.36717	2
SAS	Exons	5.64249	5.64249	0.119204	75.6918	75.6918	1.59281	2
SAS	HERV	8.85367	8.85367	0.392436	0.163317	0.163317	0.00484297	2
SAS	IGC	33.8533	33.8533	2.15141	7.28231	7.28231	0.148651	2
SAS	InterGenicSD	12.8513	12.8513	1.45315	82.8132	82.8132	1.2894	2
SAS	InterGenicUnique	9.04072	9.04072	0.240178	1161.6	1161.6	41.1946	2
SAS	L1	7.94218	7.94218	0.399672	469.793	469.793	27.7679	2
SAS	RM	8.40339	8.40339	0.263384	1366.56	1366.56	54.5658	2
SAS	Sat	6.3157	6.3157	6.24314	6.71046	6.71046	1.50447	2
SAS	SD	12.7443	12.7443	0.757638	122.271	122.271	1.82215	2
SAS	SD-Acrocentric	12.6293	12.6293	0.980051	113.239	113.239	2.36387	2
SAS	SD-IGC	11.4081	11.4081	0.934028	114.989	114.989	1.6735	2
SAS	SD+Acrocentric	14.7612	14.7612	3.25664	7.53862	7.53862	1.37004	2
SAS	SD+Alu	13.0803	13.0803	0.516914	14.2468	14.2468	0.012694	2
SAS	SD+Exons	9.88993	9.88993	0.394012	3.73393	3.73393	0.00853619	2
SAS	SD+HERV	14.6818	14.6818	10.9525	0.014119	0.014119	0.000418607	2
SAS	SD+IGC	33.9478	33.9478	2.11463	7.23925	7.23925	0.124126	2
SAS	SD+InterGenicSD	12.8513	12.8513	1.45315	82.8132	82.8132	1.2894	2
SAS	SD+L1	10.4619	10.4619	0.429394	19.7701	19.7701	0.98304	2
SAS	SD+RM	12.0767	12.0767	1.02493	62.8942	62.8942	2.02567	2
SAS	SD+Sat	14.1475	14.1475	12.0548	2.6504	2.6504	0.0312732	2
SAS	Unique	8.37662	8.37662	0.231692	2466.85	2466.85	72.9224	2

## Sheet: S4
Table S4: IGC events for all haplotypes with coordinates and supporting information
chrm.acceptor	start.acceptor	end.acceptor	# of supporting SNVs	chrm.donor	start.donor	end.donor	mismatches.acceptor	mismatches.donor	perID_by_all.acceptor	perID_by_all.donor	SampleID	hap	original_source	Unique IGC ID	length	Superpopulation	acceptor_gene_names	acceptor_gene_ids	donor_gene_names	donor_gene_ids	acceptor_exon_names	acceptor_exon_ids	donor_exon_names	donor_exon_ids	pvalue	orthologous.genes	IGC.genes	kbp	Seen in n samples	# of SNVs errors found by Merqury
chr1	93596	114844	176	chr5	181928665	181947844	206	30	88.7437	99.4109	CHM1	1	utig4:3479-22579	31046	21248	EUR	OR4F21;WBP1LP6	ENSG00000176269;ENSG00000268663	OR4F1P;WBP1LP4;OR4F16	ENSG00000220212;ENSG00000251035;ENSG00000284662	OR4F21__1;OR4F21__2;WBP1LP6__1	ENSG00000176269;ENSG00000268663	OR4F1P__1;WBP1LP4__1;OR4F16__1	ENSG00000220212;ENSG00000251035;ENSG00000284662	1.89616e-41	WBP1LP6;OR4F2P	OR4F16;WBP1LP4	19.2	2	0
chr1	132744	133944	1	chr6	171992070	171993270	1	0	99.9167	100	CHM1	1	utig4:3479-4679	31049	1200	EUR	AC092192.1	ENSG00000282535	AL672310.1;AC092192.1;AL031259.1	ENSG00000230423;ENSG00000282535;ENSG00000287411	AC092192.1__1	ENSG00000282535	AC092192.1__14	ENSG00000282535	0.5	AC092192.1_3	AL031259.1;AL672310.1;AC092192.1_5	1.2	1	0
chr1	133044	134444	1	chr5	181909051	181910451	1	0	99.9286	100	CHM1	1	utig4:3479-4879	31050	1400	EUR	AC092192.1	ENSG00000282535	AC092192.1	ENSG00000282535	AC092192.1__1	ENSG00000282535	AC092192.1__13	ENSG00000282535	0.5	AC092192.1_3	AC092192.1_10	1.4	1	0
chr1	151660	153660	1	chr5	181890172	181892172	6	5	99.7	99.75	CHM1	1	utig4:3479-5479	31051	2000	EUR	AL669831.1;AC018638.1	ENSG00000228327;ENSG00000229413	AC018638.1;AL732372.3	ENSG00000229413;ENSG00000250575	AL669831.1__1;AC018638.1__1	ENSG00000228327;ENSG00000229413	AC018638.1__5;AL732372.3__2	ENSG00000229413;ENSG00000250575	0.34375	AL669831.1;AC018638.1_8	AL732372.3_2;AC018638.1_9	2.0	2	0
chr1	167760	168960	1	chr3	200943898	200945098	1	0	99.9167	100	CHM1	1	utig4:3479-4679	31052	1200	EUR	AL669831.1	ENSG00000228327	FAM157A	ENSG00000236438					0.5	AL669831.1	AC133919.2;AL627309.5	1.2	2	0
chr1	176858	177858	1	chr11	171238	172239	1	0	99.9	99.9001	CHM1	1	utig4:3479-4479	31053	1000	EUR	AL669831.1	ENSG00000228327	AC069287.3	ENSG00000255229					0.5	AL669831.1	AC138035.1	1.0	1	0
chr1	1173609	1174609	1	chr1	1110817	1111817	4	3	99.6	99.7	CHM1	1	utig4:3479-4479	1247	1000	EUR	SLC35E2A	ENSG00000215790	SLC35E2B;T0000449;T0000450;T0000451	ENSG00000189339	SLC35E2A__5;SLC35E2A__4	ENSG00000215790	SLC35E2B__5;SLC35E2B__8;CHM13_T0000449__9;CHM13_T0000450__8;CHM13_T0000451__9;SLC35E2B__4	ENSG00000189339	0.3125	SLC35E2A	SLC35E2B	1.0	20	0
chr1	2201317	2203314	85	chr1	2218836	2223283	90	5	63.4699	67.3937	CHM1	1	utig4:4086-7088	4803	1997	EUR	TTC34	ENSG00000215912	TTC34	ENSG00000215912					3.30872e-24	TTC34	TTC34	4.4	2	0
chr1	2214291	2215291	2	chr1	2194108	2195108	3	1	99.7	99.9	CHM1	1	utig4:4086-5086	4804	1000	EUR	TTC34	ENSG00000215912	TTC34	ENSG00000215912					0.125	TTC34	TTC34	1.0	4	0
chr1	2218986	2220386	1	chr1	2193675	2195075	1	0	99.9286	100	CHM1	1	utig4:4086-5486	4271	1400	EUR	TTC34	ENSG00000215912	TTC34	ENSG00000215912					0.5	TTC34	TTC34	1.4	18	0
chr1	2222831	2223626	23	chr1	2217653	2218449	25	2	96.4868	99.7487	CHM1	1	utig4:4086-4882	31054	795	EUR	TTC34	ENSG00000215912	TTC34	ENSG00000215912					2.98023e-08	TTC34	TTC34	0.8	1	0
chr1	2223626	2224036	31	chr1	2194506	2194954	33	2	83.592	99.5536	CHM1	1	utig4:4086-4534	4806	410	EUR	TTC34	ENSG00000215912	TTC34	ENSG00000215912					1.16415e-10	TTC34	TTC34	0.4	2	0
chr1	2258314	2265253	7	chr1	2269277	2272877	11	4	51.7003	99.8889	CHM1	1	utig4:4086-7686	2	6939	EUR	TTC34	ENSG00000215912	TTC34;AC242022.2	ENSG00000215912;ENSG00000285945					0.00585938	TTC34	TTC34	3.6	18	0
chr1	2269056	2270156	1	chr1	2261635	2262735	4	3	99.6364	99.7273	CHM1	1	utig4:4086-5186	9118	1100	EUR	TTC34;AC242022.2	ENSG00000215912;ENSG00000285945	TTC34	ENSG00000215912					0.3125	TTC34	TTC34	1.1	15	0
chr1	2273256	2274556	1	chr1	2269511	2270811	3	2	99.7692	99.8462	CHM1	1	utig4:4086-5386	3	1300	EUR	TTC34;AC242022.1;AC242022.2	ENSG00000215912;ENSG00000283259;ENSG00000285945	TTC34;AC242022.2	ENSG00000215912;ENSG00000285945	AC242022.1__2;AC242022.1__3;AC242022.1__4;AC242022.1__5;AC242022.1__6	ENSG00000283259			0.125	TTC34;AC242022.1	TTC34	1.3	59	0
chr1	12438075	12440275	2	chr1	12746730	12748930	8	6	99.6364	99.7273	CHM1	1	utig4:4086-6286	1249	2200	EUR	PRAMEF10	ENSG00000187545	PRAMEF33	ENSG00000237700	PRAMEF10__2;PRAMEF10__3	ENSG00000187545	PRAMEF33__2;PRAMEF33__3	ENSG00000237700	0.144531	PRAMEF10	PRAMEF33	2.2	20	0
chr1	12456871	12469725	15	chr1	12717212	12730091	51	36	99.2481	99.4654	CHM1	1	utig4:4086-16986	2137	12854	EUR	PRAMEF7;RNU6-1072P	ENSG00000204510;ENSG00000207434	PRAMEF8;RNU6-771P	ENSG00000182330;ENSG00000207511	PRAMEF7__1;PRAMEF7__2;PRAMEF7__3;RNU6-1072P__1	ENSG00000204510;ENSG00000207434	PRAMEF8__1;PRAMEF8__2;PRAMEF8__3;PRAMEF8__4;RNU6-771P__1	ENSG00000182330;ENSG00000207511	0.0120465	PRAMEF7;RNU6-1072P	RNU6-771P;PRAMEF8	12.9	21	0
chr1	12471933	12498412	48	chr1	12688518	12715016	133	85	99.3888	99.6416	CHM1	1	utig4:4086-30586	5	26479	EUR	PRAMEF6;PRAMEF29P;PRAMEF31P	ENSG00000232423;ENSG00000234064;ENSG00000250894	PRAMEF32P;PRAMEF31P;PRAMEF5	ENSG00000231219;ENSG00000250894;ENSG00000270601	PRAMEF6__1;PRAMEF6__2;PRAMEF6__3;PRAMEF6__4;PRAMEF29P__2;PRAMEF31P__1	ENSG00000232423;ENSG00000234064;ENSG00000250894	PRAMEF32P__1;PRAMEF31P__3;PRAMEF5__1;PRAMEF5__2;PRAMEF5__3;PRAMEF5__4	ENSG00000231219;ENSG00000250894;ENSG00000270601	1.29482e-05	PRAMEF29P;PRAMEF6;PRAMEF31P	PRAMEF31P_2;PRAMEF5;PRAMEF32P	26.5	67	0
chr1	12645453	12670617	51	chr1	12593932	12619087	91	40	99.3048	99.5747	CHM1	1	utig4:4086-29186	1251	25164	EUR	PRAMEF25;AC245056.1;PRAMEF34P	ENSG00000229571;ENSG00000233336;ENSG00000277862	PRAMEF36P;AC245056.1;PRAMEF26	ENSG00000229978;ENSG00000233336;ENSG00000280267	PRAMEF25__1;PRAMEF25__2;AC245056.1__3;AC245056.1__4;PRAMEF34P__1;PRAMEF34P__2;PRAMEF34P__3	ENSG00000229571;ENSG00000233336;ENSG00000277862	PRAMEF36P__1;PRAMEF36P__2;PRAMEF36P__3;AC245056.1__1;AC245056.1__2;PRAMEF26__3;PRAMEF26__4	ENSG00000229978;ENSG00000233336;ENSG00000280267	9.83564e-09	PRAMEF34P;AC245056.1_2	PRAMEF26;AC245056.1;PRAMEF36P	25.2	29	0
chr1	15991648	15999228	2	chr1	16144465	16152065	15	13	99.5395	99.8289	CHM1	1	utig4:4086-11686	10318	7580	EUR	BX284668.1;AL355149.1	ENSG00000223643;ENSG00000225710	NBPF1;BX284668.1;AL355149.1	ENSG00000219481;ENSG00000223643;ENSG00000225710	BX284668.1__1;BX284668.1__2;BX284668.1__3;BX284668.1__4;AL355149.1__2;AL355149.1__3	ENSG00000223643;ENSG00000225710	BX284668.1__5;BX284668.1__6;BX284668.1__7;BX284668.1__8;BX284668.1__4;AL355149.1__2;AL355149.1__3	ENSG00000223643;ENSG00000225710	0.303619	AL355149.1_2;BX284668.1_3	AL355149.1;BX284668.1_2	7.6	4	0
chr1	15995728	16016038	23	chr1	16653433	16664317	52	29	53.231	99.5139	CHM1	1	utig4:4086-14986	31055	20310	EUR	NBPF1;BX284668.1	ENSG00000219481;ENSG00000223643	CROCC;BX284668.1	ENSG00000058453;ENSG00000223643	NBPF1__1;NBPF1__2;NBPF1__3;BX284668.1__1;BX284668.1__2;BX284668.1__3;BX284668.1__4	ENSG00000219481;ENSG00000223643	BX284668.1__1;BX284668.1__2;BX284668.1__3;BX284668.1__4	ENSG00000223643	0.00059756	BX284668.1_3	NBPF1;BX284668.1	10.9	1	0
chr1	16062032	16063432	1	chr1	16615436	16616836	5	4	99.6429	99.7143	CHM1	1	utig4:4086-5486	10321	1400	EUR	NBPF1;T0002155	ENSG00000219481	CROCC	ENSG00000058453	NBPF1__1	ENSG00000219481			0.1875		NBPF1	1.4	4	0
chr1	16083588	16094495	555	chr1	16746207	16759890	607	52	74.3173	99.4527	CHM1	1	utig4:4086-17786	1256	10907	EUR	NBPF1	ENSG00000219481	CROCC	ENSG00000058453			CROCC__4;CROCC__5;CROCC__6;CROCC__7;CROCC__8;CROCC__9;CROCC__10;CROCC__11;CROCC__12;CROCC__13;CROCC__14;CROCC__15;CROCC__16;CROCC__17;CROCC__18;CROCC__19;CROCC__1;CROCC__2;CROCC__3	ENSG00000058453	2.91925e-139		CROCC	13.7	5	0
chr1	16559912	16590133	147	chr1	16086921	16117085	192	45	98.8543	99.6789	CHM1	1	utig4:4086-34286	3006	30221	EUR	CROCC;MST1P2;CROCCP2;AL137798.2;AL137798.3	ENSG00000058453;ENSG00000186301;ENSG00000215908;ENSG00000282143;ENSG00000283773	MST1P2;NBPF1;AL137798.2	ENSG00000186301;ENSG00000219481;ENSG00000282143	MST1P2__1;MST1P2__2;MST1P2__3;MST1P2__4;MST1P2__5;MST1P2__6;MST1P2__7;MST1P2__8;MST1P2__9;MST1P2__10;MST1P2__11;MST1P2__12;MST1P2__13;MST1P2__14;MST1P2__15;CROCCP2__2;CROCCP2__3;CROCCP2__4;CROCCP2__5;CROCCP2__6;CROCCP2__7;CROCCP2__8;CROCCP2__9;CROCCP2__1;CROCCP2__10;AL137798.2__3;AL137798.3__1;AL137798.3__2	ENSG00000186301;ENSG00000215908;ENSG00000282143;ENSG00000283773	MST1P2__1;MST1P2__2;MST1P2__3;MST1P2__4;MST1P2__5;MST1P2__6;MST1P2__7;MST1P2__8;MST1P2__9;MST1P2__10;MST1P2__11;MST1P2__12;MST1P2__13;MST1P2__14;MST1P2__15;MST1P2__16;MST1P2__17;MST1P2__18;AL137798.2__1	ENSG00000186301;ENSG00000282143	7.94791e-30	AL137798.2;CROCCP2;MST1P2	AL137798.3_3;MST1P2_3;AL021920.3_2	30.2	16	0
chr1	25242471	25246071	1	chr1	25119978	25123578	2	1	99.9444	99.9722	CHM1	1	utig4:4086-7686	4273	3600	EUR	RHCE	ENSG00000188672	RSRP1;RHD	ENSG00000117616;ENSG00000187010	RHCE__9;RHCE__6;RHCE__8;RHCE__2	ENSG00000188672	RHD__2	ENSG00000187010	0.25	RHCE	RSRP1;RHD	3.6	7	0
chr1	39386367	39390361	2	chr1	39633640	39637639	21	19	99.325	99.5	CHM1	1	utig4:4086-8086	18	3994	EUR	BMP8A	ENSG00000183682	BMP8B	ENSG00000116985	BMP8A__4	ENSG00000183682	BMP8B__4	ENSG00000116985	0.331812	BMP8A	BMP8B	4.0	66	0
chr1	39632514	39634600	9	chr1	39389401	39391500	19	10	98.1455	99.3812	CHM1	1	utig4:4086-6186	10806	2086	EUR	PPIE;BMP8B	ENSG00000084072;ENSG00000116985	BMP8A;PPIEL	ENSG00000183682;ENSG00000243970	PPIE__10;PPIE__11;PPIE__4;BMP8B__2;BMP8B__3;BMP8B__4	ENSG00000084072;ENSG00000116985	BMP8A__4;BMP8A__5;BMP8A__6;PPIEL__1	ENSG00000183682;ENSG00000243970	0.00960541	PPIE;BMP8B	BMP8A;PPIEL	2.1	2	0
chr1	46769255	46775259	19	chr1	46947196	46953197	23	4	99.4838	99.9167	CHM1	1	utig4:4086-10086	20	6004	EUR	CYP4Z2P;AL731892.1	ENSG00000154198;ENSG00000238145	CYP4Z1;AL450996.1	ENSG00000186160;ENSG00000225154	AL731892.1__1	ENSG00000238145	AL450996.1__1	ENSG00000225154	2.86102e-06	CYP4Z2P;AL731892.1	CYP4Z1;AL450996.1	6.0	36	0
chr1	103468918	103474818	8	chr1	103574904	103580804	14	6	99.7627	99.8983	CHM1	1	utig4:4086-9986	5894	5900	EUR	AMY2A	ENSG00000243480	AMYP1	ENSG00000227408	AMY2A__6;AMY2A__7;AMY2A__8;AMY2A__9;AMY2A__10;AMY2A__11;AMY2A__5;AMY2A__4;AMY2A__1;AMY2A__2;AMY2A__3	ENSG00000243480	AMYP1__1;AMYP1__2;AMYP1__3;AMYP1__4;AMYP1__5;AMYP1__6	ENSG00000227408	0.00646973	AMY2A	AMYP1	5.9	25	0
chr1	103506816	103515518	9	chr1	103789227	103797928	17	8	99.7817	99.8966	CHM1	1	utig4:4086-12786	25	8702	EUR	AMY1A	ENSG00000237763	AMY1C	ENSG00000187733	AMY1A__4;AMY1A__5;AMY1A__6;AMY1A__7;AMY1A__8;AMY1A__9;AMY1A__10;AMY1A__11;AMY1A__2;AMY1A__3;AMY1A__1	ENSG00000237763	AMY1C__3;AMY1C__4;AMY1C__5;AMY1C__6;AMY1C__7;AMY1C__8;AMY1C__9;AMY1C__10	ENSG00000187733	0.00636292	AMY1A	AMY1A_5	8.7	24	0
chr1	103785595	103788096	1	chr1	103597327	103599827	1	0	99.92	100	CHM1	1	utig4:4086-6586	21003	2501	EUR	AMY1C	ENSG00000187733	AMY1A	ENSG00000237763	AMY1C__1	ENSG00000187733	AMY1A__1;AMY1A__2	ENSG00000237763	0.5	AMY1A_5	AMY1A_2	2.5	4	0
chr1	108458351	108484868	9	chr1	108276367	108302849	43	34	99.6081	99.7209	CHM1	1	utig4:4086-30586	31056	26517	EUR	NBPF4;AL359258.1	ENSG00000196427;ENSG00000238122	NBPF6;AL390038.1	ENSG00000186086;ENSG00000224698	NBPF4__1;NBPF4__2;AL359258.1__2	ENSG00000196427;ENSG00000238122	NBPF6__14;NBPF6__15;NBPF6__16;NBPF6__13;AL390038.1__1	ENSG00000186086;ENSG00000224698	0.0631447	AL390038.1;NBPF6	NBPF4;AL359258.1	26.5	1	0
chr1	108482968	108490654	19	chr1	108345002	108352720	26	7	99.4287	99.6761	CHM1	1	utig4:4086-11786	2149	7686	EUR	NBPF4	ENSG00000196427	NBPF5P	ENSG00000243967	NBPF4__1;NBPF4__2;NBPF4__3;NBPF4__4;NBPF4__5;NBPF4__6;NBPF4__7;NBPF4__8	ENSG00000196427	NBPF5P__4;NBPF5P__5;NBPF5P__6;NBPF5P__7;NBPF5P__8;NBPF5P__9;NBPF5P__10;NBPF5P__3	ENSG00000243967	4.39882e-05	NBPF6	NBPF5P	7.7	28	0
chr1	108490754	108493155	2	chr1	108268092	108270493	10	8	99.5419	99.6252	CHM1	1	utig4:4086-6486	36	2401	EUR	NBPF4	ENSG00000196427	NBPF6	ENSG00000186086	NBPF4__9;NBPF4__10;NBPF4__8	ENSG00000196427	NBPF6__7;NBPF6__8;NBPF6__5;NBPF6__6	ENSG00000186086	0.171875	NBPF6	NBPF4	2.4	67	0
chr1	120064490	120065890	1	chr1	120754176	120755575	1	0	99.9286	100	CHM1	1	utig4:4086-5485	12418	1400	EUR	NOTCH2	ENSG00000134250	NBPF26;NOTCH2NLR	ENSG00000273136;ENSG00000286106	NOTCH2__15;NOTCH2__6;NOTCH2__3	ENSG00000134250			0.5	NOTCH2	AC253572.1;NBPF26	1.4	6	0
chr1	120307501	120314502	2	chr1	120610389	120617389	3	1	99.9429	99.9857	CHM1	1	utig4:4086-11086	8274	7001	EUR	AC244669.1;AC244669.2	ENSG00000223804;ENSG00000274642	AC241952.1	ENSG00000275131					0.125	AC244669.2;AC244669.1	AC241952.2	7.0	3	0
chr1	120617258	120623139	5	chr1	120301725	120307632	6	1	99.5763	99.8307	CHM1	1	utig4:4086-9986	31057	5881	EUR	AC241952.1	ENSG00000275131	AC244669.1;AC244669.2	ENSG00000223804;ENSG00000274642					0.015625	AC241952.2	AC244669.2;AC244669.1	5.9	2	0
chr1	120647737	120649637	1	chr1	120275215	120277115	2	1	99.8947	99.9474	CHM1	1	utig4:4086-5986	8277	1900	EUR	AC241952.1	ENSG00000275131	AC244669.2	ENSG00000274642					0.25	AC241952.2	AC244669.2	1.9	3	0
chr1	128227641	128229541	1	chr1	128237669	128239569	1	0	99.9474	100	CHM1	1	utig4:4841-6741	31058	1900	EUR									0.5	MIR8078_77	MIR8078_76	1.9	1	0
chr1	142420687	142421687	1	chr1	143890920	143891920	1	0	99.9	100	CHM1	1	utig4:4017-5017	9519	1000	EUR			FP700111.1	ENSG00000224363					0.5		FP700111.1	1.0	3	0
chr1	142482090	142483190	1	chr1	143336583	143337683	1	0	99.9091	100	CHM1	1	utig4:4017-5117	4833	1100	EUR			LINC02802	ENSG00000232527					0.5		LINC02802	1.1	18	0
chr1	142537789	142538889	1	chr1	143392252	143393352	1	0	99.9091	100	CHM1	1	utig4:4017-5117	5901	1100	EUR	AC239859.4	ENSG00000274927	AC245595.1	ENSG00000276756					0.5	AC239859.4	AC245595.1	1.1	15	0
chr1	142874303	142875503	1	chr1	148834972	148836172	1	0	99.9167	100	CHM1	1	utig4:4017-5217	31060	1200	EUR			AC243772.3	ENSG00000234232					0.5		AC243772.3	1.2	1	0
chr1	142888202	142892102	5	chr1	144265662	144269562	13	8	99.6667	99.7949	CHM1	1	utig4:4017-7917	6880	3900	EUR	AC239798.1	ENSG00000233430	AC241585.3	ENSG00000283752	AC239798.1__4	ENSG00000233430	AC241585.3__2;AC241585.3__3	ENSG00000283752	0.0461426	AC239798.1	AC241585.3	3.9	22	0
chr1	143045389	143047390	1	chr1	121195090	121197092	6	5	99.5504	99.5507	CHM1	1	utig4:4017-6017	4837	2001	EUR	SRGAP2D	ENSG00000270872	SRGAP2C	ENSG00000171943	SRGAP2D__1	ENSG00000270872	SRGAP2C__2;SRGAP2C__1	ENSG00000171943	0.34375	SRGAP2D	SRGAP2C	2.0	59	0
chr1	143051984	143053084	1	chr1	121201707	121202807	5	4	99.5455	99.6364	CHM1	1	utig4:4017-5117	4838	1100	EUR	SRGAP2D	ENSG00000270872	SRGAP2C	ENSG00000171943					0.1875	SRGAP2D	SRGAP2C	1.1	22	0
chr1	143056586	143057786	1	chr1	121206313	121207512	3	2	99.75	99.8332	CHM1	1	utig4:4017-5216	4839	1200	EUR	SRGAP2D	ENSG00000270872	SRGAP2C	ENSG00000171943					0.125	SRGAP2D	SRGAP2C	1.2	55	0
chr1	146120007	146121407	1	chr1	148531291	148532691	1	0	99.9286	100	CHM1	1	utig4:4017-5417	1280	1400	EUR	T0011455;T0011454;NOTCH2NLB	ENSG00000286019	AC242842.3;NOTCH2NLC	ENSG00000286185;ENSG00000286219					0.5	NOTCH2NLB;NBPF14	NOTCH2NLC;AC242842.3	1.4	48	0
chr1	146126107	146139610	2	chr1	145314824	145328327	20	18	99.6375	99.6523	CHM1	1	utig4:4017-17517	86	13503	EUR	T0011455;T0011454;NOTCH2NLB	ENSG00000286019	NOTCH2NLA;NBPF10	ENSG00000264343;ENSG00000271425					0.251722	NOTCH2NLB;NBPF14	NOTCH2NLA	13.5	27	0
chr1	146156140	146159038	4	chr1	148567765	148570666	15	11	99.4138	99.5863	CHM1	1	utig4:4017-6917	4285	2898	EUR	T0011455;T0011454;NOTCH2NLB	ENSG00000286019	AC242842.3;NOTCH2NLC	ENSG00000286185;ENSG00000286219					0.150879	NOTCH2NLB;NBPF14	NOTCH2NLC;AC242842.3	2.9	13	0
chr1	146163943	146165643	3	chr1	148575568	148577268	9	6	99.4706	99.6471	CHM1	1	utig4:4017-5717	88	1700	EUR	T0011455;T0011454;NOTCH2NLB	ENSG00000286019	AC242842.3;NOTCH2NLC	ENSG00000286185;ENSG00000286219					0.0898438	NOTCH2NLB;NBPF14	NOTCH2NLC;AC242842.3	1.7	25	0
chr1	146222750	146224050	2	chr1	146251031	146252331	2	0	99.8462	100	CHM1	1	utig4:4017-5317	90	1300	EUR									0.25	NBPF14	NBPF14	1.3	27	0
chr1	146223750	146225250	1	chr1	146219036	146220536	2	1	99.8667	99.9333	CHM1	1	utig4:4017-5517	9142	1500	EUR									0.25	NBPF14	NBPF14	1.5	6	0
chr1	146231148	146241758	1	chr1	145217410	145218618	4	3	11.2724	99.0894	CHM1	1	utig4:4017-5217	9562	10610	EUR			NBPF10	ENSG00000271425					0.3125	NBPF14	NBPF19	1.2	8	0
chr1	146581427	146586227	4	chr1	148296191	148300991	6	2	99.875	99.9583	CHM1	1	utig4:4017-8817	23986	4800	EUR	AC239809.3	ENSG00000227733	HYDIN2	ENSG00000276975	AC239809.3__3;AC239809.3__6;AC239809.3__5;AC239809.3__1	ENSG00000227733			0.015625	AC239809.3	HYDIN2	4.8	4	0
chr1	146805526	146806526	1	chr1	144794815	144795815	2	1	99.8	99.9	CHM1	1	utig4:4017-5017	103	1000	EUR	PDZK1P1	ENSG00000215859	PDZK1	ENSG00000174827	PDZK1P1__6;PDZK1P1__4	ENSG00000215859	PDZK1__4	ENSG00000174827	0.25	PDZK1P1	PDZK1	1.0	28	0
chr1	148110071	148111171	1	chr16	76824082	76825182	3	2	99.7273	99.8182	CHM1	1	utig4:4017-5117	3034	1100	EUR	HYDIN2	ENSG00000276975	HYDIN	ENSG00000157423					0.125	HYDIN2	HYDIN	1.1	26	0
chr1	148628036	148630036	1	chr1	148623275	148625275	2	1	99.9	99.95	CHM1	1	utig4:4017-6017	9567	2000	EUR	NBPF19;AC242842.3	ENSG00000271383;ENSG00000286185	NBPF19;AC242842.3	ENSG00000271383;ENSG00000286185	NBPF19__24;NBPF19__25;NBPF19__26;NBPF19__6;NBPF19__7;AC242842.3__27;AC242842.3__28;AC242842.3__29	ENSG00000271383;ENSG00000286185	NBPF19__18;NBPF19__19;NBPF19__20;NBPF19__1;NBPF19__2;AC242842.3__21;AC242842.3__22;AC242842.3__23	ENSG00000271383;ENSG00000286185	0.25	AC242842.3	AC242842.3	2.0	29	0
chr1	148630136	148631536	1	chr1	148653929	148655329	1	0	99.9286	100	CHM1	1	utig4:4017-5417	12708	1400	EUR	NBPF19;AC242842.3	ENSG00000271383;ENSG00000286185	NBPF19;AC242842.3	ENSG00000271383;ENSG00000286185	NBPF19__27;NBPF19__28;AC242842.3__30;AC242842.3__31	ENSG00000271383;ENSG00000286185	NBPF19__57;NBPF19__58;NBPF19__13;NBPF19__14;NBPF19__21;AC242842.3__60;AC242842.3__61	ENSG00000271383;ENSG00000286185	0.5	AC242842.3	AC242842.3	1.4	4	0
chr1	148634236	148635236	1	chr1	148619953	148620953	1	0	99.9	100	CHM1	1	utig4:4017-5017	110	1000	EUR	NBPF19;AC242842.3	ENSG00000271383;ENSG00000286185	NBPF19;AC242842.3	ENSG00000271383;ENSG00000286185	NBPF19__32;NBPF19__33;NBPF19__8;NBPF19__9;AC242842.3__35;AC242842.3__36	ENSG00000271383;ENSG00000286185	NBPF19__14;NBPF19__15;AC242842.3__17;AC242842.3__18	ENSG00000271383;ENSG00000286185	0.5	AC242842.3	AC242842.3	1.0	25	0
chr1	148634936	148636236	1	chr1	148653968	148655268	1	0	99.9231	100	CHM1	1	utig4:4017-5317	12710	1300	EUR	NBPF19;AC242842.3	ENSG00000271383;ENSG00000286185	NBPF19;AC242842.3	ENSG00000271383;ENSG00000286185	NBPF19__33;NBPF19__34;NBPF19__9;NBPF19__10;AC242842.3__36;AC242842.3__37	ENSG00000271383;ENSG00000286185	NBPF19__57;NBPF19__58;NBPF19__13;NBPF19__14;NBPF19__21;AC242842.3__60;AC242842.3__61	ENSG00000271383;ENSG00000286185	0.5	AC242842.3	AC242842.3	1.3	9	0
chr1	148638936	148642436	2	chr1	148643699	148647199	5	3	99.8571	99.9143	CHM1	1	utig4:4017-7517	7800	3500	EUR	NBPF19;AC242842.3	ENSG00000271383;ENSG00000286185	NBPF19;AC242842.3	ENSG00000271383;ENSG00000286185	NBPF19__38;NBPF19__39;NBPF19__40;NBPF19__41;NBPF19__42;NBPF19__10;AC242842.3__41;AC242842.3__42;AC242842.3__43;AC242842.3__44;AC242842.3__45	ENSG00000271383;ENSG00000286185	NBPF19__44;NBPF19__45;NBPF19__46;NBPF19__47;NBPF19__48;NBPF19__12;NBPF19__13;NBPF19__10;NBPF19__14;NBPF19__15;NBPF19__16;NBPF19__17;NBPF19__18;AC242842.3__47;AC242842.3__48;AC242842.3__49;AC242842.3__50;AC242842.3__51	ENSG00000271383;ENSG00000286185	0.1875	AC242842.3	AC242842.3	3.5	3	0
chr1	148641636	148644343	3	chr1	148636875	148639580	4	1	99.5936	99.7782	CHM1	1	utig4:4017-6717	9572	2707	EUR	NBPF19;AC242842.3	ENSG00000271383;ENSG00000286185	NBPF19;AC242842.3	ENSG00000271383;ENSG00000286185	NBPF19__42;NBPF19__43;NBPF19__44;NBPF19__10;NBPF19__11;NBPF19__12;NBPF19__13;NBPF19__14;AC242842.3__45;AC242842.3__46;AC242842.3__47	ENSG00000271383;ENSG00000286185	NBPF19__36;NBPF19__37;NBPF19__38;NBPF19__12;AC242842.3__39;AC242842.3__40;AC242842.3__41	ENSG00000271383;ENSG00000286185	0.0625	AC242842.3	AC242842.3	2.7	10	0
chr1	148647745	148650549	2	chr1	148638221	148641025	6	4	99.5011	99.5723	CHM1	1	utig4:4017-6817	9573	2804	EUR	NBPF19;AC242842.3	ENSG00000271383;ENSG00000286185	NBPF19;AC242842.3	ENSG00000271383;ENSG00000286185	NBPF19__49;NBPF19__50;NBPF19__51;NBPF19__52;NBPF19__16;NBPF19__19;NBPF19__20;AC242842.3__52;AC242842.3__53;AC242842.3__54;AC242842.3__55	ENSG00000271383;ENSG00000286185	NBPF19__37;NBPF19__38;NBPF19__39;NBPF19__40;AC242842.3__40;AC242842.3__41;AC242842.3__42;AC242842.3__43	ENSG00000271383;ENSG00000286185	0.109375	AC242842.3	AC242842.3	2.8	2	0
chr1	148650449	148651449	1	chr1	148659925	148660925	2	1	99.8	99.9	CHM1	1	utig4:4017-5017	9574	1000	EUR	NBPF19;AC242842.3	ENSG00000271383;ENSG00000286185	NBPF19;AC242842.3	ENSG00000271383;ENSG00000286185	NBPF19__53;NBPF19__17;AC242842.3__56	ENSG00000271383;ENSG00000286185	NBPF19__65;NBPF19__17;AC242842.3__68	ENSG00000271383;ENSG00000286185	0.25	AC242842.3	AC242842.3	1.0	8	0
chr1	148653441	148654441	8	chr1	148677164	148678164	9	1	99.1	99.9	CHM1	1	utig4:4017-5017	4295	1000	EUR	NBPF19;AC242842.3	ENSG00000271383;ENSG00000286185	NBPF19;AC242842.3	ENSG00000271383;ENSG00000286185	NBPF19__56;NBPF19__57;NBPF19__12;NBPF19__13;NBPF19__20;NBPF19__21;AC242842.3__59;AC242842.3__60	ENSG00000271383;ENSG00000286185	NBPF19__86;NBPF19__87;NBPF19__20;NBPF19__21;AC242842.3__89;AC242842.3__90	ENSG00000271383;ENSG00000286185	0.00195312	AC242842.3	AC242842.3	1.0	22	0
chr1	148657845	148658845	1	chr1	148638841	148639841	1	0	99.9	100	CHM1	1	utig4:4017-5017	13046	1000	EUR	NBPF19;AC242842.3	ENSG00000271383;ENSG00000286185	NBPF19;AC242842.3	ENSG00000271383;ENSG00000286185	NBPF19__62;AC242842.3__65	ENSG00000271383;ENSG00000286185	NBPF19__38;AC242842.3__41	ENSG00000271383;ENSG00000286185	0.5	AC242842.3	AC242842.3	1.0	3	0
chr1	148660745	148662545	7	chr1	148651269	148653069	7	0	99.6111	100	CHM1	1	utig4:4017-5817	31061	1800	EUR	NBPF19;AC242842.3	ENSG00000271383;ENSG00000286185	NBPF19;AC242842.3	ENSG00000271383;ENSG00000286185	NBPF19__66;NBPF19__67;NBPF19__18;AC242842.3__69;AC242842.3__70	ENSG00000271383;ENSG00000286185	NBPF19__54;NBPF19__55;NBPF19__11;NBPF19__18;NBPF19__19;AC242842.3__57;AC242842.3__58	ENSG00000271383;ENSG00000286185	0.0078125	AC242842.3	AC242842.3	1.8	1	0
chr1	148662245	148663349	2	chr1	148648010	148649114	2	0	99.4565	99.6377	CHM1	1	utig4:4017-5117	7423	1104	EUR	NBPF19;AC242842.3	ENSG00000271383;ENSG00000286185	NBPF19;AC242842.3	ENSG00000271383;ENSG00000286185	NBPF19__68;AC242842.3__71	ENSG00000271383;ENSG00000286185	NBPF19__50;NBPF19__20;AC242842.3__53	ENSG00000271383;ENSG00000286185	0.25	AC242842.3	AC242842.3	1.1	7	0
chr1	148672657	148676259	1	chr1	148667920	148671520	2	1	99.889	99.9722	CHM1	1	utig4:4017-7617	18292	3602	EUR	NBPF19;AC242842.3	ENSG00000271383;ENSG00000286185	NBPF19;AC242842.3	ENSG00000271383;ENSG00000286185	NBPF19__81;NBPF19__82;NBPF19__83;NBPF19__84;AC242842.3__84;AC242842.3__85;AC242842.3__86;AC242842.3__87	ENSG00000271383;ENSG00000286185	NBPF19__75;NBPF19__76;NBPF19__77;NBPF19__78;AC242842.3__78;AC242842.3__79;AC242842.3__80;AC242842.3__81	ENSG00000271383;ENSG00000286185	0.25	AC242842.3	AC242842.3	3.6	4	0
chr1	148697155	148698455	1	chr1	148452826	148454126	1	0	99.9231	100	CHM1	1	utig4:4017-5317	2161	1300	EUR			SEC22B4P	ENSG00000277406					0.5		SEC22B4P	1.3	43	0
chr1	148975820	148983731	3	chr1	148958372	148966276	4	1	99.8104	99.8862	CHM1	1	utig4:4017-11917	16913	7911	EUR	H3C15;H4C15	ENSG00000203852;ENSG00000270276	H3C14;H4C14	ENSG00000203811;ENSG00000270882	H3C15__1;H4C15__1	ENSG00000203852;ENSG00000270276	H3C14__1;H4C14__2	ENSG00000203811;ENSG00000270882	0.0625	H3C14;H4C15	H4C14;H3C15	7.9	4	0
chr1	151338184	151339584	1	chr1	151341004	151342404	4	3	99.7143	99.7857	CHM1	1	utig4:4017-5417	30167	1400	EUR	HRNR;FLG-AS1	ENSG00000197915;ENSG00000237975	HRNR;FLG-AS1	ENSG00000197915;ENSG00000237975	HRNR__1	ENSG00000197915			0.3125	FLG-AS1;HRNR	FLG-AS1;HRNR	1.4	2	0
chr1	160578180	160579480	2	chr1	160585576	160586876	2	0	99.8462	100	CHM1	1	utig4:4017-5317	9578	1300	EUR	AL592295.3	ENSG00000283360	AL592295.3	ENSG00000283360					0.25	AL592295.3	AL592295.3	1.3	14	0
chr1	160926892	160936687	3	chr1	160845101	160854898	17	14	99.7755	99.8061	CHM1	1	utig4:4017-13817	19617	9795	EUR	AL451067.1;FCGR2C	ENSG00000234211;ENSG00000244682	AL451067.1;FCGR2C	ENSG00000234211;ENSG00000244682	AL451067.1__4;AL451067.1__5;AL451067.1__3;FCGR2C__2;FCGR2C__3;FCGR2C__4;FCGR2C__5;FCGR2C__6;FCGR2C__1	ENSG00000234211;ENSG00000244682	AL451067.1__1;AL451067.1__2;FCGR2C__2;FCGR2C__3;FCGR2C__4;FCGR2C__5;FCGR2C__6;FCGR2C__1	ENSG00000234211;ENSG00000244682	0.166153	FCGR2C_2;AL451067.1_3	AL590385.2;FCGR2C;AL451067.1_2	9.8	2	0
chr1	160938787	160940387	1	chr1	160856998	160858598	7	6	99.5625	99.625	CHM1	1	utig4:4017-5617	31068	1600	EUR	FCGR2C	ENSG00000244682	FCGR2C	ENSG00000244682	FCGR2C__7;FCGR2C__6;FCGR2C__1;FCGR2C__2	ENSG00000244682	FCGR2C__6;FCGR2C__7;FCGR2C__1;FCGR2C__2	ENSG00000244682	0.226562	FCGR2C_2	AL590385.2;FCGR2C	1.6	1	0
chr1	160983084	160985184	1	chr1	160820016	160822116	2	1	99.9048	99.9524	CHM1	1	utig4:4017-6117	1291	2100	EUR									0.25		AL590385.2	2.1	30	0
chr1	160994883	160995983	1	chr1	160831332	160832432	3	2	99.7273	99.8182	CHM1	1	utig4:4017-5117	5934	1100	EUR									0.125		AL590385.2	1.1	9	0
chr1	160997672	161004174	16	chr1	160834114	160840623	41	25	99.0631	99.447	CHM1	1	utig4:4017-10517	5935	6502	EUR									0.00575389		AL590385.2	6.5	23	0
chr1	205528557	205529857	1	chr1	144157885	144159185	1	0	99.9231	100	CHM1	1	utig4:4017-5317	136	1300	EUR	T0017180;SRGAP2	ENSG00000266028	SRGAP2B	ENSG00000196369					0.5	SRGAP2	SRGAP2B	1.3	47	0
chr1	226681806	226688103	13	chr1	226691007	226697306	42	29	99.2225	99.5079	CHM1	1	utig4:4017-10316	7433	6297	EUR	TUBB8P10	ENSG00000237469	TUBB8P9	ENSG00000235827	TUBB8P10__1;TUBB8P10__2;TUBB8P10__3	ENSG00000237469	TUBB8P9__1;TUBB8P9__2;TUBB8P9__3	ENSG00000235827	0.0217793	TUBB8P9	TUBB8P10	6.3	22	0
chr1	226691007	226696302	11	chr1	226682810	226688103	16	5	99.6412	99.8866	CHM1	1	utig4:4017-9309	1293	5295	EUR	TUBB8P9	ENSG00000235827	TUBB8P10	ENSG00000237469	TUBB8P9__1;TUBB8P9__2;TUBB8P9__3	ENSG00000235827	TUBB8P10__1;TUBB8P10__2;TUBB8P10__3	ENSG00000237469	0.00209045	TUBB8P10	TUBB8P9	5.3	26	0
chr1	228023507	228024952	1	chr1	228003346	228004790	7	6	99.4464	99.5845	CHM1	1	utig4:4017-5461	6501	1445	EUR	RNA5SP506	ENSG00000272351	RNA5S13	ENSG00000202526	RNA5SP506__1	ENSG00000272351	RNA5S13__1	ENSG00000202526	0.226562	RNA5SP162_4	RNA5S1_38	1.4	18	0
chr1	236124571	236126923	3	chr1	236114450	236115516	3	0	42.3895	93.5272	CHM1	1	utig4:4020-5017	21024	2352	EUR	ACTN2	ENSG00000077522	ACTN2	ENSG00000077522					0.125	ACTN2	ACTN2	1.1	3	0
chr10	37578	39053	2	chr18	144799	146289	4	2	98.0667	99.2	CHM1	1	utig4:3607-5107	2180	1475	EUR	AL713922.1	ENSG00000237297	AP001005.1	ENSG00000262181	AL713922.1__1;AL713922.1__2;AL713922.1__3	ENSG00000237297	AP001005.1__9;AP001005.1__10;AP001005.1__11;AP001005.1__12	ENSG00000262181	0.0625	AP001005.1_4	AP001005.1_3	1.5	15	0
chr10	4987255	4988254	3	chr10	4980152	4981151	6	3	99.3	99.6	CHM1	1	utig4:3607-4607	148	999	EUR	AKR1C2	ENSG00000151632	AKR1C1	ENSG00000187134	AKR1C2__1	ENSG00000151632	AKR1C1__9	ENSG00000187134	0.109375	AKR1C2	AKR1C1	1.0	63	0
chr10	46571066	46572266	2	chr10	47002059	47003259	4	2	99.6667	99.8333	CHM1	1	utig4:3607-4807	1303	1200	EUR	AGAP10P	ENSG00000230869	AGAP7P	ENSG00000264204					0.0625	AGAP10P	AGAP7P	1.2	80	0
chr10	46657286	46658386	1	chr10	50966562	50967662	4	3	99.6364	99.7273	CHM1	1	utig4:3607-4707	155	1100	EUR	T0022849;WASHC2C	ENSG00000172661	T0023192;T0023193;WASHC2A	ENSG00000099290	CHM13_T0022849__21;WASHC2C__21;WASHC2C__22	ENSG00000172661	CHM13_T0023193__21;WASHC2A__22;WASHC2A__20	ENSG00000099290	0.3125	WASHC2C	WASHC2A	1.1	53	0
chr10	47437283	47438783	1	chr10	48680740	48682240	6	5	99.6	99.6667	CHM1	1	utig4:3607-5107	20298	1500	EUR	GPRIN2	ENSG00000204175	GPRIN2	ENSG00000204175					0.34375	GPRIN2	GPRIN2_2	1.5	2	0
chr10	47463184	47473988	25	chr10	48645600	48656397	34	9	99.5744	99.8704	CHM1	1	utig4:3607-14407	4315	10804	EUR	SYT15;AL356056.2	ENSG00000204176;ENSG00000231187	FO681492.1;T0023016	ENSG00000277758;None	SYT15__1;SYT15__2;SYT15__3;SYT15__4;SYT15__5;SYT15__6;SYT15__7;SYT15__8;AL356056.2__1	ENSG00000204176;ENSG00000231187	FO681492.1__1;FO681492.1__2;FO681492.1__3;FO681492.1__4;FO681492.1__5;FO681492.1__6;FO681492.1__7;FO681492.1__8;FO681492.1__9;CHM13_T0023016__2	ENSG00000277758;None	3.08244e-06	SYT15;AL356056.2	AL356056.2_2;FO681492.1	10.8	12	0
chr10	47476088	47523426	108	chr10	48596009	48643501	188	80	99.2162	99.5622	CHM1	1	utig4:3607-51007	4316	47338	EUR	SHLD2P1;SYT15;AL356056.1;RHEBP1;AL356056.2;LINC02637	ENSG00000165874;ENSG00000204176;ENSG00000229227;ENSG00000229927;ENSG00000231187;ENSG00000272430	SHLD2P3;RHEBP2;AL356056.1;LINC02637;FO681492.1;T0023016	ENSG00000189014;ENSG00000226964;ENSG00000229227;ENSG00000272430;ENSG00000277758;None	SHLD2P1__1;SHLD2P1__2;SHLD2P1__3;SHLD2P1__4;SHLD2P1__5;SHLD2P1__6;SYT15__7;SYT15__8;SYT15__9;SYT15__6;SYT15__3;AL356056.1__1;AL356056.1__2;AL356056.1__3;AL356056.1__4;RHEBP1__1;AL356056.2__2;AL356056.2__1;LINC02637__1;LINC02637__2;LINC02637__3;LINC02637__4	ENSG00000165874;ENSG00000204176;ENSG00000229227;ENSG00000229927;ENSG00000231187;ENSG00000272430	SHLD2P3__3;SHLD2P3__4;SHLD2P3__5;SHLD2P3__6;SHLD2P3__7;SHLD2P3__8;RHEBP2__1;AL356056.1__1;AL356056.1__2;AL356056.1__3;AL356056.1__4;LINC02637__1;LINC02637__2;LINC02637__3;LINC02637__4;FO681492.1__1;CHM13_T0023016__1	ENSG00000189014;ENSG00000226964;ENSG00000229227;ENSG00000272430;ENSG00000277758;None	1.19057e-16	SYT15;AL356056.2;AL356056.1;SHLD2P1;LINC02637;RHEBP1	SHLD2P3;LINC02637_2;RHEBP2;AL356056.1_2;AL356056.2_2;FO681492.1	47.5	12	0
chr10	47535412	47539612	11	chr10	48579826	48584025	19	8	99.4052	99.7857	CHM1	1	utig4:3607-7807	4317	4200	EUR	SHLD2P1;RN7SL248P	ENSG00000165874;ENSG00000274186	SHLD2P3;RN7SL453P	ENSG00000189014;ENSG00000276544	SHLD2P1__8;RN7SL248P__1	ENSG00000165874;ENSG00000274186	SHLD2P3__1;RN7SL453P__1	ENSG00000189014;ENSG00000276544	0.00221252	SHLD2P1;RN7SL248P	SHLD2P3;RN7SL453P	4.2	13	0
chr10	47589799	47616632	52	chr10	48503151	48529937	106	54	99.2444	99.6941	CHM1	1	utig4:3607-30407	3076	26833	EUR	FAM245B	ENSG00000285662	LINC02675	ENSG00000264404	FAM245B__1	ENSG00000285662	LINC02675__3	ENSG00000264404	7.13482e-08	FAM245B	LINC02675	26.8	5	0
chr10	48377312	48378298	1	chr10	47259826	47260811	5	4	98.1	99.1911	CHM1	1	utig4:3618-4607	2191	986	EUR			AC244230.1	ENSG00000279458					0.1875		AC244230.1	1.0	5	0
chr10	48388712	48440818	31	chr10	48854422	48906533	225	194	99.2546	99.4095	CHM1	1	utig4:3607-55706	1308	52106	EUR	AGAP9;AL591684.1;BMS1P2;RNA5SP312;AL591684.2;AL442003.1	ENSG00000204172;ENSG00000224919;ENSG00000251079;ENSG00000252877;ENSG00000254929;ENSG00000285803	AL591684.1;RNA5SP315;AGAP12P;BMS1P7;AL442003.1	ENSG00000224919;ENSG00000252149;ENSG00000265018;ENSG00000270025;ENSG00000285803	AGAP9__1;AGAP9__2;AGAP9__3;AGAP9__4;AGAP9__5;AGAP9__6;AGAP9__7;AGAP9__8;AL591684.1__2;BMS1P2__1;BMS1P2__2;BMS1P2__3;BMS1P2__4;BMS1P2__5;BMS1P2__6;BMS1P2__7;RNA5SP312__1;AL591684.2__1;AL591684.2__2;AL591684.2__3;AL591684.2__4;AL591684.2__5;AL591684.2__6;AL591684.2__7;AL591684.2__8;AL591684.2__9;AL442003.1__9;AL442003.1__10;AL442003.1__11;AL442003.1__12	ENSG00000204172;ENSG00000224919;ENSG00000251079;ENSG00000252877;ENSG00000254929;ENSG00000285803	AL591684.1__4;RNA5SP315__1;AGAP12P__1;AGAP12P__2;AGAP12P__3;AGAP12P__4;AGAP12P__5;AGAP12P__6;AGAP12P__7;AGAP12P__8;BMS1P7__1;BMS1P7__2;BMS1P7__3;BMS1P7__4;BMS1P7__5;AL442003.1__13;AL442003.1__14;AL442003.1__15;AL442003.1__16	ENSG00000224919;ENSG00000252149;ENSG00000265018;ENSG00000270025;ENSG00000285803	0.0163333	AL591684.1;AGAP9;AL591684.2;AL442003.1_4;RNA5SP312;BMS1P2	AL591684.1_2;AGAP12P;AL442003.1_5;RNA5SP315;BMS1P7	52.1	27	0
chr10	48503146	48521266	49	chr10	47598524	47616637	84	35	99.349	99.6909	CHM1	1	utig4:3607-21707	1309	18120	EUR	LINC02675	ENSG00000264404	FAM245B	ENSG00000285662	LINC02675__3	ENSG00000264404	FAM245B__1	ENSG00000285662	1.74795e-08	LINC02675	FAM245B	18.1	14	0
chr10	48642721	48644825	2	chr10	47474763	47476868	3	1	99.6673	99.715	CHM1	1	utig4:3607-5707	1312	2104	EUR	FO681492.1;T0023016	ENSG00000277758;None	SYT15;AL356056.2	ENSG00000204176;ENSG00000231187	FO681492.1__1;FO681492.1__2	ENSG00000277758	SYT15__7;SYT15__8;SYT15__9;SYT15__5;SYT15__2	ENSG00000204176	0.125	AL356056.2_2;FO681492.1	SYT15;AL356056.2	2.1	25	0
chr10	48738814	48750790	5	chr10	47368792	47380750	30	25	92.2619	92.3548	CHM1	1	utig4:3607-16507	1313	11976	EUR			AC244230.2	ENSG00000285402					0.180797		AC244230.2	12.0	13	0
chr10	48753390	48783368	9	chr10	47336166	47366192	63	54	99.577	99.6205	CHM1	1	utig4:3607-33607	1314	29978	EUR	NPY4R2;AC245041.2	ENSG00000264717;ENSG00000276850	NPY4R;LINC00842;AC244230.2	ENSG00000204174;ENSG00000285294;ENSG00000285402	NPY4R2__1;NPY4R2__2;NPY4R2__3;AC245041.2__1	ENSG00000264717;ENSG00000276850	NPY4R__1;NPY4R__2;NPY4R__3;LINC00842__2;LINC00842__3;LINC00842__4;AC244230.2__3	ENSG00000204174;ENSG00000285294;ENSG00000285402	0.103684	AC245041.2;NPY4R2	AC244230.2;LINC00842;NPY4R	30.0	24	0
chr10	48835913	48837313	1	chr10	48352961	48354361	4	3	99.7143	99.7857	CHM1	1	utig4:3607-5007	1315	1400	EUR	AC245041.2	ENSG00000276850	ANXA8	ENSG00000265190	AC245041.2__1	ENSG00000276850	ANXA8__1;ANXA8__2	ENSG00000265190	0.3125	AC245041.2	ANXA8	1.4	5	0
chr10	48883407	48885007	1	chr10	48417725	48419325	7	6	99.5625	99.625	CHM1	1	utig4:3607-5207	1316	1600	EUR	AL442003.1	ENSG00000285803	AL591684.2;AL442003.1	ENSG00000254929;ENSG00000285803	AL442003.1__14	ENSG00000285803	AL442003.1__10	ENSG00000285803	0.226562	AL442003.1_5	AL591684.2;AL442003.1_4	1.6	11	0
chr10	48887906	48890810	3	chr10	48422198	48425106	6	3	99.5182	99.6217	CHM1	1	utig4:3607-6507	2195	2904	EUR	RNA5SP315	ENSG00000252149	RNA5SP312;AL591684.2	ENSG00000252877;ENSG00000254929	RNA5SP315__1	ENSG00000252149	RNA5SP312__1	ENSG00000252877	0.109375	RNA5SP315	AL591684.2;RNA5SP312	2.9	12	0
chr10	48909039	48933029	20	chr10	47856536	47880546	55	35	99.6294	99.7793	CHM1	1	utig4:3607-27607	1317	23990	EUR	PTPN20CP	ENSG00000278561	PTPN20	ENSG00000204179	PTPN20CP__1;PTPN20CP__2	ENSG00000278561	PTPN20__5;PTPN20__7;PTPN20__6;PTPN20__8;PTPN20__2;PTPN20__3	ENSG00000204179	0.0032279	PTPN20CP	PTPN20	24.0	27	0
chr10	48965935	48967235	1	chr10	47822297	47823597	1	0	99.9231	100	CHM1	1	utig4:3607-4907	4908	1300	EUR	PTPN20CP	ENSG00000278561	PTPN20	ENSG00000204179					0.5	PTPN20CP	PTPN20	1.3	8	0
chr10	48983942	48999323	2	chr10	47790217	47805618	22	20	99.7208	99.8636	CHM1	1	utig4:3607-19007	3080	15381	EUR			PTPN20	ENSG00000204179			PTPN20__1	ENSG00000204179	0.261734		PTPN20	15.4	13	0
chr10	49013627	49019221	4	chr10	47770344	47775936	17	13	99.5893	99.625	CHM1	1	utig4:3607-9207	1319	5594	EUR	FRMPD2	ENSG00000170324	FRMPD2B	ENSG00000150175	FRMPD2__5;FRMPD2__4;FRMPD2__3	ENSG00000170324	FRMPD2B__7	ENSG00000150175	0.166153	FRMPD2	FRMPD2B	5.6	59	0
chr10	80573582	80574582	3	chr10	88242328	88243328	7	4	99.3	99.6	CHM1	1	utig4:3607-4607	1320	1000	EUR	NUTM2B;NUTM2B-AS1;T0024793	ENSG00000188199;ENSG00000225484	NUTM2D	ENSG00000214562					0.0625	NUTM2B-AS1;NUTM2B	NUTM2D	1.0	21	0
chr10	88239528	88240534	2	chr10	80570786	80571786	4	2	99.006	99.4012	CHM1	1	utig4:3607-4607	17873	1006	EUR	LINC00863	ENSG00000224914	NUTM2B-AS1;T0024793	ENSG00000225484	LINC00863__5	ENSG00000224914			0.0625	LINC00863	NUTM2B-AS1	1.0	3	0
chr10	88347524	88348524	1	chr10	88156681	88157681	1	0	99.9	100	CHM1	1	utig4:3607-4607	4321	1000	EUR			NUTM2A-AS1	ENSG00000223482					0.5		NUTM2A-AS1	1.0	2	0
chr10	134379751	134381151	1	chr10	134521060	134522460	5	4	99.6429	99.7143	CHM1	1	utig4:3607-5007	5504	1400	EUR			SYCE1;AL731769.2	ENSG00000171772;ENSG00000288107			SYCE1__2;AL731769.2__1	ENSG00000171772;ENSG00000288107	0.1875		AL731769.2;SYCE1	1.4	13	0
chr10	134386658	134387758	1	chr10	134527934	134529035	5	4	99.5455	99.5459	CHM1	1	utig4:3607-4707	1325	1100	EUR			AL731769.2	ENSG00000288107					0.1875		AL731769.2	1.1	10	0
chr11	359178	360378	1	chr11	351870	353070	2	1	99.8333	99.9167	CHM1	1	utig4:5562-6762	183	1200	EUR	AC136475.1	ENSG00000251661	AC136475.2	ENSG00000254910	AC136475.1__1	ENSG00000251661	AC136475.2__2	ENSG00000254910	0.25	AC136475.1	AC136475.2	1.2	55	0
chr11	18342941	18343945	1	chr11	18361982	18362982	3	2	99.3028	99.8	CHM1	1	utig4:5562-6562	187	1004	EUR	SAA2;RNA5SP333;SAA2-SAA4	ENSG00000134339;ENSG00000200336;ENSG00000255071	SAA1;RNA5SP334	ENSG00000173432;ENSG00000201695	SAA2__3;RNA5SP333__1;SAA2-SAA4__5	ENSG00000134339;ENSG00000200336;ENSG00000255071	SAA1__3;SAA1__2;RNA5SP334__1	ENSG00000173432;ENSG00000201695	0.125	SAA2-SAA4;SAA2;RNA5SP333	SAA1;RNA5SP334	1.0	14	0
chr11	49020628	49021628	1	chr7	64351662	64352662	6	5	99.4	99.5	CHM1	1	utig4:5562-6562	190	1000	EUR			SEPTIN14P1	ENSG00000231523					0.34375		SEPTIN14P1	1.0	22	0
chr11	49970943	49972043	1	chr8	71916893	71917993	5	4	99.5455	99.6364	CHM1	1	utig4:5562-6662	191	1100	EUR	AC136759.1	ENSG00000205035	EYA1	ENSG00000104313					0.1875	AC136759.1	EYA1	1.1	72	0
chr11	49973944	49974944	1	chr7	7585842	7586842	6	5	99.4	99.5	CHM1	1	utig4:5562-6562	193	1000	EUR	AC136759.1	ENSG00000205035	COL28A1	ENSG00000215018					0.34375	AC136759.1	COL28A1	1.0	42	0
chr11	49974044	49975044	2	chr5	90636894	90637894	6	4	99.4	99.6	CHM1	1	utig4:5562-6562	193	1000	EUR	AC136759.1	ENSG00000205035	LINC01339	ENSG00000248555					0.109375	AC136759.1	LINC01339	1.0	42	0
chr11	61182322	61184222	1	chr11	61163490	61165390	1	0	99.9474	100	CHM1	1	utig4:5562-7462	31071	1900	EUR	PGA4	ENSG00000229183	PGA3	ENSG00000229859			PGA3__9;PGA3__4;PGA3__3	ENSG00000229859	0.5	PGA3	PGA4_3	1.9	1	0
chr11	61227772	61232469	9	chr11	61171479	61176179	9	0	99.4476	100	CHM1	1	utig4:5562-10262	31072	4697	EUR	AP003037.1;PGA5	ENSG00000256220;ENSG00000256713	PGA4	ENSG00000229183	PGA5__1;PGA5__2	ENSG00000256713	PGA4__1;PGA4__2	ENSG00000229183	0.00195312	AP003037.1;PGA5	PGA3	4.7	1	0
chr11	89739878	89781576	14	chr11	89902760	89944476	63	49	99.5384	99.6579	CHM1	1	utig4:5562-47362	7450	41698	EUR	TRIM53BP;TRIM51BP;AP004833.1	ENSG00000166013;ENSG00000204455;ENSG00000250946	TRIM53AP;TRIM51EP;AP004607.6	ENSG00000225581;ENSG00000237706;ENSG00000255184	TRIM53BP__1;TRIM53BP__2;TRIM53BP__3;TRIM53BP__4;TRIM53BP__5;TRIM51BP__1;TRIM51BP__2;TRIM51BP__3;TRIM51BP__4;TRIM51BP__5;AP004833.1__1;AP004833.1__2;AP004833.1__3;AP004833.1__4;AP004833.1__5;AP004833.1__6	ENSG00000166013;ENSG00000204455;ENSG00000250946	TRIM53AP__1;TRIM53AP__2;TRIM53AP__3;TRIM53AP__4;TRIM53AP__5;TRIM53AP__6;TRIM51EP__2;TRIM51EP__3;TRIM51EP__4;TRIM51EP__5;TRIM51EP__6;AP004607.6__1;AP004607.6__2;AP004607.6__3;AP004607.6__4;AP004607.6__5	ENSG00000225581;ENSG00000237706;ENSG00000255184	0.0384629	AP004607.6;TRIM53AP;TRIM51BP	TRIM51EP;TRIM53BP;AP004833.1	41.7	11	0
chr11	89784576	89809329	8	chr11	89875034	89899760	20	12	99.6325	99.7978	CHM1	1	utig4:5562-30262	2206	24753	EUR	TRIM64B;AP005435.1;AP005435.2;AP005435.4	ENSG00000189253;ENSG00000254558;ENSG00000254617;ENSG00000255235	TRIM64;AP004607.1;AP004607.7;AP004607.8	ENSG00000204450;ENSG00000254655;ENSG00000255305;ENSG00000255360	TRIM64B__1;TRIM64B__2;TRIM64B__3;TRIM64B__4;TRIM64B__5;TRIM64B__6;AP005435.1__2;AP005435.2__1;AP005435.2__2;AP005435.2__3;AP005435.4__1;AP005435.4__2	ENSG00000189253;ENSG00000254558;ENSG00000254617;ENSG00000255235	TRIM64__1;TRIM64__2;TRIM64__3;TRIM64__4;TRIM64__5;TRIM64__6;AP004607.1__1;AP004607.7__1;AP004607.8__1;AP004607.8__2;AP004607.8__3	ENSG00000204450;ENSG00000254655;ENSG00000255305;ENSG00000255360	0.0206947	AP005435.1;TRIM64;AP004607.1;AP004607.8	AP005435.2;AP005435.4;TRIM64B;AP004607.7	24.7	30	0
chr11	89948183	89971970	80	chr11	89707461	89731261	123	43	99.3448	99.769	CHM1	1	utig4:5562-29362	19912	23787	EUR	TRIM49C;AP004607.2;AP004607.4	ENSG00000204449;ENSG00000254803;ENSG00000254916	TRIM49;AP004833.2;AP004833.3	ENSG00000168930;ENSG00000255162;ENSG00000255285	TRIM49C__1;TRIM49C__2;TRIM49C__3;TRIM49C__4;TRIM49C__5;TRIM49C__6;TRIM49C__7;TRIM49C__8;AP004607.2__1;AP004607.4__1	ENSG00000204449;ENSG00000254803;ENSG00000254916	TRIM49__1;TRIM49__2;TRIM49__3;TRIM49__4;TRIM49__5;TRIM49__6;TRIM49__7;TRIM49__8;AP004833.2__2;AP004833.3__1	ENSG00000168930;ENSG00000255162;ENSG00000255285	2.91043e-14	TRIM49C;AP004607.2;AP004607.4	AP004833.2;AP004833.3;TRIM49	23.8	3	0
chr11	89976371	89985991	12	chr11	89693745	89703370	25	13	99.6883	99.8442	CHM1	1	utig4:5562-15185	19913	9620	EUR	TRIM64EP	ENSG00000223709	TRIM64DP	ENSG00000254751	TRIM64EP__1;TRIM64EP__2;TRIM64EP__3;TRIM64EP__4;TRIM64EP__5;TRIM64EP__6	ENSG00000223709	TRIM64DP__1;TRIM64DP__2;TRIM64DP__3;TRIM64DP__4;TRIM64DP__5;TRIM64DP__6	ENSG00000254751	0.00731665	TRIM64EP	TRIM64DP	9.6	4	0
chr12	4224	6824	2	chrX	154253086	154255686	10	8	99.6154	99.6923	CHM1	1	utig4:4204-6804	2207	2600	EUR	DDX11L5	ENSG00000236875	DDX11L16	ENSG00000227159	DDX11L5__1;DDX11L5__2;DDX11L5__3;DDX11L5__4;DDX11L5__5	ENSG00000236875	DDX11L16__1;DDX11L16__2;DDX11L16__3;DDX11L16__4;DDX11L16__5	ENSG00000227159	0.171875	DDX11L5_4	DDX11L5_3	2.6	28	0
chr12	11221427	11222427	1	chr12	11261149	11262149	1	0	99.9	100	CHM1	1	utig4:4204-5204	4342	1000	EUR	PRB1	ENSG00000251655	PRB2;PRB1	ENSG00000121335;ENSG00000251655	PRB1__2	ENSG00000251655	PRB2__2	ENSG00000121335	0.5	PRB1	PRB1;PRB2	1.0	8	0
chr12	52266633	52267830	1	chr12	52253395	52254594	3	2	99.5	99.75	CHM1	1	utig4:4204-5404	6958	1197	EUR	KRT86;AC121757.2	ENSG00000170442;ENSG00000287051	KRT86;KRT81	ENSG00000170442;ENSG00000205426	KRT86__3;KRT86__4;KRT86__2	ENSG00000170442	KRT81__8;KRT81__9	ENSG00000205426	0.125	KRT86;AC121757.2	KRT86;KRT81	1.2	10	0
chr12	93478876	93480075	5	chr12	93474077	93475274	5	0	99.3339	99.75	CHM1	1	utig4:4204-5404	204	1199	EUR	MRPL42	ENSG00000198015	MRPL42	ENSG00000198015					0.03125	MRPL42	MRPL42	1.2	39	0
chr12	122690998	122692005	6	chr12	122704407	122705407	8	2	98.5104	99.8	CHM1	1	utig4:4204-5204	205	1007	EUR	AC026333.3	ENSG00000256249	AC026333.3	ENSG00000256249					0.00390625	AC026333.3	AC026333.3	1.0	62	0
chr13	12651064	12696425	40	chr21	9664549	9709893	126	86	99.5179	99.5817	CHM1	1	utig4:5137-50537	3797	45361	EUR	CR382285.1	ENSG00000270533	CR382285.1	ENSG00000270533					0.000114989	CR382285.1_2	CR382285.1	45.3	10	0
chr13	12693626	12694725	2	chr14	6705915	6707016	6	4	99.1826	99.5459	CHM1	1	utig4:5137-6237	11696	1099	EUR	CR382285.1	ENSG00000270533	CR382285.1	ENSG00000270533					0.109375	CR382285.1_2	CR382285.1_3	1.1	14	0
chr13	12698819	12720506	13	chr21	9712289	9733996	26	13	99.8111	99.8618	CHM1	1	utig4:5137-26837	3798	21687	EUR	AL773545.3;CR382285.1	ENSG00000237846;ENSG00000270533	CR382285.1;AL773545.3	ENSG00000270533;ENSG00000237846	AL773545.3__1;CR382285.1__11	ENSG00000237846;ENSG00000270533	AL773545.3__2;CR382285.1__11	ENSG00000237846;ENSG00000270533	0.00467765	CR382285.1_2;AL773545.3_4	CR382285.1;AL773545.3_5	21.7	6	0
chr13	12736710	12737710	1	chr21	9750094	9751094	1	0	99.9	100	CHM1	1	utig4:5137-6137	17236	1000	EUR	CR382287.1	ENSG00000279062	CR382287.1	ENSG00000279062	CR382287.1__1	ENSG00000279062	CR382287.1__2	ENSG00000279062	0.5	CR382287.1_3	CR382287.1	1.0	2	0
chr13	12830617	12980196	117	chr21	9844222	9994037	265	148	96.8769	97.1598	CHM1	1	utig4:5137-159037	6966	149579	EUR	FRG1BP;LINC01410;MLLT10P1;MIR4477B;MIR4477A;AC079801.1	ENSG00000149531;ENSG00000238113;ENSG00000238151;ENSG00000266017;ENSG00000276029;ENSG00000279669	LINC01410;MIR4477B;MIR4477A;MLLT10P1;FRG1BP;AC079801.1	ENSG00000238113;ENSG00000266017;ENSG00000276029;ENSG00000238151;ENSG00000149531;ENSG00000279669	FRG1BP__10;FRG1BP__11;FRG1BP__12;FRG1BP__13;FRG1BP__14;FRG1BP__15;FRG1BP__16;FRG1BP__17;FRG1BP__18;LINC01410__3;LINC01410__4;LINC01410__5;LINC01410__2;LINC01410__1;MLLT10P1__2;MIR4477B__1;MIR4477A__1;AC079801.1__3;AC079801.1__4	ENSG00000149531;ENSG00000238113;ENSG00000238151;ENSG00000266017;ENSG00000276029;ENSG00000279669	FRG1BP__64;FRG1BP__65;FRG1BP__66;FRG1BP__67;FRG1BP__68;FRG1BP__69;FRG1BP__70;FRG1BP__71;FRG1BP__72;LINC01410__23;LINC01410__24;LINC01410__29;LINC01410__30;LINC01410__17;LINC01410__18;LINC01410__16;MLLT10P1__13;MIR4477B__12;MIR4477A__11;AC079801.1__1;AC079801.1__2	ENSG00000149531;ENSG00000238113;ENSG00000238151;ENSG00000266017;ENSG00000276029;ENSG00000279669	8.18395e-14	CR786580.1_3;RNA5SP283_10;DUX4L37_2;MIR4477A_12;MIR4477B_5;MLLT10P1_10;FRG1BP_5;AC079801.1_2	CR786580.1_4;RNA5SP283_11;DUX4L37_4;MIR4477A_5;MIR4477B_3;MLLT10P1_7;FRG1BP_4;AC079801.1	149.8	18	0
chr13	13814852	13819353	37	chr21	10708127	10712662	59	22	98.2092	99.2503	CHM1	1	utig4:5137-9660	214	4501	EUR			BAGE2	ENSG00000187172					1.35314e-07		BAGE2	4.5	26	0
chr13	51772058	51773360	4	chr13	51463408	51464708	5	1	99.4624	99.9231	CHM1	1	utig4:3813-5113	3145	1302	EUR	AL137058.1	ENSG00000244471	AL158066.1;TPTE2P2	ENSG00000217576;ENSG00000272281					0.03125	AL137058.1	AL158066.1;TPTE2P2	1.3	9	0
chr13	56358057	56359757	3	chr13	56371193	56372893	3	0	99.8235	100	CHM1	1	utig4:3813-5513	6978	1700	EUR	PRR20A;PRR20C	ENSG00000204919;ENSG00000229665	PRR20C	ENSG00000229665	PRR20A__2;PRR20A__3	ENSG00000204919	PRR20C__2;PRR20C__3	ENSG00000229665	0.125	PRR20E	PRR20A	1.7	3	0
chr13	56362258	56367066	1	chr13	56368829	56373631	3	2	99.7712	99.9167	CHM1	1	utig4:3813-8613	14681	4808	EUR	PRR20B;PRR20C	ENSG00000204918;ENSG00000229665	PRR20C	ENSG00000229665	PRR20B__1;PRR20B__2;PRR20B__3	ENSG00000204918	PRR20C__2;PRR20C__3;PRR20C__1	ENSG00000229665	0.125	PRR20FP	PRR20A	4.8	2	0
chr13	63042615	63054411	26	chr13	62968598	62980408	61	35	99.314	99.6021	CHM1	1	utig4:3813-15613	223	11796	EUR	OR7E104P;AL445238.1;AL445238.2	ENSG00000219926;ENSG00000285566;ENSG00000287128	AL445989.1;AL445989.2	ENSG00000237378;ENSG00000285764	OR7E104P__1;OR7E104P__2;AL445238.1__1;AL445238.2__2	ENSG00000219926;ENSG00000285566;ENSG00000287128	AL445989.1__1;AL445989.1__2;AL445989.2__4;AL445989.2__5	ENSG00000237378;ENSG00000285764	0.000364952	AL445238.2;OR7E104P;AL445238.1	AL445989.2;AL445989.1	11.8	51	0
chr14	13896595	13908205	14	chr14	13110047	13121665	49	35	99.4746	99.5438	CHM1	1	utig4:1592-13192	2341	11610	EUR	AL512310.1	ENSG00000257142	CR383656.6	ENSG00000257672	AL512310.1__1	ENSG00000257142	CR383656.6__1	ENSG00000257672	0.0221921	AL512310.1	CR383656.6	11.6	26	0
chr14	13918412	13919412	1	chr14	13098843	13099843	3	2	99.7	99.8	CHM1	1	utig4:1592-2592	1409	1000	EUR	OR4N2	ENSG00000176294	CR383656.10	ENSG00000257959	OR4N2__1	ENSG00000176294	CR383656.10__2	ENSG00000257959	0.125	OR4N2	CR383656.10	1.0	16	0
chr14	28739505	28745513	1	chr14	28752385	28758387	7	6	99.2198	99.3353	CHM1	1	utig4:1592-7592	3821	6008	EUR	RNU1-27P;AL445363.1;AL445363.3	ENSG00000206596;ENSG00000259002;ENSG00000279423	SNX6;T0061256;RNU1-28P;AL445363.2	ENSG00000129515;ENSG00000206588;ENSG00000259135	RNU1-27P__1;AL445363.1__1;AL445363.1__2;AL445363.1__3;AL445363.3__1	ENSG00000206596;ENSG00000259002;ENSG00000279423	SNX6__1;CHM13_T0061256__1;RNU1-28P__1;AL445363.2__1;AL445363.2__2;AL445363.2__3	ENSG00000129515;ENSG00000206588;ENSG00000259135	0.226562	AL445363.3;AL445363.1;RNU1-28P	RNU1-27P_2;AL445363.2;SNX6	6.0	13	0
chr14	99881382	99883282	1	chr14	99900980	99902880	1	0	99.9474	100	CHM1	1	utig4:1592-3492	1410	1900	EUR	COPDA1	ENSG00000253364	COPDA1	ENSG00000253364	COPDA1__1;COPDA1__2;COPDA1__3	ENSG00000253364	COPDA1__4;COPDA1__5;COPDA1__6	ENSG00000253364	0.5	COPDA1_3	COPDA1_2	1.9	9	0
chr15	18742407	18767294	5	chr15	19817343	19842229	51	46	99.5106	99.5427	CHM1	1	utig4:3904-28804	3232	24887	EUR	POTEB3;MIR3118-3	ENSG00000278522;ENSG00000277243	POTEB;MIR3118-2	ENSG00000233917;ENSG00000265322	MIR3118-3__1;POTEB3__1;POTEB3__2;POTEB3__3;POTEB3__4;POTEB3__5	ENSG00000277243;ENSG00000278522	POTEB__6;POTEB__7;POTEB__8;POTEB__9;POTEB__10;POTEB__11;MIR3118-2__1	ENSG00000233917;ENSG00000265322	0.200531	MIR3118-4;POTEB3	POTEB2;MIR3118-2	24.9	7	0
chr15	18793385	18810053	4	chr15	19774693	19791369	71	67	99.1566	99.2523	CHM1	1	utig4:3904-20604	3233	16668	EUR	AC012414.5;AC037471.2	ENSG00000261048;ENSG00000261554	AC037471.2;AC012414.5	ENSG00000261554;ENSG00000261048	AC012414.5__1;AC037471.2__1	ENSG00000261048;ENSG00000261554	AC012414.5__1;AC037471.2__1	ENSG00000261048;ENSG00000261554	0.317654	AC012414.5_2;AC037471.2	AC037471.2_2;AC012414.5	16.7	24	0
chr15	18812753	18818549	3	chr15	19766195	19771995	9	6	99.7414	99.8276	CHM1	1	utig4:3904-9704	3234	5796	EUR	ZNF519P3	ENSG00000258585	ZNF519P2	ENSG00000258799	ZNF519P3__1	ENSG00000258585	ZNF519P2__1	ENSG00000258799	0.0898438	ZNF519P2	ZNF519P3	5.8	10	0
chr15	18891839	18909946	2	chr15	19674814	19692921	70	68	99.4866	99.4977	CHM1	1	utig4:3904-22004	3235	18107	EUR	AC134980.2;LINC02203	ENSG00000284500;ENSG00000280709;ENSG00000284988	LINC01193	ENSG00000258710	LINC02203__1;LINC02203__2;LINC02203__3;AC134980.2__1;AC134980.2__2;AC134980.2__3;AC134980.2__4	ENSG00000280709;ENSG00000284500;ENSG00000284988	LINC01193__2;LINC01193__3;LINC01193__4;LINC01193__5;LINC01193__6;LINC01193__1	ENSG00000258710	0.360101	LINC02203	LINC02203_2	18.1	12	0
chr15	19925039	19940139	6	chr15	18644264	18659389	39	33	98.9774	99.5506	CHM1	1	utig4:3904-19004	10013	15100	EUR	AC012414.4;RNU6-498P	ENSG00000260409;ENSG00000238478	AC068446.2;RNU6-1235P	ENSG00000247765;ENSG00000207289	RNU6-498P__1	ENSG00000238478	RNU6-1235P__1	ENSG00000207289	0.168392	AC012414.4;RNU6-498P	AC068446.2;RNU6-1235P	15.1	19	0
chr15	19943538	19954018	4	chr15	18630382	18640863	54	50	99.1246	99.1721	CHM1	1	utig4:3904-14404	5573	10480	EUR	AC068446.1	ENSG00000237161	AC068446.1	ENSG00000237161	AC068446.1__1	ENSG00000237161	AC068446.1__1	ENSG00000237161	0.248309	AC068446.1_2	AC068446.1	10.5	27	0
chr15	19997509	20039789	37	chr15	18544510	18586870	194	157	98.5557	98.7275	CHM1	1	utig4:3904-46504	5574	42280	EUR	NBEAP1;AC131280.1;AC023310.4;AC100757.2	ENSG00000258590;ENSG00000279628;ENSG00000278626;ENSG00000274835	IGHV1OR15-6;IGHV1-69-2;AC023310.4;AC131280.1	ENSG00000270685;ENSG00000281990;ENSG00000278626;ENSG00000279628	NBEAP1__3;NBEAP1__4;NBEAP1__5;NBEAP1__6;NBEAP1__7;NBEAP1__8;NBEAP1__1;NBEAP1__2;AC100757.2__1;AC023310.4__1;AC131280.1__1	ENSG00000258590;ENSG00000274835;ENSG00000278626;ENSG00000279628	IGHV1OR15-6__1;IGHV1OR15-6__2;AC023310.4__1;AC131280.1__1;IGHV1-69-2__1;IGHV1-69-2__2;IGHV1-69-2__3;IGHV1-69-2__4	ENSG00000270685;ENSG00000278626;ENSG00000279628;ENSG00000281990	0.00386726	NBEAP1;AC131280.1_2;AC023310.4;AC100757.2	IGHV1OR15-6;AC023310.4_2;AC131280.1	42.4	19	0
chr15	20048687	20077509	2	chr15	18506810	18535610	54	52	99.7086	99.8056	CHM1	1	utig4:3904-32704	14326	28822	EUR	SPATA31E3P	ENSG00000274279	SPATA31E2P	ENSG00000258916	SPATA31E3P__1;SPATA31E3P__2;SPATA31E3P__3;SPATA31E3P__4	ENSG00000274279	SPATA31E2P__1;SPATA31E2P__2;SPATA31E2P__3	ENSG00000258916	0.341745	SPATA31E3P	SPATA31E2P	28.8	12	0
chr15	20104008	20108209	8	chr15	18476099	18480300	24	16	99.4049	99.5953	CHM1	1	utig4:3904-8104	25002	4201	EUR	GOLGA8EP	ENSG00000185182	GOLGA8CP	ENSG00000181984	GOLGA8EP__9;GOLGA8EP__10;GOLGA8EP__11;GOLGA8EP__12;GOLGA8EP__13;GOLGA8EP__14;GOLGA8EP__15;GOLGA8EP__16;GOLGA8EP__17	ENSG00000185182	GOLGA8CP__2;GOLGA8CP__3;GOLGA8CP__4;GOLGA8CP__5;GOLGA8CP__6;GOLGA8CP__7;GOLGA8CP__8;GOLGA8CP__9;GOLGA8CP__10	ENSG00000181984	0.0319573	GOLGA8EP	GOLGA8CP	4.2	2	0
chr15	20132594	20138355	18	chr15	21008130	21013618	20	2	93.3104	99.4191	CHM1	1	utig4:3904-9404	3244	5761	EUR	GOLGA6L22	ENSG00000277865	GOLGA6L1	ENSG00000273976	GOLGA6L22__2;GOLGA6L22__3;GOLGA6L22__4;GOLGA6L22__5;GOLGA6L22__6;GOLGA6L22__7;GOLGA6L22__8;GOLGA6L22__9	ENSG00000277865	GOLGA6L1__2;GOLGA6L1__3;GOLGA6L1__4;GOLGA6L1__5;GOLGA6L1__6;GOLGA6L1__7;GOLGA6L1__8	ENSG00000273976	9.53674e-07	GOLGA6L22	GOLGA6L1	5.5	8	0
chr15	20154649	20155848	4	chr15	26353835	26355035	9	5	99.1667	99.5833	CHM1	1	utig4:3904-5104	3246	1199	EUR	HERC2P7	ENSG00000281909	HERC2P11	ENSG00000261581					0.0898438	HERC2P7	HERC2P11	1.2	7	0
chr15	20156048	20189641	24	chr15	18394691	18428945	104	80	97.6379	99.4109	CHM1	1	utig4:3904-38104	3247	33593	EUR	HERC2P7;T0067652;T0067653;T0067654;T0067655;T0067656;T0067657;T0067658;T0067659;HERC2P2	ENSG00000281909;ENSG00000276550	T0067478;HERC2P3;T0067480;AC023310.1	ENSG00000180229;ENSG00000258488	CHM13_T0067652__1;CHM13_T0067652__2;CHM13_T0067652__3;CHM13_T0067653__1;CHM13_T0067653__2;CHM13_T0067653__3;CHM13_T0067654__1;CHM13_T0067654__2;CHM13_T0067654__3;CHM13_T0067655__1;CHM13_T0067655__2;CHM13_T0067655__3;CHM13_T0067656__1;CHM13_T0067656__2;CHM13_T0067656__3;CHM13_T0067657__1;CHM13_T0067657__2;CHM13_T0067657__3;CHM13_T0067658__1;CHM13_T0067658__2;CHM13_T0067658__3;CHM13_T0067659__1;CHM…	ENSG00000276550;ENSG00000281909	CHM13_T0067478__25;CHM13_T0067478__26;CHM13_T0067478__27;HERC2P3__24;HERC2P3__25;HERC2P3__26;CHM13_T0067480__24;CHM13_T0067480__25;CHM13_T0067480__26;HERC2P3__3;HERC2P3__4;HERC2P3__5;AC023310.1__1	ENSG00000180229;ENSG00000258488	0.0069181	HERC2P7;HERC2P2	HERC2P3;AC023310.1	34.3	24	0
chr15	20191351	20209289	17	chr15	26391120	26409083	35	18	99.295	99.5392	CHM1	1	utig4:3904-21904	3248	17938	EUR	T0067652;T0067653;T0067654;T0067655;T0067656;T0067657;T0067658;T0067659;HERC2P2	ENSG00000276550	HERC2P9	ENSG00000206149	CHM13_T0067653__4;CHM13_T0067655__4;CHM13_T0067656__4;CHM13_T0067656__5;CHM13_T0067656__6;CHM13_T0067657__4;CHM13_T0067658__4;CHM13_T0067659__4;HERC2P2__3;HERC2P2__2	ENSG00000276550	HERC2P9__3;HERC2P9__4;HERC2P9__2	ENSG00000206149	0.000939113	HERC2P2	HERC2P9	18.0	17	0
chr15	20202391	20241492	44	chr15	18342836	18381985	125	81	99.2395	99.5558	CHM1	1	utig4:3904-43004	3249	39101	EUR	T0067652;T0067653;T0067654;T0067655;T0067656;T0067657;T0067658;T0067659;HERC2P2	ENSG00000276550	HERC2P3;T0067478;T0067480	ENSG00000180229	CHM13_T0067652__4;CHM13_T0067652__5;CHM13_T0067652__6;CHM13_T0067652__7;CHM13_T0067652__8;CHM13_T0067652__9;CHM13_T0067652__10;CHM13_T0067652__11;CHM13_T0067652__12;CHM13_T0067652__13;CHM13_T0067652__14;CHM13_T0067652__15;CHM13_T0067652__16;CHM13_T0067652__17;CHM13_T0067652__18;CHM13_T0067652__19;CHM13_T0067652__20;CHM13_T0067652__21;CHM13_T0067652__22;CHM13_T0067652__23;CHM13_T0067652__24;CHM13_…	ENSG00000276550	HERC2P3__3;HERC2P3__4;HERC2P3__5;HERC2P3__6;HERC2P3__7;HERC2P3__8;HERC2P3__9;HERC2P3__10;HERC2P3__11;HERC2P3__12;HERC2P3__13;HERC2P3__14;HERC2P3__15;CHM13_T0067478__2;CHM13_T0067478__3;CHM13_T0067478__4;CHM13_T0067478__5;CHM13_T0067478__6;CHM13_T0067478__7;CHM13_T0067478__8;CHM13_T0067478__9;CHM13_T0067478__10;CHM13_T0067478__11;CHM13_T0067478__12;CHM13_T0067478__13;CHM13_T0067478__14;CHM13_T0067…	ENSG00000180229	3.51446e-05	HERC2P2	HERC2P3	39.1	26	0
chr15	20248983	20253577	4	chr15	26447885	26452481	10	6	99.6522	99.6524	CHM1	1	utig4:3904-8504	3250	4594	EUR	T0067652;T0067653;T0067654;T0067655;T0067656;T0067657;T0067658;T0067659;HERC2P2	ENSG00000276550	HERC2P9	ENSG00000206149	CHM13_T0067652__28;CHM13_T0067652__29;CHM13_T0067652__30;CHM13_T0067653__31;CHM13_T0067653__32;CHM13_T0067653__33;CHM13_T0067654__29;CHM13_T0067654__30;CHM13_T0067654__31;CHM13_T0067655__30;CHM13_T0067655__31;CHM13_T0067655__32;CHM13_T0067656__32;CHM13_T0067656__33;CHM13_T0067656__34;CHM13_T0067657__29;CHM13_T0067657__30;CHM13_T0067657__31;CHM13_T0067658__29;CHM13_T0067658__30;CHM13_T0067658__31;…	ENSG00000276550	HERC2P9__28;HERC2P9__29;HERC2P9__30;HERC2P9__31;HERC2P9__11;HERC2P9__12;HERC2P9__13;HERC2P9__10;HERC2P9__1;HERC2P9__2	ENSG00000206149	0.0546875	HERC2P2	HERC2P9	4.6	10	0
chr15	20255577	20257943	1	chr15	26454481	26456989	13	12	94.0424	99.2026	CHM1	1	utig4:3904-6404	3251	2366	EUR	T0067652;T0067653;T0067654;T0067655;T0067656;T0067657;T0067658;T0067659;HERC2P2;AC055876.2	ENSG00000276550;ENSG00000254398	HERC2P9;AC055876.2	ENSG00000206149;ENSG00000254398	AC055876.2__1	ENSG00000254398	AC055876.2__1	ENSG00000254398	0.290527	HERC2P2;AC055876.2_2	HERC2P9;AC055876.2	2.5	13	0
chr15	20809067	20816808	5	chr15	21059043	21066743	5	0	99.38	100	CHM1	1	utig4:3904-11604	357	7741	EUR	AC138749.2;GOLGA6L1	ENSG00000260444;ENSG00000273976	AC091304.5;AC100756.3	ENSG00000261561;ENSG00000273756	AC138749.2__3;GOLGA6L1__1;GOLGA6L1__2;GOLGA6L1__3;GOLGA6L1__4	ENSG00000260444;ENSG00000273976	AC091304.5__1;AC100756.3__1;AC100756.3__2;AC100756.3__3;AC100756.3__4;AC100756.3__5	ENSG00000261561;ENSG00000273756	0.03125	AC138749.2_3;GOLGA6L1_2	AC091304.5;AC100756.3	7.7	6	0
chr15	20825135	20826435	3	chr15	21074984	21076284	3	0	99.7692	100	CHM1	1	utig4:3904-5204	359	1300	EUR	AC100756.1	ENSG00000260399	AC100756.1	ENSG00000260399	AC100756.1__2;AC100756.1__3	ENSG00000260399	AC100756.1__2;AC100756.1__3	ENSG00000260399	0.125	AC100756.1_2	AC100756.1	1.3	5	0
chr15	20840049	20841846	5	chr15	21089840	21091644	11	6	98.7805	99.4457	CHM1	1	utig4:3904-5704	360	1797	EUR	GOLGA8DP	ENSG00000175676	GOLGA8S	ENSG00000261739	GOLGA8DP__1	ENSG00000175676	GOLGA8S__1	ENSG00000261739	0.0327148		GOLGA8S	1.8	13	0
chr15	20881125	20882427	1	chr15	26266823	26268125	2	1	99.6928	99.7696	CHM1	1	utig4:3904-5204	6574	1302	EUR	MIR4509-1	ENSG00000276941	MIR4509-3	ENSG00000263964	MIR4509-1__1	ENSG00000276941	MIR4509-3__1	ENSG00000263964	0.25	MIR4509-2	MIR4509-3	1.3	8	0
chr15	21046798	21048297	3	chr15	26075612	26077111	10	7	99.2667	99.4667	CHM1	1	utig4:3904-5404	7918	1499	EUR	AC242376.1	ENSG00000259414	AC091304.3	ENSG00000261401					0.171875	AC242376.1	AC091304.3	1.5	16	0
chr15	21049996	21054196	1	chr15	21022900	21027100	2	1	99.9048	99.9286	CHM1	1	utig4:3904-8104	1457	4200	EUR	AC242376.1	ENSG00000259414	HERC2P7	ENSG00000274471	AC242376.1__4	ENSG00000259414	HERC2P7__1	ENSG00000274471	0.25	AC242376.1	AC242376.2	4.2	39	0
chr15	21162582	21166482	6	chr15	21045414	21049313	10	4	99.7436	99.8718	CHM1	1	utig4:3904-7804	1460	3900	EUR	AC100756.2	ENSG00000261418	AC242376.1	ENSG00000259414	AC100756.2__1;AC100756.2__2;AC100756.2__3	ENSG00000261418	AC242376.1__1;AC242376.1__2;AC242376.1__3	ENSG00000259414	0.0107422	AC100756.2	AC242376.1	3.9	43	0
chr15	26181669	26189969	3	chr15	26164569	26167169	3	0	31.2892	100	CHM1	1	utig4:3904-6504	14329	8300	EUR	AC116165.4	ENSG00000278541	AC091304.9	ENSG00000276928	AC116165.4__3;AC116165.4__4	ENSG00000278541	AC091304.9__1	ENSG00000276928	0.125	AC116165.4_4;AC116165.4_2	AC091304.9	2.6	3	0
chr15	26220214	26224124	4	chr15	26246969	26250879	4	0	99.592	99.694	CHM1	1	utig4:3904-7826	375	3910	EUR	AC091304.10	ENSG00000284628	AC138749.4	ENSG00000261365	AC091304.10__1	ENSG00000284628	AC138749.4__1	ENSG00000261365	0.0625	AC091304.10	AC138749.4	3.9	7	0
chr15	26290981	26311811	3	chr15	26119284	26140102	36	33	99.6544	99.7166	CHM1	1	utig4:3904-24704	10416	20830	EUR	GOLGA8G;Metazoa_SRP.123	ENSG00000183629;ENSG00000276955	GOLGA8F;RN7SL238P	ENSG00000153684;ENSG00000276891	GOLGA8G__1;GOLGA8G__2;GOLGA8G__3;GOLGA8G__4;GOLGA8G__5;GOLGA8G__6;GOLGA8G__7;GOLGA8G__8;GOLGA8G__9;GOLGA8G__10;GOLGA8G__11;GOLGA8G__12;GOLGA8G__13;GOLGA8G__14;GOLGA8G__15;GOLGA8G__16;GOLGA8G__17;GOLGA8G__18;GOLGA8G__19;Metazoa_SRP.123__1	ENSG00000183629;ENSG00000276955	GOLGA8F__1;GOLGA8F__2;GOLGA8F__3;GOLGA8F__4;GOLGA8F__5;GOLGA8F__6;GOLGA8F__7;GOLGA8F__8;GOLGA8F__9;GOLGA8F__10;GOLGA8F__11;GOLGA8F__12;GOLGA8F__13;GOLGA8F__14;GOLGA8F__15;GOLGA8F__16;GOLGA8F__17;GOLGA8F__18;GOLGA8F__19;RN7SL238P__1	ENSG00000153684;ENSG00000276891	0.30886	GOLGA8G;AC138749.9	GOLGA8F;RN7SL238P	20.8	5	0
chr15	26329304	26342185	8	chr15	26088910	26101809	29	21	99.5042	99.6901	CHM1	1	utig4:3904-16804	1464	12881	EUR	AC138749.1;AC138749.2	ENSG00000227717;ENSG00000260444	AC091304.5;AC091304.1	ENSG00000261561;ENSG00000237850	AC138749.1__1;AC138749.1__2;AC138749.1__3;AC138749.1__4;AC138749.1__5;AC138749.1__6;AC138749.1__7;AC138749.1__8;AC138749.2__1	ENSG00000227717;ENSG00000260444	AC091304.1__1;AC091304.1__2;AC091304.1__3;AC091304.1__4;AC091304.1__5;AC091304.1__6;AC091304.1__7;AC091304.1__8;AC091304.1__9;AC091304.5__1	ENSG00000237850;ENSG00000261561	0.068023	AC091304.1;AC138749.2_6	AC138749.2;AC138749.1	12.9	12	0
chr15	26553994	26554995	2	chr15	20376006	20377009	4	2	99.5005	99.5015	CHM1	1	utig4:3904-4904	380	1001	EUR									0.0625	AC127502.2_3	AC127502.2_4	1.0	15	0
chr15	27902600	27908002	4	chr15	28373057	28378459	21	17	99.5004	99.5744	CHM1	1	utig4:3904-9304	381	5402	EUR	ULK4P3;U8.8	ENSG00000178081;ENSG00000207432	ULK4P2;AC026150.1	ENSG00000260128;ENSG00000207430	ULK4P3__3;ULK4P3__2;U8.8__1	ENSG00000178081;ENSG00000207432	AC026150.1__1;ULK4P2__3;ULK4P2__4;ULK4P2__2	ENSG00000207430;ENSG00000260128	0.191655	ULK4P3;AC120045.1	ULK4P2;AC026150.1	5.4	18	0
chr15	27930799	27931899	1	chr15	27878698	27879798	1	0	99.9091	100	CHM1	1	utig4:3904-5004	382	1100	EUR	GOLGA8T;AC026150.4	ENSG00000261247;ENSG00000270016	GOLGA8J;AC026150.4	ENSG00000179938;ENSG00000270016	GOLGA8T__5;GOLGA8T__6;GOLGA8T__7;GOLGA8T__8;AC026150.4__2	ENSG00000261247;ENSG00000270016	GOLGA8J__5;GOLGA8J__6;GOLGA8J__7;GOLGA8J__8;AC026150.4__1	ENSG00000179938;ENSG00000270016	0.5	GOLGA8T;AC026150.4_4	GOLGA8J;AC026150.4_2	1.1	10	0
chr15	28174615	28186316	2	chr15	28366424	28378127	19	17	99.7779	99.795	CHM1	1	utig4:3904-15604	386	11701	EUR	CHRFAM7A;AC019322.1;U8.14	ENSG00000166664;ENSG00000263070;ENSG00000238519	ULK4P2;AC026150.1	ENSG00000260128;ENSG00000207430	CHRFAM7A__8;CHRFAM7A__9;CHRFAM7A__10;CHRFAM7A__4;CHRFAM7A__5;CHRFAM7A__1;CHRFAM7A__2;U8.14__1;AC019322.1__2;AC019322.1__3;AC019322.1__4	ENSG00000166664;ENSG00000238519;ENSG00000263070	AC026150.1__1;ULK4P2__2;ULK4P2__3;ULK4P2__4;ULK4P2__1	ENSG00000207430;ENSG00000260128	0.323803	CHRFAM7A;AC019322.3;AC019322.1	ULK4P2;AC026150.1	11.7	51	0
chr15	28186616	28195299	8	chr15	27886936	27895640	39	31	99.2876	99.3115	CHM1	1	utig4:3904-12601	387	8683	EUR	CHRFAM7A;AC019322.3	ENSG00000166664;ENSG00000274966	AC091057.4;DNM1P28;ULK4P3	ENSG00000269930;ENSG00000261792;ENSG00000178081	CHRFAM7A__10;CHRFAM7A__9;CHRFAM7A__11;CHRFAM7A__7;CHRFAM7A__5;CHRFAM7A__2;CHRFAM7A__3;AC019322.3__1;AC019322.3__2	ENSG00000166664;ENSG00000274966	ULK4P3__1;DNM1P28__1;DNM1P28__2;DNM1P28__3;AC091057.4__4	ENSG00000178081;ENSG00000261792;ENSG00000269930	0.0997954	CHRFAM7A;AC019322.5;GOLGA8O	AC091057.4_2;DNM1P28;ULK4P3	8.7	60	0
chr15	28342252	28345248	3	chr15	28207516	28210511	10	7	99.4004	99.5335	CHM1	1	utig4:3904-6904	31077	2996	EUR									0.171875		GOLGA8O	3.0	1	0
chr15	28357847	28365612	7	chr15	27887318	27895107	35	28	99.077	99.4231	CHM1	1	utig4:3910-11704	1478	7765	EUR	AC091057.4;DNM1P50	ENSG00000269930;ENSG00000259890	AC091057.4;DNM1P28	ENSG00000269930;ENSG00000261792	DNM1P50__1;DNM1P50__2;DNM1P50__3;AC091057.4__6	ENSG00000259890;ENSG00000269930	DNM1P28__1;DNM1P28__2;DNM1P28__3;AC091057.4__4	ENSG00000261792;ENSG00000269930	0.0877326	AC091057.4_5;DNM1P50	AC091057.4_2;DNM1P28	7.8	29	0
chr15	28389520	28395818	17	chr15	27919072	27925370	25	8	99.5714	99.8413	CHM1	1	utig4:3904-10204	8859	6298	EUR	ULK4P2	ENSG00000260128	ULK4P3	ENSG00000178081	ULK4P2__5;ULK4P2__6;ULK4P2__3;ULK4P2__4	ENSG00000260128	ULK4P3__3;ULK4P3__4;ULK4P3__5	ENSG00000178081	7.82609e-05	ULK4P2	ULK4P3	6.3	5	0
chr15	30021306	30055411	21	chr15	28071146	28105269	68	47	99.6864	99.7714	CHM1	1	utig4:3904-38004	395	34105	EUR	AC135731.2;AC139426.3	ENSG00000270955;ENSG00000271078	AC135731.2	ENSG00000270955	AC135731.2__1;AC135731.2__2;AC135731.2__3;AC135731.2__4;AC135731.2__5;AC135731.2__6;AC135731.2__7;AC135731.2__8;AC135731.2__9;AC139426.3__1;AC139426.3__2;AC139426.3__3;AC139426.3__4;AC139426.3__5;AC139426.3__6;AC139426.3__7;AC139426.3__8;AC139426.3__9;AC139426.3__10	ENSG00000270955;ENSG00000271078	AC135731.2__1;AC135731.2__2;AC135731.2__3;AC135731.2__4;AC135731.2__5;AC135731.2__6;AC135731.2__7;AC135731.2__8;AC135731.2__9;AC135731.2__10	ENSG00000270955	0.00516883	AC139426.3	AC135731.2	34.1	23	0
chr15	30242303	30243403	2	chr15	30398693	30399793	3	1	99.7273	99.9091	CHM1	1	utig4:3904-5004	401	1100	EUR	GOLGA8O;RN7SL539P	ENSG00000206127;ENSG00000274076	AC123768.2;GOLGA8N;RN7SL286P	ENSG00000262728;ENSG00000232653;ENSG00000277464	GOLGA8O__4;GOLGA8O__5;RN7SL539P__1	ENSG00000206127;ENSG00000274076	GOLGA8N__15;GOLGA8N__16;GOLGA8N__14;GOLGA8N__2;GOLGA8N__3;RN7SL286P__1	ENSG00000232653;ENSG00000277464	0.125	GOLGA8O_2;RN7SL539P	AC123768.3;GOLGA8N;RN7SL286P	1.1	26	0
chr15	30259605	30262805	1	chr15	28334628	28337828	2	1	99.9375	99.9688	CHM1	1	utig4:3904-7104	12775	3200	EUR	AC123768.4	ENSG00000276724	AC026150.2	ENSG00000260693	AC123768.4__1	ENSG00000276724			0.25	AC123768.4_2	AC123768.4_3	3.2	3	0
chr15	30397689	30399489	2	chr15	28352988	28354788	6	4	99.6667	99.7778	CHM1	1	utig4:3904-5704	3851	1800	EUR	AC123768.2;GOLGA8N;RN7SL286P	ENSG00000262728;ENSG00000232653;ENSG00000277464	GOLGA8Q;RN7SL796P	ENSG00000178115;ENSG00000277031	GOLGA8N__14;GOLGA8N__15;GOLGA8N__13;GOLGA8N__1;GOLGA8N__2;RN7SL286P__1	ENSG00000232653;ENSG00000277464	GOLGA8Q__14;GOLGA8Q__15;RN7SL796P__1	ENSG00000178115;ENSG00000277031	0.109375	AC123768.3;GOLGA8N;RN7SL286P	GOLGA8R;RN7SL196P	1.8	28	0
chr15	32188679	32193383	1	chr15	32334849	32339553	21	20	99.4685	99.4898	CHM1	1	utig4:3904-8604	2398	4704	EUR	GOLGA8A	ENSG00000175265	T0068806;GOLGA8B	ENSG00000215252	GOLGA8A__6;GOLGA8A__7;GOLGA8A__8;GOLGA8A__9;GOLGA8A__10;GOLGA8A__11;GOLGA8A__12;GOLGA8A__13;GOLGA8A__14;GOLGA8A__15	ENSG00000175265	CHM13_T0068806__6;CHM13_T0068806__7;CHM13_T0068806__8;CHM13_T0068806__9;CHM13_T0068806__10;CHM13_T0068806__11;CHM13_T0068806__12;CHM13_T0068806__13;CHM13_T0068806__14;GOLGA8B__6;GOLGA8B__7;GOLGA8B__8;GOLGA8B__9;GOLGA8B__10;GOLGA8B__11;GOLGA8B__12;GOLGA8B__13;GOLGA8B__14;GOLGA8B__15	ENSG00000215252	0.331812	GOLGA8A	GOLGA8B	4.7	53	0
chr15	32367566	32373257	24	chr15	32221381	32227070	36	12	99.2105	99.5615	CHM1	1	utig4:3904-9604	9667	5691	EUR	T0068806;GOLGA8B	ENSG00000215252	AC025678.3	ENSG00000279092			AC025678.3__1	ENSG00000279092	6.45674e-06	GOLGA8B	GOLGA8A;AC025678.3	5.7	11	0
chr15	41378844	41382443	1	chr15	41478415	41482015	2	1	99.9167	99.9722	CHM1	1	utig4:3904-7504	31081	3599	EUR	PPIP5K1	ENSG00000168781	AC011330.1	ENSG00000249839	PPIP5K1__6;PPIP5K1__7;PPIP5K1__8;PPIP5K1__9;PPIP5K1__10;PPIP5K1__11;PPIP5K1__12;PPIP5K1__13;PPIP5K1__5;PPIP5K1__3;PPIP5K1__4;PPIP5K1__2;PPIP5K1__1	ENSG00000168781	AC011330.1__4;AC011330.1__5;AC011330.1__6;AC011330.1__7;AC011330.1__8;AC011330.1__9;AC011330.1__10	ENSG00000249839	0.25	PPIP5K1	AC011330.1	3.6	1	0
chr15	70473495	70474595	1	chr15	73130099	73131199	1	0	99.9091	100	CHM1	1	utig4:3904-5004	3286	1100	EUR	GOLGA6B	ENSG00000215186	GOLGA6C	ENSG00000167195	GOLGA6B__2	ENSG00000215186	GOLGA6C__2	ENSG00000167195	0.5	GOLGA6B_2	GOLGA6C	1.1	19	0
chr15	71914011	71917911	3	chr15	71889741	71893641	4	1	99.8974	99.9744	CHM1	1	utig4:3904-7804	411	3900	EUR	GOLGA6A;AC104758.3;RN7SL429P	ENSG00000159289;ENSG00000261244;ENSG00000278604	GOLGA6A;AC104758.3;RN7SL429P	ENSG00000159289;ENSG00000261244;ENSG00000278604	RN7SL429P__1	ENSG00000278604	GOLGA6A__6;GOLGA6A__7;GOLGA6A__8;GOLGA6A__9;GOLGA6A__10;GOLGA6A__11;GOLGA6A__2;RN7SL429P__1	ENSG00000159289;ENSG00000278604	0.0625	GOLGA6A;AC104758.3_7;RN7SL429P	GOLGA6B_3;AC104758.3_6;RN7SL853P_2	3.9	29	0
chr15	73151861	73153761	1	chr15	71899037	71900937	2	1	99.8947	99.9474	CHM1	1	utig4:3904-5804	414	1900	EUR	GOLGA6D	ENSG00000140478	GOLGA6A	ENSG00000159289	GOLGA6D__1	ENSG00000140478			0.25	GOLGA6D	GOLGA6B_3	1.9	55	0
chr15	80223316	80224516	1	chr15	80372785	80373986	1	0	99.9167	99.9167	CHM1	1	utig4:3904-5104	417	1200	EUR	UBE2Q2P2	ENSG00000259429	GOLGA2P10	ENSG00000255769					0.5	UBE2Q2P2	GOLGA2P10	1.2	8	0
chr15	82255742	82256150	1	chr15	80306657	80307065	2	1	98.5294	98.7745	CHM1	1	utig4:3904-4308	10879	408	EUR			AC243562.3	ENSG00000259774			AC243562.3__2	ENSG00000259774	0.25	DNM1P41	AC243562.3	0.4	3	0
chr15	82267758	82269258	4	chr15	80294150	80295650	7	3	99.5333	99.8	CHM1	1	utig4:3904-5404	1502	1500	EUR	GOLGA6L5P;AC048382.2	ENSG00000230373;ENSG00000259244	AC243919.2;GOLGA6L9;GOLGA6L16P;GOLGA6L11P	ENSG00000278202;ENSG00000197978;ENSG00000197092;ENSG00000223698	GOLGA6L5P__9;GOLGA6L5P__6	ENSG00000230373	GOLGA6L16P__1;GOLGA6L9__1;GOLGA6L11P__1	ENSG00000197092;ENSG00000197978;ENSG00000223698	0.0625	GOLGA6L5P;AC048382.2	AC243919.2;GOLGA6L9	1.5	19	0
chr15	82273071	82276271	5	chr15	80287141	80290341	7	2	99.7812	99.9375	CHM1	1	utig4:3904-7104	4989	3200	EUR	AC048382.2	ENSG00000259244	AC243919.2	ENSG00000278202					0.0078125	AC048382.2	AC243919.2	3.2	7	0
chr15	96767475	96768877	4	chr15	95871298	95872695	7	3	99.216	99.7853	CHM1	1	utig4:3904-5301	7478	1402	EUR	AC036108.1;PGPEP1L	ENSG00000259475;ENSG00000183571	AC022523.1	ENSG00000259199					0.0625	AC036108.1;PGPEP1L	AC022523.1	1.4	6	0
chr15	99662934	99670934	34	chr6	172031555	172039371	60	26	92.8072	95.5993	CHM1	1	utig4:3904-11404	428	8000	EUR			AL672310.1	ENSG00000230423					1.59181e-06		AL672310.1	7.8	22	0
chr15	99670133	99703200	9	chr11	48685	81743	133	124	94.4762	94.5665	CHM1	1	utig4:3904-38004	430	33067	EUR	OR4F4;OR4G2P	ENSG00000177693;ENSG00000183909	OR4F4;OR4G2P;AC140725.2	ENSG00000177693;ENSG00000183909;ENSG00000259646	OR4F4__1;OR4G2P__1;OR4G2P__2;OR4G2P__3	ENSG00000177693;ENSG00000183909	OR4F4__1;OR4G2P__1;OR4G2P__2;OR4G2P__3;AC140725.2__1	ENSG00000177693;ENSG00000183909;ENSG00000259646	0.192979	AC140725.2;OR4F4;OR4G2P	OR4G11P;OR4F4_2;AC140725.2_3	33.1	20	0
chr15	99707619	99711734	3	chr11	40150	44266	20	17	98.9561	99.1983	CHM1	1	utig4:3904-8004	8866	4115	EUR	OR4G6P	ENSG00000275771	OR4G6P	ENSG00000275771	OR4G6P__1	ENSG00000275771	OR4G6P__1	ENSG00000275771	0.251722	OR4G6P	OR4G4P	4.1	2	0
chr15	99737555	99740755	10	chr19	12092	15292	19	9	99.4062	99.7188	CHM1	1	utig4:3904-7104	7034	3200	EUR	WASH3P	ENSG00000185596							0.00960541	WASH3P	WASH7P	3.2	26	0
chr15	99745653	99746773	3	chr19	6079	7193	5	2	97.7679	98.474	CHM1	1	utig4:3904-5003	7036	1120	EUR	WASH3P;DDX11L9	ENSG00000185596;ENSG00000248472	DDX11L10	ENSG00000233614	WASH3P__10;DDX11L9__1	ENSG00000185596;ENSG00000248472	DDX11L10__3;DDX11L10__5	ENSG00000233614	0.03125	WASH3P;DDX11L9	DDX11L1;WASH7P	1.1	20	0
chr15	99745858	99749911	38	chr11	1984	5966	44	6	97.0234	98.754	CHM1	1	utig4:3904-7904	4436	4053	EUR	DDX11L9	ENSG00000248472	WASHC1;FO538757.1	ENSG00000181404;ENSG00000279928	DDX11L9__1;DDX11L9__2;DDX11L9__3;DDX11L9__4;DDX11L9__5	ENSG00000248472	WASHC1__1;FO538757.1__1;FO538757.1__2;FO538757.1__3;FO538757.1__4	ENSG00000181404;ENSG00000279928	5.63318e-11	DDX11L9	FO538757.1	4.0	17	0
chr16	3852	6652	4	chrX	154252749	154255549	11	7	99.6071	99.75	CHM1	1	utig4:3620-6420	1513	2800	EUR	DDX11L16	ENSG00000227159	DDX11L16	ENSG00000227159	DDX11L16__1;DDX11L16__2;DDX11L16__3;DDX11L16__4	ENSG00000227159	DDX11L16__1;DDX11L16__2;DDX11L16__3;DDX11L16__4;DDX11L16__5	ENSG00000227159	0.113281	DDX11L5_2	DDX11L5_3	2.8	17	0
chr16	5752	9552	2	chr9	7059	10859	7	5	99.8158	99.8684	CHM1	1	utig4:3620-7420	1515	3800	EUR	DDX11L16;WASH6P;WASH4P	ENSG00000227159;ENSG00000182484;ENSG00000234769	DDX11L5	ENSG00000236875	WASH6P__1;WASH6P__2;WASH6P__3;WASH6P__4;WASH6P__5;DDX11L16__4;WASH4P__1;WASH4P__2;WASH4P__3;WASH4P__4;WASH4P__5	ENSG00000182484;ENSG00000227159;ENSG00000234769	DDX11L5__5;DDX11L5__6	ENSG00000236875	0.226562	DDX11L5_2;WASH4P	DDX11L5;WASHC1	3.8	11	0
chr16	2576711	2578411	1	chr16	2666087	2667787	1	0	99.9412	100	CHM1	1	utig4:3620-5320	3296	1700	EUR	PDPK1;AC093525.6;AC093525.5	ENSG00000140992;ENSG00000261613;ENSG00000261288	AC141586.2;AC093525.6	ENSG00000260176;ENSG00000261613	AC093525.5__1;AC093525.5__2;AC093525.6__1	ENSG00000261288;ENSG00000261613	AC141586.2__1;AC141586.2__2;AC093525.6__1	ENSG00000260176;ENSG00000261613	0.5	PDPK1;AC093525.6_2;AC093525.5_2	AC093525.5;AC093525.6	1.7	20	0
chr16	15366009	15367209	1	chr16	16360220	16361420	5	4	99.5833	99.6667	CHM1	1	utig4:3620-4820	436	1200	EUR	AC137803.1;AC138894.2	ENSG00000277770;ENSG00000270118			AC138894.2__5	ENSG00000270118			0.1875	AC137803.1;AC138894.2_12	AC138894.2_19	1.2	6	0
chr16	16311757	16313567	1	chr16	18417853	18419655	1	0	99.3923	99.889	CHM1	1	utig4:3620-5420	2428	1810	EUR	MIR3670-2	ENSG00000264722	MIR3670-4	ENSG00000274025	MIR3670-2__1	ENSG00000264722	MIR3670-4__1	ENSG00000274025	0.5	MIR3670-3	MIR3670-4	1.8	19	0
chr16	16348368	16349368	1	chr16	14942524	14943524	1	0	99.9	100	CHM1	1	utig4:3620-4620	31083	1000	EUR	AC138969.1	ENSG00000183889	NPIPA1	ENSG00000183426	AC138969.1__21;AC138969.1__4;AC138969.1__2;AC138969.1__3;AC138969.1__1	ENSG00000183889	NPIPA1__20;NPIPA1__13;NPIPA1__2;NPIPA1__1	ENSG00000183426	0.5	AC138969.1	NPIPA1	1.0	1	0
chr16	16358668	16359768	2	chr16	18324415	18325515	2	0	99.8182	100	CHM1	1	utig4:3620-4720	441	1100	EUR	AC138969.1	ENSG00000183889	NPIPA8;AC126755.6	ENSG00000214940;ENSG00000285628	AC138969.1__25;AC138969.1__10;AC138969.1__1	ENSG00000183889	NPIPA8__1;AC126755.6__1	ENSG00000214940;ENSG00000285628	0.25	AC138969.1	NPIPA8;AC126755.7	1.1	5	0
chr16	16376668	16378767	11	chr16	16329522	16331621	14	3	99.2857	99.8095	CHM1	1	utig4:3620-5720	27851	2099	EUR	AC138969.2;MIR6511A3	ENSG00000227827;ENSG00000276311	PKD1P1;AC138969.1;MIR6511A2	ENSG00000244257;ENSG00000183889;ENSG00000278221	AC138969.2__16;AC138969.2__17;AC138969.2__18;AC138969.2__19;MIR6511A3__1	ENSG00000227827;ENSG00000276311	AC138969.1__11;AC138969.1__12;AC138969.1__5;AC138969.1__6;AC138969.1__7;AC138969.1__8;AC138969.1__9;AC138969.1__4;PKD1P1__16;PKD1P1__17;PKD1P1__18;PKD1P1__19;MIR6511A2__1	ENSG00000183889;ENSG00000244257;ENSG00000278221	0.000915527	AC138969.3;MIR6511A3	AC138969.1;MIR6511A2	2.1	2	0
chr16	16377968	16380063	1	chr16	18351330	18353427	3	2	99.524	99.6668	CHM1	1	utig4:3620-5720	28135	2095	EUR	AC138969.2	ENSG00000227827	AC126755.6;AC126755.1	ENSG00000285628;ENSG00000205746	AC138969.2__18;AC138969.2__19	ENSG00000227827			0.125	AC138969.3	AC126755.7;AC126755.1	2.1	2	0
chr16	16389066	16392966	1	chr16	18338409	18342309	3	2	99.9231	99.9487	CHM1	1	utig4:3620-7520	2430	3900	EUR	AC138969.2;NPIPA7	ENSG00000227827;ENSG00000214967	NPIPA8;AC126755.6;AC126755.1	ENSG00000214940;ENSG00000285628;ENSG00000205746	NPIPA7__1;AC138969.2__28;AC138969.2__29;AC138969.2__30	ENSG00000214967;ENSG00000227827	AC126755.1__1;AC126755.1__2;AC126755.1__3;NPIPA8__8;NPIPA8__9;AC126755.6__8	ENSG00000205746;ENSG00000214940;ENSG00000285628	0.125	AC138969.3;NPIPA7	NPIPA8;AC126755.7;AC126755.1	3.9	4	0
chr16	16410064	16411364	1	chr16	15363220	15364520	1	0	99.9231	100	CHM1	1	utig4:3620-4920	444	1300	EUR	AC136619.1	ENSG00000261181	AC137803.1	ENSG00000277770	AC136619.1__2	ENSG00000261181	AC137803.1__1	ENSG00000277770	0.5	AC136619.1	AC137803.1	1.3	44	0
chr16	18300318	18321380	16	chr16	16409970	16431019	40	24	99.7343	99.7864	CHM1	1	utig4:3620-24688	6112	21062	EUR			AC136619.1	ENSG00000261181			AC136619.1__2	ENSG00000261181	0.00321329		AC136619.1	21.0	7	0
chr16	18369770	18370771	3	chr16	14765449	14766450	3	0	99.6004	99.9001	CHM1	1	utig4:3620-4620	31084	1001	EUR	AC126755.6;AC126755.1	ENSG00000285628;ENSG00000205746	AC136443.2;AC138894.2	ENSG00000255037;ENSG00000270118			AC138894.2__2	ENSG00000270118	0.125	AC138894.2_17	AC136443.2;AC138894.2_16	1.0	1	0
chr16	18375274	18380370	2	chr16	16351002	16356101	7	5	99.7843	99.804	CHM1	1	utig4:3620-8720	463	5096	EUR	AC126755.6;AC126755.1;AC138969.1	ENSG00000285628;ENSG00000205746;ENSG00000183889	AC138969.1	ENSG00000183889	AC138969.1__4;AC138969.1__5;AC138969.1__6;AC138969.1__3;AC138969.1__1;AC138969.1__2	ENSG00000183889	AC138969.1__22;AC138969.1__23;AC138969.1__5;AC138969.1__6;AC138969.1__7;AC138969.1__3;AC138969.1__4;AC138969.1__2;AC138969.1__1	ENSG00000183889	0.226562	NPIPA9	AC138969.1	5.1	39	0
chr16	18379573	18382670	4	chr16	18332395	18335493	6	2	99.7097	99.9354	CHM1	1	utig4:3622-6720	3312	3097	EUR	AC126755.6;AC126755.1;AC138969.1	ENSG00000285628;ENSG00000205746;ENSG00000183889	NPIPA8;AC126755.6	ENSG00000214940;ENSG00000285628	AC138969.1__7;AC138969.1__5;AC138969.1__6;AC138969.1__4;AC138969.1__2;AC138969.1__1	ENSG00000183889	NPIPA8__7;AC126755.6__7	ENSG00000214940;ENSG00000285628	0.015625	NPIPA9	NPIPA8;AC126755.7	3.1	9	0
chr16	18389670	18391270	1	chr16	16340126	16341727	1	0	99.9375	99.9375	CHM1	1	utig4:3620-5220	1532	1600	EUR	AC126755.6;AC126755.1;AC138969.1	ENSG00000285628;ENSG00000205746;ENSG00000183889	PKD1P1;AC138969.1	ENSG00000244257;ENSG00000183889	AC138969.1__10;AC138969.1__8;AC138969.1__9	ENSG00000183889	AC138969.1__17;AC138969.1__18;AC138969.1__1;PKD1P1__27;PKD1P1__28	ENSG00000183889;ENSG00000244257	0.5	NPIPA9	AC138969.1;PKD1P1	1.6	5	0
chr16	18405675	18414672	4	chr16	16316748	16325748	6	2	99.9	99.9778	CHM1	1	utig4:3620-12620	7489	8997	EUR	AC126755.1;AC009065.4;Y_RNA.333;MIR4516	ENSG00000205746;ENSG00000260447;ENSG00000206706;ENSG00000265867	PKD1P1;MIR4516;Y_RNA;AC009065.4;AC138969.1	ENSG00000244257;ENSG00000265867;ENSG00000206706;ENSG00000260447;ENSG00000183889	AC126755.1__22;AC126755.1__23;AC126755.1__24;AC126755.1__25;AC126755.1__26;AC126755.1__27;AC126755.1__28;AC126755.1__29;AC126755.1__30;Y_RNA.333__1;AC009065.4__9;AC009065.4__10;MIR4516__4	ENSG00000205746;ENSG00000206706;ENSG00000260447;ENSG00000265867	AC138969.1__1;AC138969.1__2;AC138969.1__3;AC138969.1__4;AC138969.1__5;AC138969.1__6;Y_RNA__1;PKD1P1__2;PKD1P1__3;PKD1P1__4;PKD1P1__5;PKD1P1__6;PKD1P1__7;PKD1P1__8;PKD1P1__9;PKD1P1__10;AC009065.4__3;AC009065.4__4;MIR4516__3	ENSG00000183889;ENSG00000206706;ENSG00000244257;ENSG00000260447;ENSG00000265867	0.015625	AC009065.4_6;AC126755.2;MIR4516_3	MIR4516_4;AC138969.2;AC009065.4_4;AC138969.1	9.0	21	0
chr16	18646737	18664050	76	chr16	16638225	16655646	149	73	97.9497	99.1404	CHM1	1	utig4:3620-21020	2443	17313	EUR	AC136431.2	ENSG00000287905	AC136431.1;AC136431.2	ENSG00000260126;ENSG00000287905	AC136431.2__1	ENSG00000287905	AC136431.2__2	ENSG00000287905	9.33045e-11	AC136431.2_2	AC136431.1;AC136431.2	17.4	27	0
chr16	21372805	21375305	2	chr16	21716079	21718579	2	0	99.92	100	CHM1	1	utig4:3620-6120	5599	2500	EUR			NPIPB5	ENSG00000243716					0.25	NPIPB4	NPIPB5	2.5	21	0
chr16	21390003	21392703	1	chr16	21733275	21735975	2	1	99.9259	99.963	CHM1	1	utig4:3620-6320	31085	2700	EUR	T0079556;T0079557;T0079558	None	NPIPB5;SMG1P1	ENSG00000243716;ENSG00000237296	CHM13_T0079556__9;CHM13_T0079556__10;CHM13_T0079556__11;CHM13_T0079556__12;CHM13_T0079557__8;CHM13_T0079557__9;CHM13_T0079557__10;CHM13_T0079557__11;CHM13_T0079558__8;CHM13_T0079558__9;CHM13_T0079558__10;CHM13_T0079558__11	None	SMG1P1__8;SMG1P1__9;SMG1P1__10;SMG1P1__11;SMG1P1__7;NPIPB5__16;NPIPB5__17;NPIPB5__18;NPIPB5__19	ENSG00000237296;ENSG00000243716	0.25	SMG1P4_2	NPIPB5;SMG1P1	2.7	1	0
chr16	21437385	21442085	2	chr16	22709558	22714258	2	0	99.9574	100	CHM1	1	utig4:3620-8320	31086	4700	EUR	T0079556;T0079557;T0079558	None	SMG1P3;MIR3680-1	ENSG00000180747;ENSG00000265462			MIR3680-1__1	ENSG00000265462	0.25	MIR3680-1_2	SMG1P3;MIR3680-1	4.7	1	0
chr16	21638714	21642208	7	chr16	22852805	22856305	11	4	99.5143	99.8857	CHM1	1	utig4:3620-7120	2454	3494	EUR	OTOAP1	ENSG00000257838	OTOAP1	ENSG00000257838	OTOAP1__1	ENSG00000257838	OTOAP1__9	ENSG00000257838	0.00585938	OTOAP1	OTOAP1_2	3.5	41	0
chr16	21703698	21706594	1	chr16	21360421	21363321	1	0	99.8276	100	CHM1	1	utig4:3620-6520	2456	2896	EUR	NPIPB5	ENSG00000243716			NPIPB5__8;NPIPB5__3;NPIPB5__4;NPIPB5__2	ENSG00000243716			0.5	NPIPB5	NPIPB4	2.9	35	0
chr16	21711094	21714493	1	chr16	21367820	21371219	1	0	99.9412	99.9706	CHM1	1	utig4:3620-7020	2457	3399	EUR	NPIPB5	ENSG00000243716			NPIPB5__6	ENSG00000243716			0.5	NPIPB5	NPIPB4	3.4	51	0
chr16	21737792	21741691	1	chr16	21394521	21398420	2	1	99.9231	99.9744	CHM1	1	utig4:3621-7520	31087	3899	EUR	NPIPB5;SMG1P1	ENSG00000243716;ENSG00000237296	T0079556;T0079557;T0079558	None	SMG1P1__15;SMG1P1__16;SMG1P1__1;NPIPB5__23	ENSG00000237296;ENSG00000243716	CHM13_T0079556__16;CHM13_T0079556__17;CHM13_T0079557__15;CHM13_T0079557__16;CHM13_T0079558__15;CHM13_T0079558__16	None	0.25	NPIPB5;SMG1P1	SMG1P4_2	3.9	1	0
chr16	21746690	21749795	6	chr16	22313883	22316986	6	0	99.6457	99.7746	CHM1	1	utig4:3620-6720	3896	3105	EUR	SMG1P1	ENSG00000237296	SMG1P4	ENSG00000185710	SMG1P1__20	ENSG00000237296	SMG1P4__9;SMG1P4__7	ENSG00000185710	0.015625	SMG1P1	SMG1P4	3.1	11	12
chr16	21762796	21764196	3	chr16	21419547	21420947	3	0	99.7857	100	CHM1	1	utig4:3620-5020	29606	1400	EUR	SMG1P1	ENSG00000237296	T0079556;T0079557;T0079558	None					0.125	SMG1P1	SMG1P4_2	1.4	2	0
chr16	21772996	21777191	3	chr16	22717697	22721899	3	0	99.8095	99.9524	CHM1	1	utig4:3620-7820	4451	4195	EUR	SMG1P1	ENSG00000237296	SMG1P3	ENSG00000180747					0.125	SMG1P1	SMG1P3	4.2	9	0
chr16	22321869	22322869	2	chr16	21397550	21398550	2	0	99.8	100	CHM1	1	utig4:3620-4620	3898	1000	EUR	SMG1P4	ENSG00000185710	T0079556;T0079557;T0079558	None					0.25	SMG1P4	SMG1P4_2	1.0	10	0
chr16	22336769	22337769	1	chr16	21725483	21726483	1	0	99.9	100	CHM1	1	utig4:3620-4620	3899	1000	EUR	SMG1P4;NPIPB4	ENSG00000185710;ENSG00000185864	NPIPB5;SMG1P1	ENSG00000243716;ENSG00000237296	SMG1P4__27;SMG1P4__28;SMG1P4__8;NPIPB4__2;NPIPB4__3;NPIPB4__1	ENSG00000185710;ENSG00000185864	SMG1P1__1;SMG1P1__2;NPIPB5__9;NPIPB5__10;NPIPB5__3;NPIPB5__4	ENSG00000237296;ENSG00000243716	0.5	SMG1P4	NPIPB5;SMG1P1	1.0	36	0
chr16	22349667	22350667	1	chr16	21369291	21370291	1	0	99.9	100	CHM1	1	utig4:3620-4620	20396	1000	EUR	NPIPB4	ENSG00000185864							0.5		NPIPB4	1.0	7	0
chr16	22461162	22466741	5	chr16	21645303	21650907	8	3	99.4821	99.8038	CHM1	1	utig4:3620-9220	3902	5579	EUR	OTOA	ENSG00000155719	OTOAP1	ENSG00000257838	OTOA__4;OTOA__5;OTOA__6;OTOA__3	ENSG00000155719	OTOAP1__3;OTOAP1__4;OTOAP1__5	ENSG00000257838	0.0351562	OTOA	OTOAP1	5.6	14	0
chr16	22686994	22690798	1	chr16	21460867	21464670	5	4	99.7634	99.8159	CHM1	1	utig4:3620-7420	4453	3804	EUR	AC005632.5	ENSG00000273956	AC005632.5	ENSG00000273956	AC005632.5__2	ENSG00000273956	AC005632.5__1	ENSG00000273956	0.1875	AC005632.5	AC005632.5_2	3.8	17	0
chr16	22709290	22711491	1	chr16	21440152	21442353	1	0	99.9091	99.9546	CHM1	1	utig4:3620-5820	4454	2201	EUR	SMG1P3;MIR3680-1	ENSG00000180747;ENSG00000265462	T0079556;T0079557;T0079558	None	MIR3680-1__1	ENSG00000265462			0.5	SMG1P3;MIR3680-1	MIR3680-1_2	2.2	15	0
chr16	22715284	22716484	1	chr16	21778405	21779605	2	1	99.8333	99.9167	CHM1	1	utig4:3620-4820	20028	1200	EUR	SMG1P3	ENSG00000180747	SMG1P1;RRN3P3	ENSG00000237296;ENSG00000257122			SMG1P1__9;RRN3P3__1	ENSG00000237296;ENSG00000257122	0.25	SMG1P3	SMG1P1;RRN3P3	1.2	2	0
chr16	22722688	22730686	22	chr16	22291486	22299487	26	4	99.625	99.9375	CHM1	1	utig4:3620-11620	31088	7998	EUR	SMG1P3	ENSG00000180747	SMG1P4	ENSG00000185710	SMG1P3__2	ENSG00000180747	SMG1P4__1	ENSG00000185710	4.02331e-07	SMG1P3	SMG1P4	8.0	1	0
chr16	22733386	22734486	1	chr16	22302184	22303284	1	0	99.9091	100	CHM1	1	utig4:3620-4720	7499	1100	EUR	SMG1P3	ENSG00000180747	SMG1P4	ENSG00000185710					0.5	SMG1P3	SMG1P4	1.1	9	0
chr16	22765415	22769419	1	chr16	21382531	21386535	4	3	99.8002	99.8252	CHM1	1	utig4:3620-7620	3909	4004	EUR	SMG1P3;NPIPB3	ENSG00000180747;ENSG00000169246	T0079556;T0079557;T0079558	None	NPIPB3__1;NPIPB3__2;SMG1P3__26;SMG1P3__27;SMG1P3__28;SMG1P3__16;SMG1P3__17;SMG1P3__18;SMG1P3__6;SMG1P3__7;SMG1P3__8	ENSG00000169246;ENSG00000180747	CHM13_T0079556__3;CHM13_T0079556__4;CHM13_T0079556__5;CHM13_T0079557__2;CHM13_T0079557__3;CHM13_T0079557__4;CHM13_T0079558__2;CHM13_T0079558__3;CHM13_T0079558__4	None	0.3125	SMG1P3;NPIPB3	NPIPB4;SMG1P4_2	4.0	12	0
chr16	22771719	22776120	2	chr16	21719104	21723504	9	7	99.7728	99.8409	CHM1	1	utig4:3620-8020	8460	4401	EUR	NPIPB3	ENSG00000169246	NPIPB5	ENSG00000243716					0.253906	NPIPB3	NPIPB5	4.4	11	0
chr16	22786124	22789833	5	chr16	22354132	22357833	7	2	99.5686	99.9189	CHM1	1	utig4:3620-7320	4456	3709	EUR	NPIPB3	ENSG00000169246	NPIPB4	ENSG00000185864					0.0078125	NPIPB3	NPIPB13	3.7	3	0
chr16	22812168	22818317	19	chr16	22379799	22386403	47	28	89.3455	97.2961	CHM1	1	utig4:3716-10420	31089	6149	EUR	NPIPB3;AC008740.2;AC138894.2	ENSG00000169246;ENSG00000276548;ENSG00000270118	NPIPB4;AC092375.3;AC138894.2	ENSG00000185864;ENSG00000276721;ENSG00000270118	NPIPB3__1;AC138894.2__11;AC008740.2__1	ENSG00000169246;ENSG00000270118;ENSG00000276548	NPIPB4__7;NPIPB4__8;NPIPB4__9;NPIPB4__10;NPIPB4__11;NPIPB4__12;NPIPB4__1;NPIPB4__2;AC138894.2__10;AC092375.3__1	ENSG00000185864;ENSG00000270118;ENSG00000276721	0.00154384	NPIPB3;AC008740.2_2;AC138894.2_21	NPIPB13;AC092375.3;AC138894.2_8	6.6	1	0
chr16	22831542	22834642	1	chr16	22476206	22479307	2	1	99.9355	99.9355	CHM1	1	utig4:3620-6720	6122	3100	EUR	OTOAP1	ENSG00000257838	OTOA	ENSG00000155719	OTOAP1__3	ENSG00000257838	OTOA__8;OTOA__7;OTOA__9	ENSG00000155719	0.25	OTOAP1_2	OTOA	3.1	9	0
chr16	22837742	22843242	2	chr16	21651770	21657271	6	4	99.8909	99.9091	CHM1	1	utig4:3620-9120	487	5500	EUR	OTOAP1	ENSG00000257838	OTOAP1	ENSG00000257838	OTOAP1__4	ENSG00000257838	OTOAP1__6	ENSG00000257838	0.109375	OTOAP1_2	OTOAP1	5.5	58	0
chr16	28627559	28637070	13	chr16	29319709	29329421	56	43	97.3725	99.1057	CHM1	1	utig4:3620-13320	493	9511	EUR	AC009093.11;NPIPB6	ENSG00000288630;ENSG00000198156	AC009093.11;NPIPB10P	ENSG00000288630;ENSG00000196796	NPIPB6__5;NPIPB6__6;NPIPB6__7;NPIPB6__8	ENSG00000198156	NPIPB10P__1;NPIPB10P__2;NPIPB10P__3;NPIPB10P__4	ENSG00000196796	0.0407134	NPIPB6	NPIPB10P	9.7	14	0
chr16	29015651	29028157	4	chr16	28648088	28660651	41	37	98.3396	98.3672	CHM1	1	utig4:3620-16120	5616	12506	EUR	AC009093.11;EIF3CL	ENSG00000288630;ENSG00000205609	AC009093.11;AC145285.4;EIF3C	ENSG00000288630;ENSG00000261419;ENSG00000184110	EIF3CL__19;EIF3CL__20;EIF3CL__21	ENSG00000205609	EIF3C__1;EIF3C__2;EIF3C__3;AC145285.4__1	ENSG00000184110;ENSG00000261419	0.266355	EIF3C	EIF3CL	12.6	11	0
chr16	29030451	29039172	1	chr16	28637104	28645793	27	26	99.0388	99.5632	CHM1	1	utig4:3620-12317	2470	8721	EUR	AC009093.11;AC145285.5;NPIPB9	ENSG00000288630;ENSG00000270424;ENSG00000196993	AC009093.11;NPIPB6;AC138894.3	ENSG00000288630;ENSG00000198156;ENSG00000271623	NPIPB9__1;NPIPB9__2;AC145285.5__1	ENSG00000196993;ENSG00000270424	NPIPB6__8;AC138894.3__1	ENSG00000198156;ENSG00000271623	0.350554	AC145285.5;NPIPB9	NPIPB6;AC138894.3	8.7	11	0
chr16	29041054	29089661	48	chr16	28700744	28749340	184	136	98.993	99.2282	CHM1	1	utig4:3620-52220	497	48607	EUR	AC009093.11;NPIPB9;AC145285.7;AC145285.2	ENSG00000288630;ENSG00000196993;ENSG00000278528;ENSG00000251417	AC009093.11;AC145285.4;EIF3C;AC138894.2;NPIPB8	ENSG00000288630;ENSG00000261419;ENSG00000184110;ENSG00000270118;ENSG00000255524	NPIPB9__2;NPIPB9__3;NPIPB9__4;NPIPB9__5;NPIPB9__6;NPIPB9__7;NPIPB9__8;AC145285.2__1;AC145285.7__1;AC145285.7__2	ENSG00000196993;ENSG00000251417;ENSG00000278528	EIF3C__21;NPIPB8__1;NPIPB8__2;NPIPB8__3;NPIPB8__4;NPIPB8__5;NPIPB8__6;AC145285.4__2;AC145285.4__3;AC138894.2__13	ENSG00000184110;ENSG00000255524;ENSG00000261419;ENSG00000270118	0.000140311	NPIPB9;AC145285.7;AC138894.2_3;AC145285.2	AC126755.5;AC138894.2_2;NPIPB8	48.6	45	0
chr16	29324723	29325822	3	chr16	28631151	28632252	5	2	99.4545	99.7275	CHM1	1	utig4:3620-4720	2471	1099	EUR	AC009093.11;NPIPB10P	ENSG00000288630;ENSG00000196796	AC009093.11;NPIPB6	ENSG00000288630;ENSG00000198156					0.03125	NPIPB10P	NPIPB6	1.1	16	0
chr16	29331421	29332421	1	chr16	80436071	80437071	2	1	99.8	99.9	CHM1	1	utig4:3620-4620	7505	1000	EUR	AC009093.11;NPIPB10P	ENSG00000288630;ENSG00000196796	NPIPB15	ENSG00000196436	NPIPB10P__6;NPIPB10P__7	ENSG00000196796	NPIPB15__12;NPIPB15__13	ENSG00000196436	0.25	NPIPB10P	NPIPB15_2	1.0	23	0
chr16	29760407	29761407	1	chr16	30502518	30503518	1	0	99.9	100	CHM1	1	utig4:3620-4620	8462	1000	EUR	AC133555.6	ENSG00000288632	AC133555.1	ENSG00000257506			AC133555.1__1	ENSG00000257506	0.5		AC133555.1	1.0	3	0
chr16	29822256	29827159	2	chr16	29720246	29725149	3	1	99.8776	99.9184	CHM1	1	utig4:3620-8520	24041	4903	EUR	AC133555.6;SMG1P2	ENSG00000288632;ENSG00000205534	SMG1P6;AC133555.6;BOLA2;BOLA2-SMG1P6	ENSG00000254634;ENSG00000288632;ENSG00000183336;ENSG00000261740	SMG1P2__14;SMG1P2__15;SMG1P2__16	ENSG00000205534	BOLA2__1;SMG1P6__14;SMG1P6__15;SMG1P6__16;BOLA2-SMG1P6__1;AC133555.6__1	ENSG00000183336;ENSG00000254634;ENSG00000261740;ENSG00000288632	0.125	SMG1P2	SMG1P6;BOLA2;BOLA2-SMG1P6	4.9	4	0
chr16	30497680	30499580	1	chr16	29755568	29757468	1	0	99.9474	100	CHM1	1	utig4:3620-5520	1537	1900	EUR	AC106782.3	ENSG00000261444	AC133555.6;AC133555.2	ENSG00000288632;ENSG00000257691	AC106782.3__1;AC106782.3__2	ENSG00000261444	AC133555.2__1	ENSG00000257691	0.5	AC133555.2_2	AC133555.2	1.9	7	0
chr16	30549482	30552982	2	chr16	29807323	29810824	3	1	99.9143	99.9429	CHM1	1	utig4:3620-7120	7973	3500	EUR	SMG1P6	ENSG00000254634	AC133555.6;SMG1P2	ENSG00000288632;ENSG00000205534	SMG1P6__1;SMG1P6__2	ENSG00000254634	SMG1P2__1;SMG1P2__2	ENSG00000205534	0.125	SMG1P6_2	SMG1P2	3.5	4	0
chr16	30563183	30565083	1	chr16	30665152	30667052	1	0	99.9474	100	CHM1	1	utig4:3620-5520	1540	1900	EUR	SMG1P6	ENSG00000254634	T0080883;T0080884;SMG1P5	ENSG00000183604	SMG1P6__11;SMG1P6__12;SMG1P6__13;SMG1P6__14	ENSG00000254634	CHM13_T0080883__11;CHM13_T0080883__12;CHM13_T0080883__13;CHM13_T0080884__11;CHM13_T0080884__12;CHM13_T0080884__13;SMG1P5__11;SMG1P5__12;SMG1P5__13;SMG1P5__14;SMG1P5__8;SMG1P5__9	ENSG00000183604	0.5	SMG1P6_2	SMG1P5	1.9	9	0
chr16	30620111	30621311	1	chr16	21691745	21692945	1	0	99.9167	100	CHM1	1	utig4:3620-4820	1542	1200	EUR	NPIPA3	ENSG00000224712	NPIPB5	ENSG00000243716					0.5	NPIPB12	NPIPB5	1.2	21	0
chr16	30649301	30655003	3	chr16	29805172	29810876	5	2	99.8072	99.8948	CHM1	1	utig4:3620-9320	1544	5702	EUR	T0080883;T0080884;SMG1P5	ENSG00000183604	AC133555.6;SMG1P2	ENSG00000288632;ENSG00000205534	CHM13_T0080883__1;CHM13_T0080883__2;CHM13_T0080884__1;CHM13_T0080884__2;SMG1P5__1;SMG1P5__2	ENSG00000183604	SMG1P2__1;SMG1P2__2	ENSG00000205534	0.03125	SMG1P5	SMG1P2	5.7	34	0
chr16	33675711	33696172	5	chr16	32708688	32729169	83	78	99.3174	99.4004	CHM1	1	utig4:3620-24120	1552	20461	EUR	AP000547.2	ENSG00000273362	AC133548.2	ENSG00000261127	AP000547.2__4;AP000547.2__5;AP000547.2__6	ENSG00000273362	AC133548.2__2;AC133548.2__3;AC133548.2__4	ENSG00000261127	0.255205	AP000547.2_8	AC133548.2	20.5	37	0
chr16	33724784	33726684	1	chr16	35120276	35122176	1	0	99.9474	100	CHM1	1	utig4:3620-5520	2503	1900	EUR	AC136944.4	ENSG00000261466	AC136944.4	ENSG00000261466	AC136944.4__1;AC136944.4__2	ENSG00000261466	AC136944.4__10;AC136944.4__11	ENSG00000261466	0.5	AC245060.2_33;AC136944.4	AC245060.2_34;AC136944.4_2	1.9	24	0
chr16	34264700	34276703	27	chr16	33168445	33178645	29	2	84.6756	99.9804	CHM1	1	utig4:3620-13820	31091	12003	EUR	HERC2P4	ENSG00000230267	HERC2P8	ENSG00000261599	HERC2P4__7;HERC2P4__8;HERC2P4__9;HERC2P4__10;HERC2P4__11;HERC2P4__12;HERC2P4__13;HERC2P4__14;HERC2P4__15;HERC2P4__1;HERC2P4__2;HERC2P4__3;HERC2P4__4	ENSG00000230267	HERC2P8__10;HERC2P8__11;HERC2P8__12;HERC2P8__13;HERC2P8__14;HERC2P8__8;HERC2P8__9;HERC2P8__15;HERC2P8__16;HERC2P8__17;HERC2P8__1;HERC2P8__2	ENSG00000261599	1.86265e-09		HERC2P8	10.2	1	0
chr16	34275103	34278402	5	chr16	32561266	32564566	5	0	99.8182	100	CHM1	1	utig4:3620-6920	31092	3299	EUR	HERC2P4	ENSG00000230267	HERC2P4	ENSG00000230267	HERC2P4__15;HERC2P4__16;HERC2P4__17;HERC2P4__3;HERC2P4__4;HERC2P4__5	ENSG00000230267	HERC2P4__17;HERC2P4__18;HERC2P4__19;HERC2P4__3;HERC2P4__4;HERC2P4__5	ENSG00000230267	0.03125		HERC2P4	3.3	1	0
chr16	34285901	34289198	2	chr16	33539864	33543161	4	2	99.7879	99.8485	CHM1	1	utig4:3620-6920	2509	3297	EUR	HERC2P4;AC133485.6	ENSG00000230267;ENSG00000279997	HERC2P5;AC133485.6	ENSG00000260644;ENSG00000279997	HERC2P4__22;HERC2P4__6;AC133485.6__3	ENSG00000230267;ENSG00000279997	HERC2P5__24;HERC2P5__7;AC133485.6__2	ENSG00000260644;ENSG00000279997	0.0625	AC133485.6_4	HERC2P5;AC133485.6_2	3.3	32	0
chr16	34427893	34429793	1	chr16	33016439	33018339	2	1	99.8947	99.9474	CHM1	1	utig4:3620-5520	31093	1900	EUR	AC137800.1	ENSG00000259966	AC137800.1	ENSG00000259966	AC137800.1__8;AC137800.1__6	ENSG00000259966	AC137800.1__2;AC137800.1__1	ENSG00000259966	0.25	AC137800.1_2	AC137800.1	1.9	1	0
chr16	34622404	34624104	1	chr16	32854603	32856303	3	2	99.8235	99.8824	CHM1	1	utig4:3620-5320	4465	1700	EUR	PABPC1P13	ENSG00000260307	PABPC1P13	ENSG00000260307	PABPC1P13__2	ENSG00000260307	PABPC1P13__1	ENSG00000260307	0.125	PABPC1P13_2	PABPC1P13	1.7	17	0
chr16	34743317	34746017	1	chr16	34835932	34838632	2	1	99.9259	99.963	CHM1	1	utig4:3620-6320	2517	2700	EUR	AC068279.1	ENSG00000224881	AC068279.1	ENSG00000224881	AC068279.1__10	ENSG00000224881	AC068279.1__11	ENSG00000224881	0.25	AC068279.1_17	AC126335.1_13;AC068279.1_13	2.7	26	0
chr16	34983262	34986062	2	chr6	186462	189263	2	0	99.9286	99.9643	CHM1	1	utig4:3620-6420	2519	2800	EUR	DUSP22	ENSG00000112679	DUSP22	ENSG00000112679					0.25	DUSP22_2	DUSP22	2.8	42	0
chr16	35090365	35107073	27	chr16	33694873	33711573	52	25	99.5931	99.8503	CHM1	1	utig4:3620-20320	7522	16708	EUR	AC068279.1;AC136944.1	ENSG00000224881;ENSG00000260626	AC068279.1;AC136944.1	ENSG00000224881;ENSG00000260626	AC068279.1__12;AC136944.1__11;AC136944.1__12	ENSG00000224881;ENSG00000260626	AC068279.1__9;AC136944.1__1;AC136944.1__2	ENSG00000224881;ENSG00000260626	6.37694e-05	AC068279.1_16;AC136944.1_2	AC068279.1_15;AC136944.1	16.7	10	0
chr16	35156488	35161290	1	chr16	33761034	33765834	2	1	99.9167	99.9792	CHM1	1	utig4:3620-8420	31094	4802	EUR	AC142384.1	ENSG00000259882	AC142384.1	ENSG00000259882	AC142384.1__13;AC142384.1__14	ENSG00000259882	AC142384.1__2;AC142384.1__3	ENSG00000259882	0.25	AC142384.1	AC142384.1_2	4.8	1	0
chr16	35550384	35554484	9	chr16	34145162	34149263	14	5	99.6585	99.8537	CHM1	1	utig4:3620-7720	7523	4100	EUR	AC133561.1	ENSG00000198555	SLC6A10P	ENSG00000214617	AC133561.1__3;AC133561.1__4;AC133561.1__5;AC133561.1__6;AC133561.1__7;AC133561.1__8;AC133561.1__9	ENSG00000198555	SLC6A10P__3;SLC6A10P__4;SLC6A10P__5;SLC6A10P__6;SLC6A10P__7;SLC6A10P__8;SLC6A10P__9;SLC6A10P__10;SLC6A10P__11;SLC6A10P__2	ENSG00000214617	0.00646973	AC133561.1	SLC6A10P_2	4.1	10	0
chr16	61615121	61625728	4	chr16	61561202	61571809	10	6	99.7456	99.7833	CHM1	1	utig4:4873-15473	4475	10607	EUR	CES1	ENSG00000198848	CES1P1	ENSG00000228695	CES1__9;CES1__10;CES1__11;CES1__12;CES1__13;CES1__1;CES1__2;CES1__3;CES1__4	ENSG00000198848	CES1P1__2;CES1P1__3;CES1P1__4;CES1P1__5;CES1P1__6	ENSG00000228695	0.0546875	CES1	CES1P1	10.6	6	0
chr16	75746219	75747819	1	chr16	75977644	75979244	1	0	99.9375	100	CHM1	1	utig4:4873-6473	9248	1600	EUR			AC009060.1	ENSG00000247228					0.5		AC009060.1	1.6	8	0
chr16	75768313	75769413	1	chr16	75761425	75762525	2	1	99.8182	99.9091	CHM1	1	utig4:4873-5973	31095	1100	EUR	CLEC18A	ENSG00000157322	CLEC18A	ENSG00000157322	CLEC18A__1;CLEC18A__2;CLEC18A__3	ENSG00000157322	CLEC18A__5;CLEC18A__6;CLEC18A__7;CLEC18A__4;CLEC18A__2;CLEC18A__3	ENSG00000157322	0.25		CLEC18C	1.1	1	0
chr16	75970802	75972202	1	chr16	80366615	80368015	1	0	99.9286	100	CHM1	1	utig4:4873-6273	11436	1400	EUR	PDPR;AC009060.1	ENSG00000090857;ENSG00000247228	T0084996;T0084997;T0084998;T0084995	None	PDPR__19;AC009060.1__1;AC009060.1__2;AC009060.1__3	ENSG00000090857;ENSG00000247228	CHM13_T0084995__1;CHM13_T0084996__1;CHM13_T0084997__1;CHM13_T0084998__1	None	0.5	PDPR;AC009060.1	AC009060.1_2	1.4	5	0
chr16	76930264	76931764	3	chr1	148216651	148218150	5	2	99.6667	99.8	CHM1	1	utig4:4873-6373	542	1500	EUR	HYDIN	ENSG00000157423	HYDIN2	ENSG00000276975					0.03125	HYDIN	HYDIN2	1.5	101	0
chr16	81269518	81271008	2	chr16	81251432	81252932	2	0	99.2	100	CHM1	1	utig4:4873-6373	3958	1490	EUR	CTRB1	ENSG00000168925	CTRB2	ENSG00000168928	CTRB1__2;CTRB1__3;CTRB1__4;CTRB1__5;CTRB1__6;CTRB1__1	ENSG00000168925	CTRB2__2;CTRB2__3;CTRB2__4;CTRB2__5;CTRB2__6	ENSG00000168928	0.25	CTRB1	CTRB2	1.5	15	0
chr16	96208157	96298498	372	chr7	26700	116282	482	110	98.3179	99.6345	CHM1	1	utig4:5585-95285	3959	90341	EUR	FAM157C;AC133919.2;AL627309.5;RNU6-355P;AL627309.2;AL627309.7;AC018638.1;AL627309.6;CICP27;LINC02193;AC133919.3;AC092192.1	ENSG00000260528;ENSG00000261172;ENSG00000241860;ENSG00000222359;ENSG00000239906;ENSG00000269981;ENSG00000229413;ENSG00000268903;ENSG00000233750;ENSG00000260923;ENSG00000277349;ENSG00000282535	AC093392.2;CICP27;AL627309.2;AL627309.4;AC018638.4;AC144568.1;SEPTIN14P8;AC093752.3;AL627309.7;AC008443.7;U6;AC010507.1;AC092192.1;AC215522.3	ENSG00000224370;ENSG00000233750;ENSG00000239906;ENSG00000241599;ENSG00000243302;ENSG00000253620;ENSG00000255464;ENSG00000260091;ENSG00000269981;ENSG00000274525;ENSG00000277613;ENSG00000282051;ENSG00000282535;ENSG00000283061	RNU6-355P__1;AC018638.1__4;CICP27__1;AL627309.2__1;AL627309.2__2;AL627309.5__1;AL627309.5__2;AL627309.5__3;AL627309.5__4;AL627309.5__5;AL627309.5__6;AL627309.5__7;AL627309.5__8;FAM157C__4;FAM157C__5;FAM157C__6;FAM157C__7;FAM157C__8;FAM157C__9;FAM157C__3;FAM157C__1;FAM157C__2;LINC02193__1;LINC02193__2;LINC02193__3;AC133919.2__2;AC133919.2__3;AL627309.6__1;AL627309.7__1;AC133919.3__1;AC092192.1__6	ENSG00000222359;ENSG00000229413;ENSG00000233750;ENSG00000239906;ENSG00000241860;ENSG00000260528;ENSG00000260923;ENSG00000261172;ENSG00000268903;ENSG00000269981;ENSG00000277349;ENSG00000282535	AC093392.2__14;CICP27__1;AL627309.2__3;AL627309.2__4;AL627309.2__5;AL627309.2__6;AL627309.4__1;AL627309.4__2;AC018638.4__3;AC144568.1__5;AC144568.1__6;SEPTIN14P8__1;AC093752.3__8;AL627309.7__2;AC008443.7__4;AC008443.7__5;AC008443.7__6;U6__1;AC010507.1__2;AC010507.1__3;AC010507.1__4;AC092192.1__15;AC215522.3__1	ENSG00000224370;ENSG00000233750;ENSG00000239906;ENSG00000241599;ENSG00000243302;ENSG00000253620;ENSG00000255464;ENSG00000260091;ENSG00000269981;ENSG00000274525;ENSG00000277613;ENSG00000282051;ENSG00000282535;ENSG00000283061	1.39025e-73	FAM157C;AC069287.3;RNU6-355P;AC018638.1_5;AC133919.3;AC092192.1_7	AL627309.1;AC092192.1_8;CICP27;AL627309.6;AC018638.1_4;AL627309.7;AC018638.4_3;AC093752.3_13;AC093392.2_13;AL627309.2;RNU6-447P;AL627309.4;AC008443.7_2;AC144568.1_3	89.6	12	0
chr16	96232025	96233425	2	chr9	150521832	150523232	5	3	99.6429	99.7857	CHM1	1	utig4:5585-6985	3961	1400	EUR	FAM157C;AC133919.2;AL627309.5;RNU6-355P	ENSG00000260528;ENSG00000261172;ENSG00000241860;ENSG00000222359	RNU6-785P	ENSG00000223256	RNU6-355P__1	ENSG00000222359	RNU6-785P__1	ENSG00000223256	0.1875	FAM157C;AC069287.3;RNU6-355P	RNU6-785P	1.4	11	0
chr16	96271630	96276119	19	chr11	137309	141803	22	3	99.1339	99.8	CHM1	1	utig4:5585-10085	3964	4489	EUR	LINC02193	ENSG00000260923	AC069287.1	ENSG00000254468	LINC02193__3;LINC02193__1	ENSG00000260923	AC069287.1__1	ENSG00000254468	5.48363e-06		AC069287.1	4.5	27	0
chr16	96278222	96279216	2	chr1	133026	134026	4	2	99	99.8	CHM1	1	utig4:5585-6585	3966	994	EUR	LINC02193;AC092192.1	ENSG00000260923;ENSG00000282535	AC092192.1	ENSG00000282535	AC092192.1__6	ENSG00000282535	AC092192.1__1	ENSG00000282535	0.0625	AC092192.1_7	AC092192.1_3	1.0	11	0
chr16	96279418	96280418	3	chr3	200973730	200974730	4	1	99.6	99.9	CHM1	1	utig4:5585-6585	16614	1000	EUR	LINC02193;AC092192.1	ENSG00000260923;ENSG00000282535	AC092192.1	ENSG00000282535	AC092192.1__6	ENSG00000282535	AC092192.1__10	ENSG00000282535	0.0625	AC092192.1_7	AC092192.1_2	1.0	4	0
chr16	96287323	96288723	2	chr20	35674	37074	4	2	99.7143	99.8571	CHM1	1	utig4:5585-6985	12259	1400	EUR	LINC02193	ENSG00000260923							0.0625		AP006222.1	1.4	4	0
chr16	96318898	96319898	1	chr7	11210	12210	1	0	99.9	100	CHM1	1	utig4:5585-6585	31096	1000	EUR	RPL23AP24	ENSG00000236679			RPL23AP24__1	ENSG00000236679			0.5	RPL23AP24	RPL23AP84	1.0	1	0
chr17	15538902	15550311	89	chr17	18667433	18677533	113	24	87.3555	99.7228	CHM1	1	utig4:5554-15654	5632	11409	EUR	TRIM16;AC005324.3	ENSG00000221926;ENSG00000251537	TRIM16L	ENSG00000108448	TRIM16__4;TRIM16__5;TRIM16__2;TRIM16__3;TRIM16__1;AC005324.3__15;AC005324.3__16	ENSG00000221926;ENSG00000251537	TRIM16L__5;TRIM16L__6;TRIM16L__3;TRIM16L__4;TRIM16L__7;TRIM16L__1;TRIM16L__2	ENSG00000108448	6.25914e-20	AC005324.3;TRIM16	TRIM16L	10.1	9	0
chr17	16676500	16677500	1	chr17	18487735	18488735	3	2	99.7	99.8	CHM1	1	utig4:5554-6554	6628	1000	EUR	CCDC144A;AC098850.3	ENSG00000170160;ENSG00000266302	CCDC144B;FAM106A	ENSG00000154874;ENSG00000273018	CCDC144A__17;CCDC144A__16;CCDC144A__18;AC098850.3__17	ENSG00000170160;ENSG00000266302	CCDC144B__1;FAM106A__10;FAM106A__6	ENSG00000154874;ENSG00000273018	0.125	CCDC144A;AC098850.3	FAM106A;CCDC144B	1.0	13	0
chr17	16793200	16795997	3	chr17	20467456	20470258	16	13	99.3214	99.3935	CHM1	1	utig4:5554-8354	31097	2797	EUR	KRT17P4	ENSG00000205312	KRT17P7	ENSG00000205215	KRT17P4__1;KRT17P4__2;KRT17P4__3;KRT17P4__4;KRT17P4__5	ENSG00000205312	KRT17P7__1;KRT17P7__2;KRT17P7__3;KRT17P7__4	ENSG00000205215	0.227249	KRT17P4	KRT17P7	2.8	1	0
chr17	18772279	18788735	122	chr17	18550217	18566712	148	26	98.74	99.8121	CHM1	1	utig4:5554-22054	550	16456	EUR	PRPSAP2;AC107982.1;RN7SL627P	ENSG00000141127;ENSG00000250111;ENSG00000274747	CCDC144B;AC026271.4	ENSG00000154874;ENSG00000276532	PRPSAP2__1;PRPSAP2__2;AC107982.1__1;AC107982.1__2;AC107982.1__3;AC107982.1__4;RN7SL627P__1	ENSG00000141127;ENSG00000250111;ENSG00000274747	CCDC144B__12;CCDC144B__13;CCDC144B__14;CCDC144B__15;CCDC144B__16;CCDC144B__4;CCDC144B__5;CCDC144B__1;CCDC144B__2;CCDC144B__3;AC026271.4__1	ENSG00000154874;ENSG00000276532	4.47641e-28	AC107982.1;PRPSAP2;RN7SL627P	CCDC144B;AC026271.4	16.5	23	0
chr17	21387189	21388690	1	chr17	21673008	21674509	6	5	99.5336	99.6003	CHM1	1	utig4:5554-7054	1574	1501	EUR	LINC02693	ENSG00000212719	AC069061.2	ENSG00000264734					0.34375	LINC02693	AC069061.2_2	1.5	25	0
chr17	23067143	23068363	7	chr17	23053025	23054225	7	0	97.7869	100	CHM1	1	utig4:5554-6754	4493	1220	EUR	AC233702.6	ENSG00000266050	AC233702.6	ENSG00000266050	AC233702.6__13	ENSG00000266050	AC233702.6__7	ENSG00000266050	0.0078125	AC233702.6_15	AC233702.6_3	1.2	3	0
chr17	23071337	23074861	5	chr17	23080753	23084253	6	1	99.1487	99.9714	CHM1	1	utig4:5554-9054	31101	3524	EUR	AC233702.6	ENSG00000266050	AC233702.6	ENSG00000266050	AC233702.6__15;AC233702.6__16	ENSG00000266050	AC233702.6__19;AC233702.6__20	ENSG00000266050	0.015625	AC233702.6_23;AC233702.6_16	AC233702.6_17;AC233702.6_24	3.5	1	0
chr17	23093459	23094459	1	chr17	23055791	23056791	1	0	99.9	100	CHM1	1	utig4:5554-6554	2543	1000	EUR			AC233702.6	ENSG00000266050			AC233702.6__8	ENSG00000266050	0.5	AC209154.1	AC233702.6_7	1.0	18	0
chr17	33036528	33037928	4	chr17	32973450	32974849	8	4	99.4286	99.7141	CHM1	1	utig4:5554-6953	2544	1400	EUR	AC090616.2;AC090616.5	ENSG00000264164;ENSG00000266379	LRRC37B	ENSG00000185158	AC090616.5__3	ENSG00000266379	LRRC37B__6;LRRC37B__3;LRRC37B__4;LRRC37B__2;LRRC37B__1	ENSG00000185158	0.0351562	AC090616.2;AC090616.5	LRRC37B	1.4	19	0
chr17	37109684	37115769	21	chr17	37423176	37429275	44	23	98.577	99.6066	CHM1	1	utig4:5554-11654	1578	6085	EUR	TBC1D3J;TBC1D3B;AC243829.2;AC243829.7	ENSG00000274658;ENSG00000274808;ENSG00000276241;ENSG00000282738	AC053481.4;TBC1D3B	ENSG00000266647;ENSG00000274808	TBC1D3J__1;TBC1D3J__2;TBC1D3B__1;TBC1D3B__2;AC243829.7__2	ENSG00000274658;ENSG00000274808;ENSG00000282738	AC053481.4__6;TBC1D3B__1;TBC1D3B__2	ENSG00000266647;ENSG00000274808	0.000630017	AC243829.2;AC243829.7;TBC1D3F	AC053481.4_5;TBC1D3B	6.1	41	0
chr17	37114891	37117069	16	chr17	37279198	37281398	24	8	97.2814	99.6364	CHM1	1	utig4:5554-7754	1579	2178	EUR	TBC1D3J;TBC1D3B;AC243829.2	ENSG00000274658;ENSG00000274808;ENSG00000276241	TBC1D3G	ENSG00000260287	TBC1D3J__2;TBC1D3J__3;TBC1D3J__4;TBC1D3J__5;TBC1D3B__2;TBC1D3B__3;TBC1D3B__4;TBC1D3B__5	ENSG00000274658;ENSG00000274808	TBC1D3G__10;TBC1D3G__11;TBC1D3G__12;TBC1D3G__13	ENSG00000260287	0.000138581	AC243829.2;TBC1D3F	TBC1D3G	2.2	51	0
chr17	37116469	37126271	4	chr17	37328408	37338210	20	16	99.7756	99.8164	CHM1	1	utig4:5554-15354	7534	9802	EUR	TBC1D3J;TBC1D3B;AC243829.2	ENSG00000274658;ENSG00000274808;ENSG00000276241	TBC1D3H	ENSG00000274226	TBC1D3J__4;TBC1D3J__5;TBC1D3J__6;TBC1D3J__7;TBC1D3J__8;TBC1D3J__9;TBC1D3J__10;TBC1D3J__11;TBC1D3B__4;TBC1D3B__5;TBC1D3B__6;TBC1D3B__7;TBC1D3B__8;TBC1D3B__9;TBC1D3B__10;TBC1D3B__11;TBC1D3B__12;TBC1D3B__13;TBC1D3B__14;TBC1D3B__1;TBC1D3B__2;TBC1D3B__3;AC243829.2__3;AC243829.2__1;AC243829.2__2	ENSG00000274658;ENSG00000274808;ENSG00000276241	TBC1D3H__4;TBC1D3H__5;TBC1D3H__6;TBC1D3H__7;TBC1D3H__8;TBC1D3H__9;TBC1D3H__10;TBC1D3H__11;TBC1D3H__12;TBC1D3H__13;TBC1D3H__14	ENSG00000274226	0.131588	AC243829.2;TBC1D3F	TBC1D3I;AC011840.4_4;AC005702.5_8	9.8	10	0
chr17	37130687	37150971	7	chr17	37356184	37376486	56	49	99.4881	99.5129	CHM1	1	utig4:5554-25854	17287	20284	EUR	AC243829.1;CCL3L3	ENSG00000274767;ENSG00000276085	AC243829.1;CCL3L1	ENSG00000274767;ENSG00000276085	AC243829.1__1;AC243829.1__2;AC243829.1__3;CCL3L3__1;CCL3L3__2;CCL3L3__3	ENSG00000274767;ENSG00000276085	AC243829.1__1;AC243829.1__2;AC243829.1__3;CCL3L1__1;CCL3L1__2;CCL3L1__3	ENSG00000274767;ENSG00000276085	0.174841	AC243829.1_2;CCL3L1	AC243829.1;CCL3L1_2	20.3	5	0
chr17	37166024	37178420	1	chr17	37391517	37403916	15	14	99.8468	99.8629	CHM1	1	utig4:5554-17954	17511	12396	EUR	AC243829.5	ENSG00000278097	AC243829.5	ENSG00000278097	AC243829.5__1;AC243829.5__2	ENSG00000278097	AC243829.5__3;AC243829.5__4	ENSG00000278097	0.303619	AC243829.5	AC243829.5_2	12.4	7	0
chr17	37181019	37196421	3	chr17	37406515	37421916	16	13	99.8702	99.8961	CHM1	1	utig4:5554-20954	15998	15402	EUR	AC243829.3;AC243829.6	ENSG00000276755;ENSG00000278395	AC243829.3;AC243829.6	ENSG00000276755;ENSG00000278395	AC243829.3__1;AC243829.6__1	ENSG00000276755;ENSG00000278395	AC243829.3__2;AC243829.6__1	ENSG00000276755;ENSG00000278395	0.227249	AC243829.3;AC243829.6_5	AC243829.3_2;AC243829.6_4	15.4	6	0
chr17	37197421	37200021	1	chr17	38923890	38926490	6	5	99.7692	99.8077	CHM1	1	utig4:5554-8154	31102	2600	EUR	AC053481.4	ENSG00000266647	AC053481.4	ENSG00000266647	AC053481.4__1;AC053481.4__2	ENSG00000266647	AC053481.4__7;AC053481.4__8	ENSG00000266647	0.34375	AC053481.4_2	AC053481.4_3	2.6	2	0
chr17	37208520	37211020	1	chr17	38972090	38974590	4	3	99.84	99.88	CHM1	1	utig4:5554-8054	566	2500	EUR	TBC1D3I	ENSG00000274933	TBC1D3D	ENSG00000274419	TBC1D3I__9;TBC1D3I__10;TBC1D3I__11;TBC1D3I__12;TBC1D3I__13;TBC1D3I__14	ENSG00000274933	TBC1D3D__10;TBC1D3D__11;TBC1D3D__12;TBC1D3D__13	ENSG00000274419	0.3125	TBC1D3D	TBC1D3K	2.5	5	0
chr17	37210820	37212420	2	chr17	37271836	37273436	3	1	99.8125	99.9375	CHM1	1	utig4:5554-7154	22196	1600	EUR	TBC1D3I	ENSG00000274933	TBC1D3G	ENSG00000260287	TBC1D3I__12;TBC1D3I__13;TBC1D3I__14;TBC1D3I__15	ENSG00000274933	TBC1D3G__1;TBC1D3G__2	ENSG00000260287	0.125	TBC1D3D	TBC1D3G	1.6	3	0
chr17	37249433	37251541	1	chr17	39075866	39077970	2	1	99.5256	99.7624	CHM1	1	utig4:5554-7654	567	2108	EUR	AC233699.1	ENSG00000261499	NPEPPSP1	ENSG00000274487					0.25	AC233699.1	AC233968.1	2.1	14	0
chr17	37270237	37271537	1	chr17	37212719	37214019	2	1	99.8462	99.9231	CHM1	1	utig4:5554-6854	568	1300	EUR	AC005702.5	ENSG00000287664			AC005702.5__1	ENSG00000287664			0.25	AC005702.5_5	AC005702.5_7	1.3	18	0
chr17	37273237	37276137	2	chr17	38971689	38974589	6	4	99.7931	99.8621	CHM1	1	utig4:5554-8454	569	2900	EUR	TBC1D3G	ENSG00000260287	TBC1D3D	ENSG00000274419	TBC1D3G__2;TBC1D3G__3;TBC1D3G__4;TBC1D3G__5;TBC1D3G__6	ENSG00000260287	TBC1D3D__9;TBC1D3D__10;TBC1D3D__11;TBC1D3D__12;TBC1D3D__13	ENSG00000274419	0.109375	TBC1D3G	TBC1D3K	2.9	8	0
chr17	37275237	37281140	8	chr17	37428633	37434533	19	11	99.6273	99.8136	CHM1	1	utig4:5554-11454	570	5903	EUR	TBC1D3G	ENSG00000260287	TBC1D3B	ENSG00000274808	TBC1D3G__5;TBC1D3G__6;TBC1D3G__7;TBC1D3G__8;TBC1D3G__9;TBC1D3G__10;TBC1D3G__11;TBC1D3G__12;TBC1D3G__13	ENSG00000260287	TBC1D3B__2;TBC1D3B__3;TBC1D3B__4;TBC1D3B__5;TBC1D3B__6;TBC1D3B__7;TBC1D3B__8;TBC1D3B__9;TBC1D3B__10;TBC1D3B__1	ENSG00000274808	0.0317841	TBC1D3G;AC011840.4_8	TBC1D3B;AC011840.4_6	5.9	26	0
chr17	37312958	37320358	4	chr17	37414523	37421921	16	12	99.7298	99.8108	CHM1	1	utig4:5554-12954	571	7400	EUR	AC243829.6	ENSG00000278395	AC243829.6	ENSG00000278395	AC243829.6__2	ENSG00000278395	AC243829.6__1	ENSG00000278395	0.105057	AC243829.6	AC243829.6_4	7.4	21	0
chr17	37333961	37341277	73	chr17	38906573	38913879	91	18	97.9845	99.6308	CHM1	1	utig4:5554-12867	574	7316	EUR	TBC1D3H	ENSG00000274226	TBC1D3K	ENSG00000273513	TBC1D3H__12;TBC1D3H__13;TBC1D3H__14	ENSG00000274226	TBC1D3K__1;TBC1D3K__2;TBC1D3K__3	ENSG00000273513	3.78842e-17	TBC1D3I;AC005702.5_8	AC005702.5_10;TBC1D3	7.3	21	0
chr17	39032114	39040808	14	chr17	37414441	37423141	34	20	99.5402	99.7701	CHM1	1	utig4:5554-14254	578	8694	EUR	AC053481.4;AC243829.6	ENSG00000266647;ENSG00000278395	AC053481.4;AC243829.6	ENSG00000266647;ENSG00000278395	AC053481.4__9;AC243829.6__4	ENSG00000266647;ENSG00000278395	AC053481.4__5;AC243829.6__1	ENSG00000266647;ENSG00000278395	0.00452059	AC243829.6_2;AC053481.4_6	AC243829.6_4;AC053481.4_5	8.7	11	0
chr17	39044308	39055614	4	chr17	38991030	39002343	29	25	99.5492	99.6465	CHM1	1	utig4:5554-16854	16631	11306	EUR	TBC1D3	ENSG00000274611	TBC1D3E	ENSG00000278599	TBC1D3__1;TBC1D3__2;TBC1D3__3;TBC1D3__4;TBC1D3__5;TBC1D3__6;TBC1D3__7;TBC1D3__8;TBC1D3__9;TBC1D3__10;TBC1D3__11;TBC1D3__12;TBC1D3__13;TBC1D3__14	ENSG00000274611	TBC1D3E__1;TBC1D3E__2;TBC1D3E__3;TBC1D3E__4;TBC1D3E__5;TBC1D3E__6;TBC1D3E__7;TBC1D3E__8;TBC1D3E__9;TBC1D3E__10;TBC1D3E__11;TBC1D3E__12;TBC1D3E__13;TBC1D3E__14	ENSG00000278599	0.229129	TBC1D3L;AC011840.4_10	TBC1D3H;AC011840.4_3	11.3	4	0
chr17	44111044	44113547	2	chr17	44086725	44089229	7	5	99.6005	99.6406	CHM1	1	utig4:5554-8054	582	2503	EUR			CCDC200	ENSG00000236383			CCDC200__4;CCDC200__5;CCDC200__2;CCDC200__3	ENSG00000236383	0.226562		CCDC200	2.5	75	0
chr17	44161832	44169453	7	chr17	44124887	44132502	31	24	98.692	98.9132	CHM1	1	utig4:5554-13154	5647	7621	EUR	U2	ENSG00000275219	U2	ENSG00000274432	U2__1	ENSG00000275219	U2__1	ENSG00000274432	0.0748064	AC024051.5	AC024051.3	7.6	31	0
chr17	47364764	47383167	45	chr17	65758218	65776617	77	32	99.4028	99.7664	CHM1	1	utig4:5554-23954	1587	18403	EUR	LRRC37A2;RDM1P2;AC103810.5	ENSG00000238083;ENSG00000266497;ENSG00000266644	LRRC37A3;AC103810.2;AC103810.5;RDM1P4;AC103810.7	ENSG00000176809;ENSG00000265218;ENSG00000266644;ENSG00000271974;ENSG00000272220	LRRC37A2__1;LRRC37A2__2;LRRC37A2__3;LRRC37A2__4;RDM1P2__1;RDM1P2__2;RDM1P2__3;RDM1P2__4;AC103810.5__1;AC103810.5__2	ENSG00000238083;ENSG00000266497;ENSG00000266644	LRRC37A3__8;LRRC37A3__9;LRRC37A3__10;LRRC37A3__11;LRRC37A3__12;LRRC37A3__13;LRRC37A3__7;LRRC37A3__4;LRRC37A3__5;LRRC37A3__6;LRRC37A3__3;LRRC37A3__1;LRRC37A3__2;AC103810.2__1;AC103810.2__2;AC103810.5__1;AC103810.5__2;RDM1P4__1;AC103810.7__1	ENSG00000176809;ENSG00000265218;ENSG00000266644;ENSG00000271974;ENSG00000272220	3.04162e-08	RDM1P2;AC103810.5_2;LRRC37A2;ARL17A	LRRC37A3;AC103810.7;AC103810.2;AC103810.5;RDM1P4	18.4	47	0
chr17	47381068	47391873	31	chr17	46394511	46405307	55	24	99.205	99.6668	CHM1	1	utig4:5554-16354	6636	10805	EUR	LRRC37A2	ENSG00000238083	AC091132.1;LRRC37A4P;AC091132.3	ENSG00000131484;ENSG00000214425;ENSG00000266918	LRRC37A2__4;LRRC37A2__5;LRRC37A2__6;LRRC37A2__3	ENSG00000238083	AC091132.1__1;AC091132.1__2;LRRC37A4P__9;LRRC37A4P__10;LRRC37A4P__11;AC091132.3__1	ENSG00000131484;ENSG00000214425;ENSG00000266918	4.34969e-06	LRRC37A2;ARL17A	LRRC37A4P;AC091132.3;AC091132.1	10.8	16	0
chr17	47412363	47449625	4	chr17	47194843	47232099	74	70	99.2883	99.347	CHM1	1	utig4:5554-42854	1588	37262	EUR	LRRC37A2;T0094687	ENSG00000238083;None	LRRC37A;ARL17B;FAM215B	ENSG00000176681;ENSG00000228696;ENSG00000232300	LRRC37A2__12;LRRC37A2__13;LRRC37A2__14;LRRC37A2__15;LRRC37A2__11;LRRC37A2__3;LRRC37A2__4;LRRC37A2__5;CHM13_T0094687__1;CHM13_T0094687__2;CHM13_T0094687__3;CHM13_T0094687__4	ENSG00000238083;None	LRRC37A__11;LRRC37A__12;LRRC37A__13;LRRC37A__14;ARL17B__3;ARL17B__4;ARL17B__5;ARL17B__2;FAM215B__1;FAM215B__2	ENSG00000176681;ENSG00000228696;ENSG00000232300	0.28069	LRRC37A2;ARL17A;FAM215B	ARL17B;LRRC37A	37.3	23	0
chr17	60888875	60896277	2	chr17	60987954	60995354	5	3	99.9054	99.9595	CHM1	1	utig4:5554-12954	595	7402	EUR	AC005702.3;AC005702.4	ENSG00000274378;ENSG00000275860	AC025048.2;AC025048.3;AC025048.5	ENSG00000267248;ENSG00000267295;ENSG00000277532	AC005702.3__1;AC005702.4__1;AC005702.4__2	ENSG00000274378;ENSG00000275860	AC025048.2__1;AC025048.3__3;AC025048.5__1;AC025048.5__2	ENSG00000267248;ENSG00000267295;ENSG00000277532	0.1875	AC005702.4;AC005702.3	AC025048.3;AC025048.2;AC025048.5	7.4	9	0
chr17	60979902	60995805	10	chr17	60888424	60904313	30	20	99.6544	99.7925	CHM1	1	utig4:5554-21454	596	15903	EUR	AC025048.2;AC025048.3;AC025048.5	ENSG00000267248;ENSG00000267295;ENSG00000277532	AC005702.3;AC005702.4;AC005702.5	ENSG00000274378;ENSG00000275860;ENSG00000287664	AC025048.2__1;AC025048.3__1;AC025048.3__2;AC025048.3__3;AC025048.5__1;AC025048.5__2	ENSG00000267248;ENSG00000267295;ENSG00000277532	AC005702.3__1;AC005702.3__2;AC005702.4__1;AC005702.4__2;AC005702.5__2	ENSG00000274378;ENSG00000275860;ENSG00000287664	0.021387	AC025048.3;AC025048.2;AC025048.5	AC005702.5;AC005702.4;AC005702.3	15.9	43	0
chr18	166794	173193	3	chr10	5703	12103	21	18	99.6562	99.6564	CHM1	1	utig4:5188-11588	31105	6399	EUR	LINC02564;AP005530.1	ENSG00000262352;ENSG00000263305	AC215217.1;LINC02564	ENSG00000260370;ENSG00000262352	LINC02564__2;LINC02564__3;AP005530.1__1;AP005530.1__2	ENSG00000262352;ENSG00000263305	AC215217.1__1;AC215217.1__2;LINC02564__2;LINC02564__3	ENSG00000260370;ENSG00000262352	0.191655	AP005530.1_3	AC215217.1_2	6.4	1	0
chr18	168194	215897	2	chr18	60244	107929	128	126	99.4912	99.5789	CHM1	1	utig4:5188-52888	599	47703	EUR	TUBB8B;AP001005.1;LINC02564;AP005530.1;AP001005.3	ENSG00000173213;ENSG00000262181;ENSG00000262352;ENSG00000263305;ENSG00000282965	TUBB8B;AP001005.1;LINC02564;AP005530.1	ENSG00000173213;ENSG00000262181;ENSG00000262352;ENSG00000263305	TUBB8B__1;TUBB8B__2;TUBB8B__3;TUBB8B__4;TUBB8B__5;AP001005.1__1;AP001005.1__2;AP001005.1__3;LINC02564__2;LINC02564__3;AP005530.1__1;AP005530.1__2;AP001005.3__1;AP001005.3__2	ENSG00000173213;ENSG00000262181;ENSG00000262352;ENSG00000263305;ENSG00000282965	TUBB8B__5;TUBB8B__6;TUBB8B__7;TUBB8B__8;TUBB8B__3;TUBB8B__4;AP001005.1__5;AP001005.1__6;AP001005.1__7;AP001005.1__8;LINC02564__6;LINC02564__9;AP005530.1__1;AP005530.1__2	ENSG00000173213;ENSG00000262181;ENSG00000262352;ENSG00000263305	0.395504	AP005530.1_3;AP001005.1_2;TUBB8B_3;AP001005.3	LINC02564;AP005530.1;AP001005.1;TUBB8B	47.7	89	0
chr18	22261842	22263442	6	chr3	101542444	101544043	7	1	99.5625	99.7498	CHM1	1	utig4:5638-7234	601	1600	EUR			DCBLD2;T0155558	ENSG00000057019					0.0078125		DCBLD2	1.6	53	0
chr18	47161246	47162249	1	chr18	47155330	47156332	1	0	99.6012	99.8004	CHM1	1	utig4:5638-6638	3404	1003	EUR	KATNAL2	ENSG00000167216	KATNAL2	ENSG00000167216					0.5	KATNAL2	KATNAL2	1.0	5	0
chr18	47165449	47167249	1	chr18	47194953	47196753	1	0	99.9444	100	CHM1	1	utig4:5638-7438	7558	1800	EUR	KATNAL2;ELOA3C	ENSG00000167216;ENSG00000275553	KATNAL2;ELOA3B	ENSG00000167216;ENSG00000278674	ELOA3C__1	ENSG00000275553	ELOA3B__2	ENSG00000278674	0.5	KATNAL2;ELOA3B_6	KATNAL2;ELOA3B_7	1.8	8	0
chr18	47170149	47174914	1	chr18	47158319	47163119	1	0	99.2085	100	CHM1	1	utig4:5638-10438	4511	4765	EUR	KATNAL2;ELOA3B	ENSG00000167216;ENSG00000288607	KATNAL2;ELOA3D	ENSG00000167216;ENSG00000288616	ELOA3B__1	ENSG00000288607	ELOA3D__1	ENSG00000288616	0.5	KATNAL2;ELOA3D	KATNAL2;ELOA3B_3	4.8	46	0
chr18	47179514	47186678	4	chr18	47161804	47169004	4	0	99.2784	100	CHM1	1	utig4:5638-12838	602	7164	EUR	KATNAL2;ELOA3B	ENSG00000167216;ENSG00000278674	KATNAL2;ELOA3C	ENSG00000167216;ENSG00000275553	ELOA3B__1	ENSG00000278674	ELOA3C__1	ENSG00000275553	0.0625	KATNAL2;ELOA3B_8	KATNAL2;ELOA3B_6	7.2	13	0
chr18	47190778	47191978	1	chr18	47161274	47162474	1	0	99.9167	100	CHM1	1	utig4:5638-6838	31106	1200	EUR	KATNAL2	ENSG00000167216	KATNAL2	ENSG00000167216					0.5	KATNAL2	KATNAL2	1.2	1	0
chr18	47195178	47196178	1	chr18	47159759	47160759	1	0	99.9	100	CHM1	1	utig4:5638-6638	31107	1000	EUR	KATNAL2;ELOA3B	ENSG00000167216;ENSG00000278674	KATNAL2;ELOA3D	ENSG00000167216;ENSG00000288616	ELOA3B__2	ENSG00000278674	ELOA3D__1	ENSG00000288616	0.5	KATNAL2;ELOA3B_7	KATNAL2;ELOA3B_3	1.0	1	0
chr18	47208678	47210480	1	chr18	47167344	47169144	1	0	99.8335	100	CHM1	1	utig4:5638-7438	1602	1802	EUR	KATNAL2	ENSG00000167216	KATNAL2	ENSG00000167216					0.5	KATNAL2	KATNAL2	1.8	30	0
chr19	7018383	7025251	21	chr19	7044213	7051134	36	15	98.4274	99.7544	CHM1	1	utig4:5228-12149	3407	6868	EUR	MBD3L5	ENSG00000237247	MBD3L3	ENSG00000182315	MBD3L5__1;MBD3L5__2	ENSG00000237247	MBD3L3__1;MBD3L3__2	ENSG00000182315	0.000156276	MBD3L4	MBD3L3	6.9	19	0
chr19	7046657	7050456	3	chr19	7028315	7032115	6	3	99.8158	99.8685	CHM1	1	utig4:5826-9626	1604	3799	EUR	MBD3L3	ENSG00000182315	MBD3L4	ENSG00000205718	MBD3L3__1;MBD3L3__2	ENSG00000182315	MBD3L4__1;MBD3L4__2	ENSG00000205718	0.109375	MBD3L3	MBD3L5	3.8	35	0
chr19	8738019	8744310	4	chr19	8782791	8789090	23	19	99.4921	99.6508	CHM1	1	utig4:5826-12126	8511	6291	EUR	AC012616.1	ENSG00000268922	AC012616.1	ENSG00000268922	AC012616.1__1	ENSG00000268922	AC012616.1__6	ENSG00000268922	0.202436	AC012616.1_14	AC012616.1_3	6.3	11	0
chr19	8747908	8753894	15	chr19	8874764	8880765	33	18	99.0176	99.6169	CHM1	1	utig4:5826-11826	1606	5986	EUR	AC012616.1	ENSG00000268922	AC012616.1	ENSG00000268922	AC012616.1__3	ENSG00000268922	AC012616.1__19	ENSG00000268922	0.00227569	AC012616.1_7	AC012616.1_10	6.0	4	0
chr19	8779618	8787404	24	chr19	8869155	8876952	31	7	99.2953	99.8462	CHM1	1	utig4:5826-13626	8934	7786	EUR	AC012616.1	ENSG00000268922	AC012616.1	ENSG00000268922	AC012616.1__6	ENSG00000268922	AC012616.1__18	ENSG00000268922	2.32458e-06	AC012616.1_3	AC012616.1_11	7.8	4	0
chr19	8842417	8859312	30	chr19	8820032	8836939	48	18	99.5801	99.8167	CHM1	1	utig4:5826-22726	31112	16895	EUR	AC012616.1	ENSG00000268922	AC012616.1	ENSG00000268922	AC012616.1__14;AC012616.1__15;AC012616.1__16	ENSG00000268922	AC012616.1__11;AC012616.1__12;AC012616.1__13	ENSG00000268922	1.65263e-06	AC012616.1_13;AC012616.1_6;AC012616.1_8	AC012616.1_17;AC012616.1_2;AC012616.1_18	16.9	1	0
chr19	41594148	41596255	1	chr19	41574577	41576684	10	9	99.1932	99.2406	CHM1	1	utig4:5826-7926	1622	2107	EUR	LGALS7B	ENSG00000178934	LGALS7	ENSG00000205076	LGALS7B__3;LGALS7B__4;LGALS7B__1;LGALS7B__2	ENSG00000178934	LGALS7__1;LGALS7__2	ENSG00000205076	0.376953	LGALS7B	LGALS7	2.1	60	0
chr19	42693404	42698907	1	chr19	42709097	42714598	7	6	99.8183	99.8364	CHM1	1	utig4:5826-11326	620	5503	EUR	FCGBP	ENSG00000275395	FCGBP	ENSG00000275395	FCGBP__14;FCGBP__15;FCGBP__16;FCGBP__17;FCGBP__3;FCGBP__4;FCGBP__5;FCGBP__6	ENSG00000275395			0.226562	FCGBP	FCGBP	5.5	48	0
chr19	46196463	46199063	2	chr19	46176603	46179203	6	4	99.7692	99.8462	CHM1	1	utig4:5826-8426	1623	2600	EUR	CD177P1	ENSG00000204933	CD177	ENSG00000204936					0.109375	CD177P1	CD177	2.6	80	0
chr19	56267361	56267646	1	chr19	57412615	57412900	2	1	99.2982	99.6491	CHM1	1	utig4:4113-4398	7144	285	EUR	ZNF665	ENSG00000197497	AC245884.11	ENSG00000275210					0.25	ZNF665	AC245884.11	0.3	22	0
chr2	86903624	86904724	1	chr2	88002451	88003551	2	1	99.8182	99.9091	CHM1	1	utig4:4464-5564	3441	1100	EUR	ANAPC1P1	ENSG00000233673	ANAPC1P5	ENSG00000275597					0.25	ANAPC1P1	ANAPC1P5	1.1	43	0
chr2	86917569	86919264	1	chr2	86907835	86909633	2	1	93.9478	99.8333	CHM1	1	utig4:4464-6264	631	1695	EUR	RGPD1	ENSG00000187627	ANAPC1P1	ENSG00000233673					0.25	RGPD1	ANAPC1P1	1.8	82	0
chr2	86950885	86956882	8	chr2	87830553	87836551	16	8	99.4506	99.8	CHM1	1	utig4:4464-10464	634	5997	EUR	RGPD1	ENSG00000187627	T0125041;T0125042;RGPD2	ENSG00000185304	RGPD1__2;RGPD1__4	ENSG00000187627	CHM13_T0125041__21;CHM13_T0125042__21;RGPD2__22	ENSG00000185304	0.0106354	RGPD1	RGPD2	6.0	49	0
chr2	86959586	86977282	7	chr2	87809854	87827852	22	15	98.0898	99.8167	CHM1	1	utig4:4464-22464	635	17696	EUR	RGPD1	ENSG00000187627	T0125041;T0125042;RGPD2	ENSG00000185304	RGPD1__5;RGPD1__6;RGPD1__7;RGPD1__8;RGPD1__9	ENSG00000187627	CHM13_T0125041__15;CHM13_T0125041__16;CHM13_T0125041__17;CHM13_T0125041__18;CHM13_T0125042__15;CHM13_T0125042__16;CHM13_T0125042__17;CHM13_T0125042__18;RGPD2__15;RGPD2__16;RGPD2__17;RGPD2__18;RGPD2__19	ENSG00000185304	0.0669003	RGPD1	RGPD2	18.0	53	0
chr2	86979782	87026158	58	chr2	87760979	87807361	104	46	99.5865	99.7889	CHM1	1	utig4:4464-50864	636	46376	EUR	PLGLB1;RGPD1	ENSG00000183281;ENSG00000187627	PLGLB2;T0125041;T0125042;RGPD2;AC133644.2	ENSG00000125551;ENSG00000185304;ENSG00000284879	PLGLB1__1;PLGLB1__2;PLGLB1__3;PLGLB1__4;RGPD1__12;RGPD1__13;RGPD1__14;RGPD1__15;RGPD1__16;RGPD1__17;RGPD1__18;RGPD1__19;RGPD1__20;RGPD1__21;RGPD1__22;RGPD1__23;RGPD1__1;RGPD1__2;RGPD1__3;RGPD1__4;RGPD1__5;RGPD1__6;RGPD1__7;RGPD1__8;RGPD1__9;RGPD1__10	ENSG00000183281;ENSG00000187627	PLGLB2__2;PLGLB2__3;PLGLB2__4;PLGLB2__5;PLGLB2__1;CHM13_T0125041__1;CHM13_T0125041__2;CHM13_T0125041__3;CHM13_T0125041__4;CHM13_T0125041__5;CHM13_T0125041__6;CHM13_T0125041__7;CHM13_T0125041__8;CHM13_T0125041__9;CHM13_T0125041__10;CHM13_T0125041__11;CHM13_T0125041__12;CHM13_T0125042__1;CHM13_T0125042__2;CHM13_T0125042__3;CHM13_T0125042__4;CHM13_T0125042__5;CHM13_T0125042__6;CHM13_T0125042__7;CHM1…	ENSG00000125551;ENSG00000185304;ENSG00000284879	1.28415e-09	RGPD1;PLGLB1	AC133644.2;PLGLB2;RGPD2	46.4	73	0
chr2	87029558	87032154	1	chr2	87754979	87757580	6	5	99.0794	99.6925	CHM1	1	utig4:4464-7064	2614	2596	EUR	AL109933.1	ENSG00000224477	AC133644.2	ENSG00000284879	AL109933.1__2	ENSG00000224477			0.34375	AL109933.1_2	AC133644.2	2.6	10	0
chr2	87034154	87038165	3	chr2	87748965	87752979	5	2	99.6011	99.6014	CHM1	1	utig4:4464-8464	2615	4011	EUR	ANAPC1P2	ENSG00000231259;ENSG00000285793	ANAPC1P4;AC133644.2	ENSG00000234231;ENSG00000284879	ANAPC1P2__1;ANAPC1P2__2;ANAPC1P2__3	ENSG00000231259;ENSG00000285793	ANAPC1P4__14;ANAPC1P4__15;AC133644.2__16;AC133644.2__17;AC133644.2__18;AC133644.2__15	ENSG00000234231;ENSG00000284879	0.03125	AC125232.1;ANAPC1P2	AC133644.2;ANAPC1P4	4.0	38	0
chr2	87048265	87049465	1	chr2	87737666	87738866	5	4	99.5833	99.6667	CHM1	1	utig4:4464-5664	639	1200	EUR	ANAPC1P2	ENSG00000231259;ENSG00000285793	ANAPC1P4;AC133644.2	ENSG00000234231;ENSG00000284879	ANAPC1P2__5;ANAPC1P2__6	ENSG00000231259;ENSG00000285793	ANAPC1P4__11;AC133644.2__13;AC133644.2__12	ENSG00000234231;ENSG00000284879	0.1875	AC125232.1;ANAPC1P2	AC133644.2;ANAPC1P4	1.2	23	0
chr2	87123735	87126936	1	chr2	87164066	87167268	4	3	99.8438	99.8438	CHM1	1	utig4:4464-7664	640	3201	EUR	ANAPC1P3	ENSG00000230395	AC083899.1	ENSG00000204745	ANAPC1P3__1;ANAPC1P3__2;ANAPC1P3__3	ENSG00000230395	AC083899.1__13;AC083899.1__14;AC083899.1__15	ENSG00000204745	0.3125	ANAPC1P3_2	ANAPC1P3	3.2	33	0
chr2	87129136	87135233	6	chr2	87711674	87717774	22	16	99.3287	99.5414	CHM1	1	utig4:4464-10564	641	6097	EUR	AC083899.1	ENSG00000204745	ANAPC1P4;AC133644.2	ENSG00000234231;ENSG00000284879	AC083899.1__1;AC083899.1__2	ENSG00000204745	ANAPC1P4__1;ANAPC1P4__2;AC133644.2__4;AC133644.2__5;AC133644.2__3	ENSG00000234231;ENSG00000284879	0.0669003		AC133644.2;ANAPC1P4	6.1	38	0
chr2	87157134	87163137	1	chr2	87041126	87047130	6	5	99.8501	99.8501	CHM1	1	utig4:4464-10464	642	6003	EUR	AC083899.1	ENSG00000204745	ANAPC1P2	ENSG00000231259;ENSG00000285793	AC083899.1__12	ENSG00000204745	ANAPC1P2__4;ANAPC1P2__5	ENSG00000231259;ENSG00000285793	0.34375		AC125232.1;ANAPC1P2	6.0	11	0
chr2	87162536	87167135	2	chr2	87123868	87128466	14	12	99.5871	99.6522	CHM1	1	utig4:4464-9064	643	4599	EUR	AC083899.1	ENSG00000204745	ANAPC1P3	ENSG00000230395	AC083899.1__13;AC083899.1__14	ENSG00000204745	ANAPC1P3__2;ANAPC1P3__3	ENSG00000230395	0.211975	ANAPC1P3	ANAPC1P3_2	4.6	38	0
chr2	87246707	87247727	2	chr2	112149886	112150886	4	2	97.6471	99.8	CHM1	1	utig4:4464-5464	10525	1020	EUR			ANAPC1	ENSG00000153107					0.0625		ANAPC1	1.0	4	0
chr2	87282959	87287759	2	chr2	112005290	112010090	25	23	99.4376	99.4793	CHM1	1	utig4:4464-9264	10938	4800	EUR			AC017002.2;AC017002.3	ENSG00000280878;ENSG00000285016					0.345019		AC017002.4;AC017002.3	4.8	2	0
chr2	87607487	87643521	90	chr2	111745089	111781152	195	105	99.1998	99.5569	CHM1	1	utig4:4464-40564	8061	36034	EUR	CYTOR;MIR4435-1;AC133644.2	ENSG00000222041;ENSG00000265507;ENSG00000284879	MIR4435-2HG;T0126698;T0126699;T0126700;T0126701;MIR4435-2	ENSG00000172965;ENSG00000266139	CYTOR__4;CYTOR__5;CYTOR__3;CYTOR__2;CYTOR__1;MIR4435-1__1;AC133644.2__3;AC133644.2__2	ENSG00000222041;ENSG00000265507;ENSG00000284879	MIR4435-2HG__3;MIR4435-2HG__2;MIR4435-2HG__5;MIR4435-2HG__4;MIR4435-2HG__6;MIR4435-2HG__7;CHM13_T0126698__3;CHM13_T0126698__4;CHM13_T0126699__4;CHM13_T0126700__4;CHM13_T0126701__4;MIR4435-2HG__1;MIR4435-2__1	ENSG00000172965;ENSG00000266139	2.57825e-11	CYTOR;AC133644.2	MIR4435-2HG	36.1	21	0
chr2	87712526	87713814	5	chr2	87991530	87992824	8	3	98.1567	99.3077	CHM1	1	utig4:4464-5764	1650	1288	EUR	ANAPC1P4;AC133644.2	ENSG00000234231;ENSG00000284879	ANAPC1P5	ENSG00000275597	ANAPC1P4__1;AC133644.2__4;AC133644.2__3	ENSG00000234231;ENSG00000284879	ANAPC1P5__1	ENSG00000275597	0.0351562	AC133644.2;ANAPC1P4	ANAPC1P5	1.3	16	0
chr2	87808083	87810677	1	chr2	86976459	86979060	1	0	99.7308	99.9616	CHM1	1	utig4:4464-7064	653	2594	EUR	T0125041;T0125042;RGPD2	ENSG00000185304	RGPD1	ENSG00000187627	CHM13_T0125041__15;CHM13_T0125042__15;RGPD2__15	ENSG00000185304	RGPD1__9	ENSG00000187627	0.5	RGPD2	RGPD1	2.6	14	0
chr2	87830077	87831377	1	chr2	86956058	86957358	1	0	99.9231	100	CHM1	1	utig4:4464-5764	654	1300	EUR	T0125041;T0125042;RGPD2	ENSG00000185304	RGPD1	ENSG00000187627	CHM13_T0125041__21;CHM13_T0125042__21;RGPD2__22	ENSG00000185304	RGPD1__2;RGPD1__4	ENSG00000187627	0.5	RGPD2	RGPD1	1.3	29	0
chr2	89333956	89397567	521	chr2	90348658	90413248	529	8	96.546	99.6552	CHM1	1	utig4:4464-69019	31119	63611	EUR	IGKV2-40	ENSG00000273962	IGKV2D-40	ENSG00000251039	IGKV2-40__1	ENSG00000273962	IGKV2D-40__1;IGKV2D-40__2	ENSG00000251039	1.40396e-152	IGKV2D-40	IGKV2-40	64.6	1	0
chr2	89611818	89617418	1	chr2	90123953	90129553	3	2	99.9464	99.9643	CHM1	1	utig4:4464-10064	31120	5600	EUR	AC006453.3	ENSG00000283196	LSP1P5;T0125164	ENSG00000283196	AC006453.3__4;AC006453.3__3	ENSG00000283196	LSP1P5__1	ENSG00000283196	0.125	AC006453.3_2	AC006453.3	5.6	3	0
chr2	89621718	89627602	2	chr2	90113764	90119652	2	0	99.6949	99.7966	CHM1	1	utig4:4464-10364	23303	5884	EUR	AC006453.3	ENSG00000283196	LSP1P5;T0125164	ENSG00000283196	AC006453.3__4	ENSG00000283196	CHM13_T0125164__1;LSP1P5__1	ENSG00000283196	0.25	AC006453.3_2	AC006453.3	5.9	3	0
chr2	89634402	89655285	15	chr2	90086095	90106964	23	8	99.6367	99.7656	CHM1	1	utig4:4464-25364	31121	20883	EUR	AC006453.3	ENSG00000283196;ENSG00000283427	LSP1P5;AC006453.3	ENSG00000283196;ENSG00000283427	AC006453.3__3;AC006453.3__2	ENSG00000283196;ENSG00000283427	LSP1P5__1;AC006453.3__1;AC006453.3__2	ENSG00000283196;ENSG00000283427	0.000244141	AC006453.3_2;AC006453.5	AC116050.1;AC006453.3	20.9	1	0
chr2	89659485	89671486	1	chr2	90069896	90081895	3	2	99.8667	99.8917	CHM1	1	utig4:4464-16464	31122	12001	EUR									0.125		AC116050.1	12.0	3	0
chr2	89675386	89746415	614	chr2	89994957	90065996	638	24	90.8207	94.9968	CHM1	1	utig4:4464-72002	31123	71029	EUR	AC068279.1;BX284632.1;AC136944.1	ENSG00000224881;ENSG00000235893;ENSG00000260626	AC068279.1;AC136944.1	ENSG00000224881;ENSG00000260626	AC068279.1__13;BX284632.1__4;AC136944.1__15;AC136944.1__16	ENSG00000224881;ENSG00000235893;ENSG00000260626	AC068279.1__14;AC136944.1__17;AC136944.1__18	ENSG00000224881;ENSG00000260626	1.46134e-169	AC245060.2_6;BX284632.1_10;AC245060.5_2;AC136944.1_11;AC126335.1_5;AC068279.1_3	AC126335.1_4;AC068279.1_4;AC136944.1_12;AC245060.5_3;BX284632.1_17;AC245060.2_3	71.0	1	0
chr2	94725891	94736789	4	chr2	94959646	94970547	4	0	99.945	99.9725	CHM1	1	utig4:4464-15364	20098	10898	EUR	AC007064.2	ENSG00000237689	AC007064.2	ENSG00000237689	AC007064.2__9	ENSG00000237689	AC007064.2__12	ENSG00000237689	0.0625	AC245060.5_5;AC136944.1_23;AC007064.2_2	AC007064.2_3;AC136944.1_22;AC245060.5_6	10.9	4	0
chr2	94741389	94742983	1	chr2	94953445	94955046	1	0	99.5625	99.9375	CHM1	1	utig4:4464-6064	13152	1594	EUR									0.5		AL512605.1	1.6	3	0
chr2	94758387	94764381	4	chr2	94932054	94938053	5	1	99.7834	99.9667	CHM1	1	utig4:4464-10464	31125	5994	EUR	AC006548.1	ENSG00000225480	AC006548.1	ENSG00000225480	AC006548.1__4	ENSG00000225480	AC006548.1__5	ENSG00000225480	0.03125	AC006548.1_5	AC006548.1_3	6.0	1	0
chr2	94769581	94782510	12	chr2	94913670	94926854	15	3	97.8183	99.8258	CHM1	1	utig4:4464-17664	4529	12929	EUR	IGKV1OR9-2	ENSG00000225380	AC134879.2	ENSG00000271375	IGKV1OR9-2__1	ENSG00000225380	AC134879.2__1;AC134879.2__2	ENSG00000271375	0.000488281	IGKV1OR9-2_2	IGKV1OR9-2_3	13.2	6	0
chr2	94808608	94818306	1	chr2	94877870	94887570	2	1	99.8969	99.9897	CHM1	1	utig4:4464-14164	656	9698	EUR	AC233263.1	ENSG00000265897	AC233263.1	ENSG00000265897	AC233263.1__4	ENSG00000265897	AC233263.1__5	ENSG00000265897	0.25	AC233263.1_5	AC233263.1_6	9.7	13	0
chr2	94871514	94882811	1	chr2	94813362	94824662	4	3	99.9381	99.9735	CHM1	1	utig4:4464-15764	31127	11297	EUR	AC233263.6	ENSG00000281904	AC233263.6	ENSG00000281904	AC233263.6__15	ENSG00000281904	AC233263.6__14	ENSG00000281904	0.3125	AC233263.6_12	AC233263.6_13	11.3	1	0
chr2	94933308	94939318	3	chr2	94757123	94763127	4	1	99.7338	99.8834	CHM1	1	utig4:4464-10464	1654	6010	EUR									0.0625	AP000648.9_10	AP000648.9_9	6.0	32	0
chr2	95970505	95982689	1	chr2	96107148	96119332	4	3	99.8361	99.8443	CHM1	1	utig4:4464-16664	31128	12184	EUR	AC133104.1	ENSG00000234903	AC009237.7;AC009237.13	ENSG00000236026;ENSG00000271003	AC133104.1__1;AC133104.1__2	ENSG00000234903	AC009237.7__1;AC009237.13__1	ENSG00000236026;ENSG00000271003	0.3125	AC133104.1	AC009237.7;AC009237.13	12.2	1	0
chr2	96545334	96550334	1	chr2	96287491	96292491	5	4	99.9	99.92	CHM1	1	utig4:4464-9464	4536	5000	EUR	GPAT2	ENSG00000186281			GPAT2__3	ENSG00000186281			0.1875		GPAT2	5.0	6	0
chr2	97625589	97626989	1	chr2	98041286	98042686	1	0	99.9286	100	CHM1	1	utig4:4464-5864	4036	1400	EUR	ANKRD36	ENSG00000135976	ANKRD36B	ENSG00000196912					0.5	ANKRD36	ANKRD36B	1.4	34	0
chr2	97747859	97748859	1	chr2	97973163	97974163	2	1	99.8	99.9	CHM1	1	utig4:4464-5464	31129	1000	EUR	ANKRD36	ENSG00000135976	ANKRD36B	ENSG00000196912	ANKRD36__69;ANKRD36__11	ENSG00000135976	ANKRD36B__8	ENSG00000196912	0.25	ANKRD36	ANKRD36B	1.0	1	0
chr2	97757759	97781479	2	chr2	97940541	97964262	35	33	99.2541	99.2668	CHM1	1	utig4:4464-28064	14066	23720	EUR	ANKRD36;AC092683.2	ENSG00000135976;ENSG00000278766	ANKRD36B;AC092683.1;AC092683.2	ENSG00000196912;ENSG00000230606;ENSG00000278766	ANKRD36__76;AC092683.2__1	ENSG00000135976;ENSG00000278766	ANKRD36B__1;AC092683.1__5;AC092683.1__4;AC092683.2__3	ENSG00000196912;ENSG00000230606;ENSG00000278766	0.367939	ANKRD36;AC092683.2;AC092683.1	AC092683.2_2;ANKRD36B	23.7	12	0
chr2	97804833	97835648	5	chr2	97886119	97916934	99	94	99.6106	99.6268	CHM1	1	utig4:4464-35264	21640	30815	EUR	AC159540.1;IGKV1OR2-11	ENSG00000237837;ENSG00000270187	AC159540.1;IGKV1OR2-9	ENSG00000237837;ENSG00000271351	AC159540.1__1;AC159540.1__2;IGKV1OR2-11__1	ENSG00000237837;ENSG00000270187	AC159540.1__1;AC159540.1__2;IGKV1OR2-9__1	ENSG00000237837;ENSG00000271351	0.273357	AC159540.1;IGKV1OR2-9	IGKV1OR2-11;AC159540.1_2	30.8	2	0
chr2	97867622	97884029	1	chr2	97837738	97854141	16	15	99.7989	99.8294	CHM1	1	utig4:4464-20864	30814	16407	EUR	IGKV2OR2-7D;IGKV2OR2-10	ENSG00000271015;ENSG00000276050	IGKV2OR2-7;IGKV2OR2-8	ENSG00000270450;ENSG00000278537	IGKV2OR2-7D__1;IGKV2OR2-10__1	ENSG00000271015;ENSG00000276050	IGKV2OR2-7__1;IGKV2OR2-8__1	ENSG00000270450;ENSG00000278537	0.40181	IGKV2OR2-7;IGKV2OR2-8	IGKV2OR2-10;IGKV2OR2-7D	16.4	2	0
chr2	110279344	110280644	1	chr2	110974854	110976154	2	1	99.8462	99.9231	CHM1	1	utig4:4464-5764	667	1300	EUR	T0126467	None	RGPD5	ENSG00000015568					0.25	RGPD6	RGPD5	1.3	34	0
chr2	110764196	110772523	3	chr2	110443702	110452003	12	9	99.1251	99.8795	CHM1	1	utig4:4464-12764	31130	8327	EUR	AC140479.6	ENSG00000283167	AC013268.4	ENSG00000283283	AC140479.6__18;AC140479.6__19;AC140479.6__20;AC140479.6__21;AC140479.6__22;AC140479.6__23;AC140479.6__24;AC140479.6__25;AC140479.6__26	ENSG00000283167	AC013268.4__1;AC013268.4__2;AC013268.4__3;AC013268.4__4;AC013268.4__5;AC013268.4__6;AC013268.4__7;AC013268.4__8;AC013268.4__9	ENSG00000283283	0.193848	AC140479.6	AC013268.4	8.3	1	0
chr2	110795823	110797723	1	chr2	110418500	110420400	1	0	99.9474	100	CHM1	1	utig4:4464-6364	12298	1900	EUR	LINC01106	ENSG00000175772	LINC01123	ENSG00000204588	LINC01106__1	ENSG00000175772	LINC01123__2	ENSG00000204588	0.5	LINC01106	LINC01123	1.9	2	0
chr2	110834224	110836124	1	chr2	110536042	110537942	1	0	99.9474	100	CHM1	1	utig4:4464-6364	676	1900	EUR	AC112229.1;AC013268.1;AC112229.3;AC112229.4;AC013268.5	ENSG00000184115;ENSG00000186148;ENSG00000257207;ENSG00000273471;ENSG00000283684	AC140479.3;AC140479.4	ENSG00000261760;ENSG00000282304					0.5	AC112229.4;AC112229.1;AC112229.3	AC140479.4;AC140479.3	1.9	39	0
chr2	114046334	114047334	1	chr19	61686132	61687133	4	3	99.6	99.6004	CHM1	1	utig4:4464-5464	1690	1000	EUR	RPL23AP7	ENSG00000240356	CENPBD1P1;AC016629.3	ENSG00000213753;ENSG00000286104					0.3125	RPL23AP7	CENPBD1P1;AC016629.3	1.0	13	0
chr2	131030332	131032232	1	chr2	130956309	130958209	1	0	99.9474	100	CHM1	1	utig4:4464-6364	687	1900	EUR	CFC1	ENSG00000136698	CFC1B;AC013269.2	ENSG00000152093;ENSG00000225819	CFC1__2;CFC1__3	ENSG00000136698	CFC1B__4;CFC1B__5	ENSG00000152093	0.5	CFC1	AC013269.2;CFC1B	1.9	44	0
chr2	152045458	152048365	3	chr2	152034914	152037822	7	4	99.4498	99.5873	CHM1	1	utig4:4464-7364	1695	2907	EUR	NEB	ENSG00000183091	NEB	ENSG00000183091	NEB__90;NEB__91;NEB__92	ENSG00000183091	NEB__82;NEB__83;NEB__84;NEB__74	ENSG00000183091	0.0625	NEB	NEB	2.9	3	0
chr21	5594140	5596610	6	chr13	9232110	9234602	7	1	97.2576	99.64	CHM1	1	utig4:4563-7063	31133	2470	EUR	FP671120.11	ENSG00000286252			FP671120.11__1	ENSG00000286252			0.0078125	FP671120.12_216	FP671120.12_21	2.5	1	0
chr21	5594840	5596910	5	chr14	2532510	2534612	5	0	96.8336	99.7148	CHM1	1	utig4:4563-6663	31135	2070	EUR	FP671120.11	ENSG00000286252			FP671120.11__1	ENSG00000286252			0.03125	FP671120.12_216	FP671120.12_6	2.1	1	0
chr21	5595446	5596410	4	chr22	5391899	5392899	4	0	96	100	CHM1	1	utig4:4563-5563	25832	964	EUR	FP671120.11	ENSG00000286252			FP671120.11__1	ENSG00000286252			0.0625	FP671120.12_216	FP671120.12_82	1.0	3	0
chr21	5607903	5608903	3	chr21	3156306	3157306	7	4	99.3	99.6	CHM1	1	utig4:4563-5563	4057	1000	EUR	FP671120.3	ENSG00000277671	RNA45S4	LOFF_	FP671120.3__1	ENSG00000277671	RNA45S4__1	LOFF_	0.0625	FP671120.1_214	FP236383.2	1.0	4	0
chr21	5611006	5612001	3	chr15	2597767	2598765	5	2	99	99.6	CHM1	1	utig4:4563-5563	4059	995	EUR	MIR3648-2;FP671120.2	ENSG00000264462;ENSG00000277437	RNA45S3	LOFF_	MIR3648-2__1;FP671120.2__4	ENSG00000264462;ENSG00000277437	RNA45S3__1	LOFF_	0.03125	MIR3648-1_176;FP671120.2_217	MIR3648-1_172;FP671120.2_186	1.0	4	0
chr21	5611206	5612498	2	chr13	9204371	9205671	6	4	98.9231	99.5388	CHM1	1	utig4:4563-5863	14441	1292	EUR	FP671120.2	ENSG00000277437	RNA45S1;RNA18S1	LOFF_	FP671120.2__4	ENSG00000277437	RNA45S1__1;RNA18S1__1	LOFF_	0.109375	FP671120.2_217	FP671120.2_221	1.3	3	0
chr21	7531121	7533021	1	chr22	10563813	10565713	1	0	99.9474	100	CHM1	1	utig4:4563-6463	4061	1900	EUR	SNX18P12	ENSG00000279718	SNX18P12	ENSG00000279718	SNX18P12__9	ENSG00000279718	SNX18P12__12	ENSG00000279718	0.5	SNX18P12_12	SNX18P12_11	1.9	6	0
chr21	7815000	7891499	592	chr13	10789969	10865744	731	139	98.3457	98.7693	CHM1	1	utig4:4563-81063	31137	76499	EUR	VN1R7P;AF254983.2;CU104787.1;AC008443.8	ENSG00000275592;ENSG00000278106;ENSG00000279973;ENSG00000286310	VN1R7P;AF254983.2;AC008443.8	ENSG00000275592;ENSG00000278106;ENSG00000286310	VN1R7P__3;VN1R7P__4;AF254983.2__6;CU104787.1__7;CU104787.1__8;AC008443.8__6	ENSG00000275592;ENSG00000278106;ENSG00000279973;ENSG00000286310	VN1R7P__1;VN1R7P__2;AF254983.2__2;AC008443.8__2	ENSG00000275592;ENSG00000278106;ENSG00000286310	8.55498e-123	VN1R7P_4;AF254983.2_3;AC008443.8_4;CU104787.1_2	VN1R7P_5;AF254983.2_5;AC008443.8_6;CU104787.1_6	75.8	1	0
chr21	7914976	7915953	3	chr21	10692847	10693847	8	5	96.9	99.5	CHM1	1	utig4:4563-5563	31140	977	EUR			BAGE2	ENSG00000187172					0.144531		BAGE2	1.0	1	0
chr21	7976310	7987466	23	chr22	11192256	11203423	55	32	99.0805	99.2773	CHM1	1	utig4:4563-15763	22244	11156	EUR	RNU2-42P	ENSG00000222629	U2	ENSG00000277248	RNU2-42P__7	ENSG00000222629	U2__1	ENSG00000277248	0.000507924	RNU2-42P_4	RNU2-42P_3	11.2	3	0
chr21	7990258	8065634	832	chr22	11206235	11281170	1177	345	96.7861	98.198	CHM1	1	utig4:4563-79888	22245	75376	EUR	AC138907.8;AC138907.9;AC233263.6	ENSG00000278950;ENSG00000279780;ENSG00000281904	AC138907.9;AC233263.6	ENSG00000279780;ENSG00000281904	AC138907.8__33;AC138907.9__32;AC233263.6__16	ENSG00000278950;ENSG00000279780;ENSG00000281904	AC138907.9__34;AC233263.6__18	ENSG00000279780;ENSG00000281904	7.98636e-144	AC138907.8_22;AC138907.9_30;AC233263.6_25;AC133485.7_22	AC138907.8_54;AC138907.9_36;AC233263.6_16	74.9	2	0
chr21	8021410	8047618	3	chr13	10996213	11022420	89	86	99.5537	99.5842	CHM1	1	utig4:4563-30763	31141	26208	EUR	AC138907.8;AC138907.9	ENSG00000278950;ENSG00000279780	AC138907.8;AC138907.9	ENSG00000278950;ENSG00000279780	AC138907.8__33;AC138907.9__32	ENSG00000278950;ENSG00000279780	AC138907.8__11;AC138907.9__9	ENSG00000278950;ENSG00000279780	0.335904	AC138907.8_22;AC138907.9_30	AC138907.8_18;AC138907.9_27	26.2	1	0
chr21	9093264	9099863	5	chr14	7265372	7271974	21	16	99.6364	99.6971	CHM1	1	utig4:4914-11514	23555	6599	EUR	NCOR1P4	ENSG00000279864	NCOR1P4	ENSG00000279864	NCOR1P4__1	ENSG00000279864	NCOR1P4__8	ENSG00000279864	0.0946236	NCOR1P4	AL391119.1_3	6.6	3	0
chr21	9098763	9117868	6	chr13	12024406	12043512	50	44	99.6076	99.686	CHM1	1	utig4:4914-24014	23556	19105	EUR	NCOR1P4	ENSG00000279864	NCOR1P4	ENSG00000279864	NCOR1P4__2;NCOR1P4__3	ENSG00000279864	NCOR1P4__2;NCOR1P4__3	ENSG00000279864	0.161118	NCOR1P4	AL391119.1_4	19.1	8	0
chr21	9121782	9158854	60	chr13	12047399	12084534	160	100	99.1926	99.572	CHM1	1	utig4:4914-42014	7187	37072	EUR	BSNDP1;AC124864.1;NCOR1P4	ENSG00000275048;ENSG00000279211;ENSG00000279864	BSNDP1;AC124864.2;NCOR1P4	ENSG00000275048;ENSG00000279211;ENSG00000279864	BSNDP1__4;AC124864.1__1;NCOR1P4__4;NCOR1P4__1	ENSG00000275048;ENSG00000279211;ENSG00000279864	BSNDP1__1;AC124864.2__1;NCOR1P4__4;NCOR1P4__1	ENSG00000275048;ENSG00000279211;ENSG00000279864	5.26279e-07	NCOR1P4;AC124864.2_3;BSNDP1_3	AC124864.2_2;BSNDP1_5	37.1	18	0
chr21	9142295	9152386	9	chr14	7212816	7222948	53	44	98.7564	99.2499	CHM1	1	utig4:4914-15014	7188	10091	EUR	AC124864.1	ENSG00000279211	AC124864.1	ENSG00000279211	AC124864.1__1	ENSG00000279211	AC124864.1__1	ENSG00000279211	0.0844889	AC124864.2_3	AC124864.2	10.1	13	0
chr21	9200217	9223865	29	chr14	7141345	7164993	73	44	99.4377	99.5603	CHM1	1	utig4:4914-28514	31144	23648	EUR	U1;AC124864.2	ENSG00000275631;ENSG00000286103	U1.27	ENSG00000275631	U1__1	ENSG00000275631	U1.27__1	ENSG00000275631	0.00018567	AC124864.3;AC124864.1	AC124864.3_3;AC124864.1_2	23.6	1	0
chr21	9224265	9337229	367	chr13	12149762	12263262	502	135	97.3278	99.7385	CHM1	1	utig4:4914-118414	9376	112964	EUR	LINC01262;AC124864.2	ENSG00000250739;ENSG00000286103	LINC01262;AC124864.2	ENSG00000250739;ENSG00000286103	LINC01262__7;LINC01262__8;LINC01262__9;AC124864.2__2;AC124864.2__3;AC124864.2__4	ENSG00000250739;ENSG00000286103	LINC01262__1;LINC01262__2;LINC01262__3;AC124864.2__2;AC124864.2__3;AC124864.2__4	ENSG00000250739;ENSG00000286103	2.17277e-67	AC124864.3;LINC01262_2	AC124864.3_2;LINC01262_3	113.5	8	0
chr21	9371092	9381706	6	chr13	12297102	12304901	38	32	73.1298	99.5897	CHM1	1	utig4:4914-12713	15237	10614	EUR	AC018692.2;LINC01667	ENSG00000279783;ENSG00000280081	AC018692.2;LINC01667	ENSG00000279783;ENSG00000280081	AC018692.2__2;LINC01667__8;LINC01667__9;LINC01667__10;LINC01667__11;LINC01667__12;LINC01667__4;LINC01667__5;LINC01667__6;LINC01667__7;LINC01667__3;LINC01667__2	ENSG00000279783;ENSG00000280081	AC018692.2__1;LINC01667__2;LINC01667__3;LINC01667__4;LINC01667__5;LINC01667__6;LINC01667__1	ENSG00000279783;ENSG00000280081	0.127938	LINC01667;AC018692.3_3	AC018692.3_2	7.8	3	0
chr21	9516385	9531861	31	chr13	12503103	12518589	40	9	99.5871	99.8387	CHM1	1	utig4:4914-20414	10550	15476	EUR	SNORA70.15;AL627230.3;AC018692.1	ENSG00000252199;ENSG00000277618;ENSG00000279321	AL590399.6;AC018692.1;AC018692.2	ENSG00000236450;ENSG00000252199;ENSG00000279321	SNORA70.15__1;AL627230.3__1;AC018692.1__1;AC018692.1__2;AC018692.1__3	ENSG00000252199;ENSG00000277618;ENSG00000279321	AL590399.6__1;AC018692.1__1;AC018692.2__1;AC018692.2__2;AC018692.2__3	ENSG00000236450;ENSG00000252199;ENSG00000279321	9.28512e-08	AC018692.1;AL627230.3_3;AC018692.2_2	AC018692.1_2;AL590399.6_3;AC018692.2_3	15.5	7	0
chr21	9723346	9724542	1	chr13	12709861	12711058	1	0	99.5833	99.75	CHM1	1	utig4:4914-6114	10142	1196	EUR	CR382285.1	ENSG00000270533	CR382285.1	ENSG00000270533					0.5	CR382285.1	CR382285.1_2	1.2	4	0
chr21	9737638	9739427	3	chr13	12724142	12725932	11	8	98.7778	99.1091	CHM1	1	utig4:4914-6708	9792	1789	EUR	CR382287.2	ENSG00000279851	CR382287.2	ENSG00000279851					0.113281	CR382287.2	CR382287.2_2	1.8	3	0
chr21	9801960	9813063	5	chr13	12788367	12799468	29	24	99.6938	99.7388	CHM1	1	utig4:4914-16014	17021	11103	EUR	PTGER4P2;CDK2AP2P1	ENSG00000184523;ENSG00000278647	PTGER4P3;CDK2AP2P1	ENSG00000239684;ENSG00000278647	PTGER4P2__5;PTGER4P2__3;CDK2AP2P1__4	ENSG00000184523;ENSG00000278647	PTGER4P3__1;CDK2AP2P1__1	ENSG00000239684;ENSG00000278647	0.132465	CDK2AP2P1_3;PTGER4P2_4	CDK2AP2P1_4;PTGER4P3_2	11.1	2	0
chr21	9841865	9888004	433	chr14	6525788	6573568	665	232	93.221	97.4538	CHM1	1	utig4:4914-53214	23573	46139	EUR	FRG1BP;LINC01410;MLLT10P1;MIR4477B;MIR4477A	ENSG00000149531;ENSG00000238113;ENSG00000238151;ENSG00000266017;ENSG00000276029	FRG1BP;LINC01410;MLLT10P1	ENSG00000149531;ENSG00000238113;ENSG00000238151	FRG1BP__64;FRG1BP__65;LINC01410__23;LINC01410__24;LINC01410__29;LINC01410__30;LINC01410__28;LINC01410__16;LINC01410__17;LINC01410__18;MLLT10P1__13;MIR4477B__12;MIR4477A__11	ENSG00000149531;ENSG00000238113;ENSG00000238151;ENSG00000266017;ENSG00000276029	FRG1BP__26;FRG1BP__27;LINC01410__4;LINC01410__5;LINC01410__6;LINC01410__7;LINC01410__8;MLLT10P1__3	ENSG00000149531;ENSG00000238113;ENSG00000238151	3.34604e-69	CR786580.1_4;RNA5SP283_11;DUX4L37_4;MIR4477A_5;MIR4477B_3;MLLT10P1_7;FRG1BP_4	FRG1KP_5;MLLT10P1_11;MIR4477B_20;DUX4L37_5;CR786580.1_5	47.8	7	0
chr21	9842765	9849644	7	chr13	12829160	12836039	36	29	98.2994	98.4012	CHM1	1	utig4:4914-11714	22775	6879	EUR	LINC01410	ENSG00000238113	LINC01410	ENSG00000238113	LINC01410__23;LINC01410__29;LINC01410__28;LINC01410__16;LINC01410__17	ENSG00000238113	LINC01410__3;LINC01410__4;LINC01410__1;LINC01410__2	ENSG00000238113	0.121492	CR786580.1_4	CR786580.1_3	6.9	8	0
chr21	9885107	9895005	1	chr13	12871413	12881312	37	36	99.5657	99.5859	CHM1	1	utig4:4914-14814	31147	9898	EUR	FRG1BP	ENSG00000149531	FRG1BP	ENSG00000149531	FRG1BP__64;FRG1BP__65;FRG1BP__66;FRG1BP__67;FRG1BP__68	ENSG00000149531	FRG1BP__10;FRG1BP__11;FRG1BP__12;FRG1BP__13;FRG1BP__14	ENSG00000149531	0.371415	FRG1BP_4	FRG1BP_5	9.9	1	0
chr21	9907975	9913575	2	chr13	12894286	12899886	29	27	99.4821	99.5179	CHM1	1	utig4:4914-10514	25082	5600	EUR	FRG1BP	ENSG00000149531	FRG1BP	ENSG00000149531	FRG1BP__72	ENSG00000149531	FRG1BP__18	ENSG00000149531	0.355536	FRG1BP_4	FRG1BP_5	5.6	6	0
chr22	11574677	11577677	1	chr14	8768663	8771663	12	11	99.6	99.6333	CHM1	1	utig4:1347-4347	1741	3000	EUR									0.387207	AC138907.8_62	AC138907.8_63	3.0	65	0
chr22	15863311	15866610	1	chr14	12860704	12864004	4	3	99.8485	99.9091	CHM1	1	utig4:3129-6429	31168	3299	EUR	AP000542.3;AP000542.1	ENSG00000280341;ENSG00000236235	AP000542.1;AP000542.3	ENSG00000236235;ENSG00000280341	AP000542.1__1;AP000542.1__2;AP000542.3__1	ENSG00000236235;ENSG00000280341	AP000542.1__1;AP000542.1__2;AP000542.3__1	ENSG00000236235;ENSG00000280341	0.3125	AP000542.3;AP000542.1	AP000542.3_2;AP000542.1_2	3.3	1	0
chr22	16148584	16149784	1	chr14	13150915	13152115	1	0	99.9167	100	CHM1	1	utig4:3129-4329	803	1200	EUR	AP000534.2	ENSG00000237299	CR383656.5	ENSG00000257644	AP000534.2__3	ENSG00000237299	CR383656.5__2	ENSG00000257644	0.5	AP000534.2	CR383656.5	1.2	68	0
chr22	16212854	16213854	2	chr14	13229402	13230401	2	0	99.8	99.9	CHM1	1	utig4:3129-4129	804	1000	EUR	MED15P7	ENSG00000234381	MED15P1	ENSG00000257853	MED15P7__6	ENSG00000234381	MED15P1__8;MED15P1__3	ENSG00000257853	0.25	MED15P7	MED15P1	1.0	4	0
chr22	16271778	16273778	1	chr14	13288402	13290402	2	1	99.9	99.95	CHM1	1	utig4:3129-5129	806	2000	EUR	POTEH;POTEH-AS1	ENSG00000198062;ENSG00000236666	POTEM;AL929601.3	ENSG00000222036;ENSG00000275563	POTEH__4;POTEH__5;POTEH-AS1__1	ENSG00000198062;ENSG00000236666	POTEM__7;POTEM__5;AL929601.3__1	ENSG00000222036;ENSG00000275563	0.25	POTEH_2;POTEH-AS1	POTEH;AL929601.3	2.0	49	0
chr22	16383976	16385576	1	chr14	13624033	13625633	2	1	99.875	99.9375	CHM1	1	utig4:3129-4729	4565	1600	EUR	DUXAP8;BMS1P22	ENSG00000206195;ENSG00000232775	BMS1P17;DUXAP10	ENSG00000228294;ENSG00000244306					0.25	DUXAP8;BMS1P22	AL589743.1;BMS1P17_2	1.6	36	0
chr22	18945967	18947767	2	chr22	21697502	21699302	11	9	99.3889	99.5	CHM1	1	utig4:3129-4929	7614	1800	EUR	AC008132.1	ENSG00000161103	BCRP2;AP000550.1	ENSG00000169668;ENSG00000197210	AC008132.1__4;AC008132.1__5;AC008132.1__3;AC008132.1__2	ENSG00000161103	BCRP2__1;AP000550.1__8;AP000550.1__9	ENSG00000169668;ENSG00000197210	0.274414	AC008132.1	AP000550.1_2;BCRP2	1.8	5	0
chr22	18966473	18967573	1	chr22	21677689	21678789	1	0	99.9091	100	CHM1	1	utig4:3129-4229	7615	1100	EUR	E2F6P2	ENSG00000224688	E2F6P1	ENSG00000234764	E2F6P2__1	ENSG00000224688	E2F6P1__1	ENSG00000234764	0.5	E2F6P2	E2F6P3_2	1.1	7	0
chr22	19023367	19024667	1	chr22	21620790	21622090	4	3	99.6923	99.7692	CHM1	1	utig4:3129-4429	18934	1300	EUR	GGTLC5P	ENSG00000276160	GGT2	ENSG00000133475					0.3125	GGTLC5P	GGT2	1.3	2	0
chr22	19045692	19050464	18	chr22	18852204	18857005	27	9	98.8127	99.7917	CHM1	1	utig4:3129-7929	5150	4772	EUR	FAM230E	ENSG00000182824	FAM230D	ENSG00000187979	FAM230E__2	ENSG00000182824	FAM230D__2	ENSG00000187979	0.000155374	FAM230E	FAM230D	4.8	3	0
chr22	19048092	19054755	7	chr22	19119957	19126679	33	26	97.471	98.3831	CHM1	1	utig4:3129-9929	808	6663	EUR	FAM230E	ENSG00000182824	FAM230J;AC023490.2;FAM230A	ENSG00000274044;ENSG00000277017;ENSG00000277870	FAM230E__2;FAM230E__3;FAM230E__4	ENSG00000182824	FAM230J__1;FAM230J__2;FAM230J__3;FAM230J__4;FAM230J__5;AC023490.2__2;FAM230A__3;FAM230A__4;FAM230A__5;FAM230A__6;FAM230A__7;FAM230A__8;FAM230A__2	ENSG00000274044;ENSG00000277017;ENSG00000277870	0.0813778	FAM230E	FAM230A;AC023490.4	6.7	7	0
chr22	19058753	19059754	2	chr22	18865403	18866405	6	4	99.3007	99.4012	CHM1	1	utig4:3129-4129	18935	1001	EUR	FAM230E	ENSG00000182824	FAM230D	ENSG00000187979					0.109375	FAM230E	FAM230D	1.0	3	0
chr22	19062558	19063558	1	chr22	19259361	19260361	6	5	99.4	99.5	CHM1	1	utig4:3129-4129	26368	1000	EUR	FAM230E;AC007731.3	ENSG00000182824;ENSG00000235578	AC007731.3;FAM230F	ENSG00000235578;ENSG00000276095	AC007731.3__8	ENSG00000235578	AC007731.3__12	ENSG00000235578	0.34375	FAM230E;AC007731.3_6	FAM230F;AC008103.1_2;AC007731.3_7	1.0	2	0
chr22	19248505	19260748	146	chr22	21718579	21731114	173	27	97.1162	98.7076	CHM1	1	utig4:3129-15529	1789	12243	EUR	FAM230F;AC011718.1;AC007731.3	ENSG00000276095;ENSG00000276874;ENSG00000235578	FAM230H;AC007731.3;AP000552.2	ENSG00000206142;ENSG00000235578;ENSG00000237407	AC007731.3__11;AC007731.3__12;FAM230F__1;FAM230F__2;FAM230F__3;FAM230F__4;FAM230F__5;AC011718.1__5;AC011718.1__6	ENSG00000235578;ENSG00000276095;ENSG00000276874	FAM230H__5;FAM230H__6;FAM230H__7;FAM230H__8;FAM230H__9;FAM230H__10;FAM230H__3;FAM230H__4;FAM230H__1;FAM230H__2;AC007731.3__15;AC007731.3__16;AP000552.2__1;AP000552.2__2	ENSG00000206142;ENSG00000235578;ENSG00000237407	1.14214e-33	FAM230F;AC011718.1;AC008103.1_2;AC007731.3_7	FAM230H;AP000550.2;AC007731.3_3	12.5	18	0
chr22	21851105	21856604	1	chr22	21905252	21910751	4	3	99.9091	99.9273	CHM1	1	utig4:3129-8629	1807	5499	EUR	PI4KAP2	ENSG00000183506	HIC2	ENSG00000169635	PI4KAP2__2	ENSG00000183506	HIC2__2	ENSG00000169635	0.3125	PI4KAP2	HIC2	5.5	39	0
chr22	21914718	21926716	7	chr22	21835140	21847138	9	2	99.8584	99.9667	CHM1	1	utig4:3129-15129	3518	11998	EUR	HIC2	ENSG00000169635	PI4KAP2	ENSG00000183506					0.00195312	HIC2	PI4KAP2	12.0	28	0
chr22	51315827	51321240	6	chr21	45080019	45085431	23	17	98.9307	99.0229	CHM1	1	utig4:3129-8529	24350	5413	EUR	AL078621.3	ENSG00000279267	AL078621.3	ENSG00000279267	AL078621.3__8	ENSG00000279267	AL078621.3__7	ENSG00000279267	0.10502	AL078621.3_6	AL078621.3_4	5.4	3	0
chr22	51316327	51321040	7	chr1	248378696	248383389	22	15	98.7934	99.5319	CHM1	1	utig4:3129-7829	24350	4713	EUR	AL078621.3	ENSG00000279267	AL078621.3	ENSG00000279267	AL078621.3__8	ENSG00000279267	AL078621.3__1	ENSG00000279267	0.0669003	AL078621.3_6	AL078621.3_3	4.7	3	0
chr22	51317226	51318826	2	chr4	193567991	193569591	7	5	99.5625	99.6875	CHM1	1	utig4:3129-4729	9406	1600	EUR	AL078621.3	ENSG00000279267	AL078621.3	ENSG00000279267	AL078621.3__8	ENSG00000279267	AL078621.3__9	ENSG00000279267	0.226562	AL078621.3_6	AL078621.3_5	1.6	3	0
chr22	51317526	51319916	3	chr20	4800	7208	8	5	99.25	99.3773	CHM1	1	utig4:3129-5529	31172	2390	EUR	AL078621.3	ENSG00000279267	AL078621.3	ENSG00000279267	AL078621.3__8	ENSG00000279267	AL078621.3__6	ENSG00000279267	0.144531	AL078621.3_6	AL078621.3_2	2.4	1	0
chr3	48239060	48240887	41	chr9	143623937	143625821	42	1	84.3422	98.8959	CHM1	1	utig4:1902-3802	825	1827	EUR	AL512356.3	ENSG00000280244	PRRC2B	ENSG00000130723	AL512356.3__4	ENSG00000280244			2.27374e-13		PRRC2B	1.9	89	0
chr3	48240087	48241185	4	chr5	142526236	142527381	7	3	95.1177	99.3902	CHM1	1	utig4:1902-3049	1808	1098	EUR	AL512356.3	ENSG00000280244	GNPDA1	ENSG00000113552	AL512356.3__4	ENSG00000280244			0.0625		GNPDA1	1.1	83	0
chr3	128701291	128702580	1	chr3	126717244	126718533	1	0	99.0769	99.1538	CHM1	1	utig4:5223-6523	1809	1289	EUR	ROPN1B	ENSG00000114547	ROPN1	ENSG00000065371	ROPN1B__1;ROPN1B__2;ROPN1B__3	ENSG00000114547	ROPN1__7;ROPN1__6;ROPN1__4;ROPN1__5;ROPN1__3;ROPN1__2	ENSG00000065371	0.5	ROPN1B	ROPN1	1.3	42	0
chr3	129057468	129058568	5	chr6	149069297	149070397	9	4	99.1818	99.6364	CHM1	1	utig4:5223-6323	828	1100	EUR			AL033504.1	ENSG00000227681					0.0195312		AL033504.1	1.1	75	0
chr3	198361049	198374540	2	chr3	198702612	198716113	48	46	99.4596	99.6519	CHM1	1	utig4:5223-18723	5719	13491	EUR	SDHAP1;AC233280.1;AC024937.2	ENSG00000185485;ENSG00000229178;ENSG00000231464	SDHAP2;AC233280.1;MUC20-OT1;AC233280.2	ENSG00000215837;ENSG00000229178;ENSG00000242086;ENSG00000271662	SDHAP1__1;SDHAP1__2;SDHAP1__3;SDHAP1__4;SDHAP1__5;AC233280.1__1;AC233280.1__2;AC233280.1__3;AC024937.2__2	ENSG00000185485;ENSG00000229178;ENSG00000231464	SDHAP2__11;SDHAP2__12;SDHAP2__13;SDHAP2__14;SDHAP2__15;AC233280.1__1;AC233280.1__2;AC233280.1__3;MUC20-OT1__11;MUC20-OT1__12;MUC20-OT1__13;MUC20-OT1__14;MUC20-OT1__10;MUC20-OT1__4;MUC20-OT1__5;MUC20-OT1__6;MUC20-OT1__7;MUC20-OT1__2;MUC20-OT1__3;MUC20-OT1__1;AC233280.2__1	ENSG00000215837;ENSG00000229178;ENSG00000242086;ENSG00000271662	0.332733	AC233280.2;AC233280.1_2;SDHAP1	MUC20-OT1;SDHAP2;AC233280.1;AC024937.3;AC024937.2	13.5	4	0
chr3	200917796	200926822	15	chr7	92853	101858	37	22	99.302	99.7002	CHM1	1	utig4:5223-14223	31173	9026	EUR	FAM157A;AL627309.4;AC240565.1	ENSG00000236438;ENSG00000241599;ENSG00000280136	AL627309.4;AC008443.7	ENSG00000241599;ENSG00000274525	FAM157A__6;FAM157A__7;FAM157A__3;FAM157A__4;FAM157A__5;AL627309.4__3;AL627309.4__4;AC240565.1__5;AC240565.1__6	ENSG00000236438;ENSG00000241599;ENSG00000280136	AL627309.4__1;AL627309.4__2;AC008443.7__4;AC008443.7__5	ENSG00000241599;ENSG00000274525	0.00381604	AC133919.2;AL627309.5	AL627309.4;AC008443.7_2	9.0	1	0
chr3	200917896	200923321	27	chr16	96222642	96228043	33	6	98.9309	99.6117	CHM1	1	utig4:5223-10623	831	5425	EUR	FAM157A;AC240565.1	ENSG00000236438;ENSG00000280136	FAM157C;AC133919.2;AL627309.5	ENSG00000260528;ENSG00000261172;ENSG00000241860	FAM157A__6;FAM157A__7;FAM157A__3;FAM157A__4;FAM157A__5;AC240565.1__5;AC240565.1__6	ENSG00000236438;ENSG00000280136	AL627309.5__5;AL627309.5__6;AL627309.5__2;AL627309.5__3;FAM157C__8;FAM157C__9;FAM157C__7	ENSG00000241860;ENSG00000260528	6.54254e-08	AC133919.2;AL627309.5	FAM157C;AC069287.3	5.4	6	0
chr3	200956106	200960805	1	chr19	141701	146400	5	4	99.8723	99.8936	CHM1	1	utig4:5223-9923	4090	4699	EUR	SEPTIN14P3;CICP6;AC096582.2	ENSG00000226008;ENSG00000230304;ENSG00000251378	SEPTIN14P19;CICP19	ENSG00000281379;ENSG00000282059	SEPTIN14P3__1;CICP6__1;CICP6__2;AC096582.2__2	ENSG00000226008;ENSG00000230304;ENSG00000251378	SEPTIN14P19__2;SEPTIN14P19__1;CICP19__1	ENSG00000281379;ENSG00000282059	0.1875	CICP6;AC096582.2_5;SEPTIN14P3	SEPTIN14P19;CICP19	4.7	24	0
chr3	200958006	200959006	1	chr16	96263934	96264934	2	1	99.8	99.9	CHM1	1	utig4:5223-6223	833	1000	EUR	CICP6;AC096582.2	ENSG00000230304;ENSG00000251378	FAM157C;CICP27;LINC02193;AC133919.3	ENSG00000260528;ENSG00000233750;ENSG00000260923;ENSG00000277349	CICP6__2;AC096582.2__2	ENSG00000230304;ENSG00000251378	CICP27__1;AC133919.3__1	ENSG00000233750;ENSG00000277349	0.25	CICP6;AC096582.2_5	FAM157C;AC133919.3	1.0	19	0
chr3	200966407	200967407	1	chr11	140078	141078	1	0	99.9	100	CHM1	1	utig4:5223-6223	835	1000	EUR			AC069287.1	ENSG00000254468					0.5		AC069287.1	1.0	62	0
chr4	48690	49890	1	chr15	48658	49858	2	1	99.8333	99.9167	CHM1	1	utig4:3534-4734	3524	1200	EUR	BNIP3P41	ENSG00000248302	BNIP3P41	ENSG00000248302	BNIP3P41__1	ENSG00000248302	BNIP3P41__1	ENSG00000248302	0.25	BNIP3P41	BNIP3P41_4	1.2	30	0
chr4	9127446	9131646	2	chr4	9136945	9141145	3	1	99.9286	99.9762	CHM1	1	utig4:3534-7734	31174	4200	EUR	USP17L11;AC108519.1	ENSG00000233136;ENSG00000288075	USP17L11;AC108519.1	ENSG00000233136;ENSG00000288075	USP17L11__1;USP17L11__2;USP17L11__3	ENSG00000233136	USP17L11__3;USP17L11__7;USP17L11__8;USP17L11__9	ENSG00000233136	0.125	AC108519.1;USP17L11_15	AC108519.1;USP17L11_12	4.2	1	0
chr4	9140445	9142245	2	chr4	9126197	9127997	2	0	99.8889	100	CHM1	1	utig4:3534-5334	31175	1800	EUR	USP17L11;AC108519.1	ENSG00000233136;ENSG00000288075	USP17L11;AC108519.1	ENSG00000233136;ENSG00000288075	USP17L11__4;USP17L11__10	ENSG00000233136	USP17L11__1	ENSG00000233136	0.25	AC108519.1;USP17L11_11	AC108519.1;USP17L11_15	1.8	1	0
chr4	9146444	9148544	12	chr4	9132195	9134295	12	0	99.4286	100	CHM1	1	utig4:3534-5634	31176	2100	EUR	USP17L11;AC108519.1	ENSG00000233136;ENSG00000288075	USP17L11;AC108519.1	ENSG00000233136;ENSG00000288075	USP17L11__5;USP17L11__13;USP17L11__14;USP17L11__15	ENSG00000233136	USP17L11__2;USP17L11__4;USP17L11__5;USP17L11__6	ENSG00000233136	0.000244141	AC108519.1;USP17L11_3	AC108519.1;USP17L11_13	2.1	1	0
chr4	49220111	49226611	1	chr4	49301724	49308223	1	0	99.9539	99.9846	CHM1	1	utig4:3534-10034	5169	6500	EUR									0.5		AC138776.1	6.5	37	0
chr4	121926922	121927922	1	chr4	122723078	122724078	1	0	99.9	100	CHM1	1	utig4:3534-4534	1835	1000	EUR	AC110079.1	ENSG00000260404	GTF2IP12	ENSG00000283050			GTF2IP12__5	ENSG00000283050	0.5	AC110079.1	GTF2IP12	1.0	88	0
chr4	123257233	123258233	1	chr5	173947285	173948285	3	2	99.7	99.8	CHM1	1	utig4:3534-4534	862	1000	EUR	AC097173.1;LINC02502	ENSG00000250183;ENSG00000250392	AC016573.1	ENSG00000253968					0.125	AC097173.2;LINC02502	AC016573.1	1.0	37	0
chr4	123257433	123258433	1	chrX	128837625	128838625	3	2	99.7	99.8	CHM1	1	utig4:3534-4534	862	1000	EUR	AC097173.1;LINC02502	ENSG00000250183;ENSG00000250392	Z82195.2;Z82195.3	ENSG00000274775;ENSG00000287160			Z82195.3__3	ENSG00000287160	0.125	AC097173.2;LINC02502	Z82195.2;Z82195.3	1.0	37	0
chr4	123257533	123258533	1	chr9	122587025	122588025	3	2	99.7	99.8	CHM1	1	utig4:3534-4534	862	1000	EUR	AC097173.1;LINC02502	ENSG00000250183;ENSG00000250392	SVEP1	ENSG00000165124					0.125	AC097173.2;LINC02502	SVEP1	1.0	37	0
chr4	193438167	193439965	1	chr4	193484325	193486126	1	0	99.8333	99.9445	CHM1	1	utig4:1549-3349	8132	1798	EUR	DUX4L8	ENSG00000281720	DUX4L6	ENSG00000281058	DUX4L8__1	ENSG00000281720	DUX4L6__9	ENSG00000281058	0.5	DUX4L3	DUX4L6_23	1.8	2	0
chr4	193452165	193469666	11	chr4	193521416	193538913	12	1	99.7887	99.9657	CHM1	1	utig4:1549-19049	31177	17501	EUR	MIR8078;DUX4L1;DUX4L6;DUX4L3	ENSG00000277521;ENSG00000280757;ENSG00000281058;ENSG00000281627	DUX4L4;MIR8078;DUX4L6	ENSG00000258834;ENSG00000277521;ENSG00000281058	MIR8078__21;MIR8078__22;MIR8078__23;MIR8078__24;MIR8078__25;DUX4L1__1;DUX4L6__3;DUX4L6__4;DUX4L6__5;DUX4L3__1	ENSG00000277521;ENSG00000280757;ENSG00000281058;ENSG00000281627	DUX4L4__1;MIR8078__42;MIR8078__43;MIR8078__44;MIR8078__45;MIR8078__46;DUX4L6__18;DUX4L6__19;DUX4L6__20;DUX4L6__21;DUX4L6__22	ENSG00000258834;ENSG00000277521;ENSG00000281058	0.000244141	DUX4L6_16;MIR8078_33;DUX4L2;MIR8078_2;DUX4L8;MIR8078_32;DUX4L6;MIR8078_14;DUX4L6_17;MIR8078_60;DUX4L6_21	DUX4L6_2;MIR8078_56;DUX4L6_14;MIR8078_45;DUX4L6_13;MIR8078_54;DUX4L6_7;MIR8078_44;DUX4L6_19;MIR8078_29;DUX4L6_22	17.5	1	0
chr4	193504143	193525941	31	chr4	193474462	193496267	42	11	99.6608	99.8716	CHM1	1	utig4:1549-23349	31178	21798	EUR	DUX4L4;MIR8078;DUX4L5;DUX4L6	ENSG00000258834;ENSG00000277521;ENSG00000280799;ENSG00000281058	MIR8078;DUX4L1;DUX4L6	ENSG00000277521;ENSG00000280757;ENSG00000281058	DUX4L4__1;MIR8078__37;MIR8078__38;MIR8078__39;MIR8078__40;MIR8078__41;MIR8078__42;DUX4L5__1;DUX4L6__14;DUX4L6__15;DUX4L6__16;DUX4L6__17;DUX4L6__18	ENSG00000258834;ENSG00000277521;ENSG00000280799;ENSG00000281058	MIR8078__28;MIR8078__29;MIR8078__30;MIR8078__31;MIR8078__32;MIR8078__33;DUX4L1__1;DUX4L6__7;DUX4L6__8;DUX4L6__9;DUX4L6__10;DUX4L6__11	ENSG00000277521;ENSG00000280757;ENSG00000281058	2.21685e-07	DUX4L6_15;MIR8078_3;DUX4L6_9;MIR8078_22;DUX4L6_12;MIR8078_41;DUX4L6_4;MIR8078_38;DUX4L6_3;MIR8078_57;DUX4L6_2;MIR8078_56;DUX4L6_14	U85056.1;MIR8078_37;DUX4L6_25;MIR8078_49;DUX4L6_11;MIR8078_64;DUX4L6_23;MIR8078_7;DUX4L6_5;MIR8078_12;DUX4L6_24;MIR8078_47;DUX4L7	21.8	1	0
chr5	17458739	17467239	9	chr5	17493079	17501579	28	19	99.6706	99.7765	CHM1	1	utig4:4013-12513	4590	8500	EUR	TAF11L5;TAF11L4	ENSG00000284234;ENSG00000284283	TAF11L5	ENSG00000284234	TAF11L5__1;TAF11L4__1	ENSG00000284234;ENSG00000284283	TAF11L5__8;TAF11L5__9	ENSG00000284234	0.0435793	TAF11L4;TAF11L5	TAF11L5_14;TAF11L5_23	8.5	26	0
chr5	17471839	17492839	16	chr5	17506179	17527179	76	60	99.6381	99.7143	CHM1	1	utig4:4013-25013	3529	21000	EUR	TAF11L5	ENSG00000284234	AC233724.7;TAF11L5;TAF11L7	ENSG00000250088;ENSG00000284234;ENSG00000284465	TAF11L5__1;TAF11L5__2;TAF11L5__3;TAF11L5__4;TAF11L5__5;TAF11L5__6;TAF11L5__7	ENSG00000284234	AC233724.7__1;TAF11L5__11;TAF11L5__12;TAF11L5__13;TAF11L5__14;TAF11L5__15;TAF11L7__1	ENSG00000250088;ENSG00000284234;ENSG00000284465	0.0252262	TAF11L5_19;TAF11L5_28;TAF11L5_11;TAF11L5_12;TAF11L5_26;TAF11L5_2;TAF11L5_10	TAF11L5_27;TAF11L5_20;TAF11L5_29;TAF11L5_30;TAF11L5_21;TAF11L7;AC233724.7	21.0	14	0
chr5	17492539	17493539	1	chr5	17530313	17531313	1	0	99.9	100	CHM1	1	utig4:4013-5013	31179	1000	EUR	TAF11L5	ENSG00000284234	TAF11L8	ENSG00000283967	TAF11L5__7	ENSG00000284234	TAF11L8__1	ENSG00000283967	0.5	TAF11L5_10	TAF11L8	1.0	1	0
chr5	17494339	17495839	1	chr5	17521811	17523311	2	1	99.8667	99.9333	CHM1	1	utig4:4013-5513	31180	1500	EUR	TAF11L5	ENSG00000284234	TAF11L7	ENSG00000284465	TAF11L5__8	ENSG00000284234	TAF11L7__1	ENSG00000284465	0.25	TAF11L5_14	TAF11L7	1.5	2	0
chr5	17495939	17497439	2	chr5	17492505	17494005	4	2	99.7333	99.8667	CHM1	1	utig4:4013-5513	21683	1500	EUR	TAF11L5	ENSG00000284234	TAF11L5	ENSG00000284234	TAF11L5__8	ENSG00000284234	TAF11L5__7	ENSG00000284234	0.0625	TAF11L5_14	TAF11L5_10	1.5	3	0
chr5	17498639	17515439	12	chr5	17481469	17498269	48	36	99.7143	99.7857	CHM1	1	utig4:4013-20813	10203	16800	EUR	TAF11L5	ENSG00000284234	TAF11L5	ENSG00000284234	TAF11L5__9;TAF11L5__10;TAF11L5__11;TAF11L5__12;TAF11L5__13	ENSG00000284234	TAF11L5__4;TAF11L5__5;TAF11L5__6;TAF11L5__7;TAF11L5__8	ENSG00000284234	0.0297317	TAF11L5_23;TAF11L5_15;TAF11L5_27;TAF11L5_20;TAF11L5_29	TAF11L5_12;TAF11L5_26;TAF11L5_2;TAF11L5_10;TAF11L5_14	16.8	4	0
chr5	17523339	17524639	7	chr5	17482131	17483431	8	1	99.3846	99.9231	CHM1	1	utig4:4013-5313	27978	1300	EUR	TAF11L7	ENSG00000284465	TAF11L5	ENSG00000284234	TAF11L7__1	ENSG00000284465	TAF11L5__4	ENSG00000284234	0.00390625	TAF11L7	TAF11L5_12	1.3	2	0
chr5	17526639	17529739	6	chr5	17481997	17485097	9	3	99.7097	99.9032	CHM1	1	utig4:4013-7113	16715	3100	EUR	AC233724.7	ENSG00000250088	TAF11L5	ENSG00000284234	AC233724.7__1	ENSG00000250088	TAF11L5__4	ENSG00000284234	0.0195312	AC233724.7	TAF11L5_12	3.1	2	0
chr5	17530639	17538139	30	chr5	17482563	17490063	44	14	99.4133	99.8133	CHM1	1	utig4:4013-11513	14925	7500	EUR	TAF11L9;TAF11L10	ENSG00000283988;ENSG00000284356	TAF11L5	ENSG00000284234	TAF11L9__1;TAF11L10__1	ENSG00000283988;ENSG00000284356	TAF11L5__5;TAF11L5__6	ENSG00000284234	4.71519e-07	TAF11L9;TAF11L10	TAF11L5_26;TAF11L5_2	7.5	3	0
chr5	17542539	17547039	17	chr5	17494463	17498963	25	8	99.4444	99.8222	CHM1	1	utig4:4013-8513	31181	4500	EUR	TAF11L5	ENSG00000284234	TAF11L5	ENSG00000284234	TAF11L5__16	ENSG00000284234	TAF11L5__8	ENSG00000284234	7.82609e-05	TAF11L5_22	TAF11L5_14	4.5	1	0
chr5	17562139	17569839	22	chr5	17507195	17514895	43	21	99.4416	99.7273	CHM1	1	utig4:4013-11713	10208	7700	EUR	TAF11L5	ENSG00000284234	TAF11L5	ENSG00000284234	TAF11L5__22;TAF11L5__23	ENSG00000284234	TAF11L5__12;TAF11L5__13	ENSG00000284234	0.000303053	TAF11L5_25;TAF11L5_4	TAF11L5_20;TAF11L5_29	7.7	3	0
chr5	17590764	17592264	1	chr5	17557036	17558536	2	1	99.8667	99.9333	CHM1	1	utig4:4013-5513	873	1500	EUR	TAF11L5	ENSG00000284234	TAF11L5	ENSG00000284234	TAF11L5__30	ENSG00000284234	TAF11L5__20	ENSG00000284234	0.25	TAF11L5_16	TAF11L5_8	1.5	9	0
chr5	17593965	17595365	3	chr5	17567671	17569071	3	0	99.7857	100	CHM1	1	utig4:4013-5413	31182	1400	EUR	TAF11L5	ENSG00000284234	TAF11L5	ENSG00000284234	TAF11L5__31	ENSG00000284234	TAF11L5__23	ENSG00000284234	0.125	TAF11L5_17	TAF11L5_4	1.4	1	0
chr5	17596265	17599065	7	chr5	17592831	17595631	14	7	99.5	99.75	CHM1	1	utig4:4013-6813	5173	2800	EUR	AC233724.3;TAF11L10	ENSG00000248422;ENSG00000284356	TAF11L5	ENSG00000284234	AC233724.3__1;TAF11L10__1	ENSG00000248422;ENSG00000284356	TAF11L5__31	ENSG00000284234	0.0286865	TAF11L5_9	TAF11L5_17	2.8	14	0
chr5	21533136	21536329	1	chr5	21553422	21556626	4	3	99.5315	99.7815	CHM1	1	utig4:4013-7213	31183	3193	EUR	GUSBP1	ENSG00000183666	GUSBP1	ENSG00000183666					0.3125	GUSBP1	GUSBP1	3.2	1	0
chr5	21547347	21549247	1	chr5	21506763	21508663	1	0	99.9474	100	CHM1	1	utig4:4013-5913	6253	1900	EUR	GUSBP1;AC138409.1	ENSG00000183666;ENSG00000215156	GUSBP1;AC138409.1	ENSG00000183666;ENSG00000215156	AC138409.1__3	ENSG00000215156	AC138409.1__1	ENSG00000215156	0.5	GUSBP1;AC138409.1_8	GUSBP1;AC138409.1_10	1.9	8	0
chr5	21549247	21551147	2	chr5	21569541	21571441	2	0	99.8947	100	CHM1	1	utig4:4013-5913	6254	1900	EUR	GUSBP1;AC138409.1	ENSG00000183666;ENSG00000215156	GUSBP1;AC138409.1	ENSG00000183666;ENSG00000215156	AC138409.1__3	ENSG00000215156	AC138409.1__4	ENSG00000215156	0.25	GUSBP1;AC138409.1_8	GUSBP1;AC138409.1_12	1.9	5	0
chr5	21558154	21560155	1	chr5	21598747	21600747	1	0	99.9	100	CHM1	1	utig4:4013-6013	31184	2001	EUR	GUSBP1	ENSG00000183666	GUSBP1	ENSG00000183666					0.5	GUSBP1;AC138951.2_4	GUSBP1;AC138951.2_3	2.0	1	0
chr5	21570252	21571452	2	chr5	21489089	21490289	2	0	99.8333	100	CHM1	1	utig4:4013-5213	875	1200	EUR	GUSBP1;AC138409.1	ENSG00000183666;ENSG00000215156	GUSBP1;AC138951.1	ENSG00000183666;ENSG00000233974	AC138409.1__4	ENSG00000215156	AC138951.1__1	ENSG00000233974	0.25	GUSBP1;AC138409.1_12	GUSBP1;AC138951.1	1.2	14	0
chr5	21580064	21585759	2	chr5	21539469	21545169	3	1	99.7195	99.9474	CHM1	1	utig4:4013-9713	6258	5695	EUR	GUSBP1	ENSG00000183666	GUSBP1	ENSG00000183666					0.125	GUSBP1;AC138951.2_2	GUSBP1;AC138951.2_5	5.7	11	0
chr5	21590666	21591766	2	chr5	21529790	21530890	2	0	99.8182	100	CHM1	1	utig4:4013-5113	31185	1100	EUR	GUSBP1;AC138409.1	ENSG00000183666;ENSG00000215156	GUSBP1;AC138409.1	ENSG00000183666;ENSG00000215156	AC138409.1__5	ENSG00000215156	AC138409.1__2	ENSG00000215156	0.25	GUSBP1;AC138409.1_9	GUSBP1;AC138409.1_11	1.1	1	0
chr5	21600661	21604163	1	chr5	21580367	21583870	2	1	99.8858	99.8858	CHM1	1	utig4:4013-7513	3536	3502	EUR	GUSBP1	ENSG00000183666	GUSBP1	ENSG00000183666					0.25	GUSBP1;AC138951.2_3	GUSBP1;AC138951.2_2	3.5	9	0
chr5	34273761	34274761	2	chr3	38594626	38595626	2	0	99.8	100	CHM1	1	utig4:4013-5013	4602	1000	EUR			SCN5A	ENSG00000183873					0.25		SCN5A	1.0	57	0
chr5	34273861	34274861	1	chrX	117814131	117815131	2	1	99.8	99.9	CHM1	1	utig4:4013-5013	4602	1000	EUR			SLC25A43	ENSG00000077713					0.25		SLC25A43	1.0	57	0
chr5	34273961	34275161	3	chr8	71917085	71918285	3	0	99.75	100	CHM1	1	utig4:4013-5213	4602	1200	EUR			EYA1	ENSG00000104313					0.125		EYA1	1.2	57	0
chr5	34274261	34275261	3	chr2	169729155	169730155	4	1	99.6	99.9	CHM1	1	utig4:4013-5013	4602	1000	EUR			LRP2	ENSG00000081479					0.0625		LRP2	1.0	57	0
chr5	34301634	34314736	10	chr5	34322070	34335175	16	6	99.8016	99.9008	CHM1	1	utig4:4013-17113	8157	13102	EUR	AC138409.1;AC138409.2	ENSG00000215156;ENSG00000215158	AC138409.1;AC138409.2	ENSG00000215156;ENSG00000215158	AC138409.1__1;AC138409.2__1	ENSG00000215156;ENSG00000215158	AC138409.1__6	ENSG00000215156	0.00209045	AC138409.2;AC138409.1_4	AC138951.2_7;AC138409.1	13.1	12	0
chr5	34313636	34326521	5	chr5	34415803	34428715	7	2	99.7985	99.8761	CHM1	1	utig4:4013-16913	12948	12885	EUR	AC138409.1;AC138409.2	ENSG00000215156;ENSG00000215158	AC138409.1;AC138409.2	ENSG00000215156;ENSG00000215158	AC138409.1__1	ENSG00000215156	AC138409.1__10	ENSG00000215156	0.0078125	AC138409.1_4;AC138951.2_7	AC138409.1_7;AC138951.2_8	12.9	3	0
chr5	34337422	34345799	1	chr5	34419150	34427556	3	2	99.6667	99.8811	CHM1	1	utig4:4013-12413	876	8377	EUR	AC138409.2	ENSG00000215158	AC138409.2	ENSG00000215158					0.125	AC138951.2_11	AC138951.2_8	8.4	37	0
chr5	34412499	34418331	1	chr5	34351141	34357041	4	3	98.7797	99.9492	CHM1	1	utig4:4013-9913	31186	5832	EUR	AC138409.1;AC138409.2	ENSG00000215156;ENSG00000215158	AC138409.1;AC138409.2	ENSG00000215156;ENSG00000215158	AC138409.1__10	ENSG00000215156	AC138409.1__7	ENSG00000215156	0.3125	AC138409.1_7	AC138409.1_3	5.9	1	0
chr5	34417231	34420932	1	chr5	34376392	34380091	2	1	99.9189	99.9459	CHM1	1	utig4:4013-7713	18033	3701	EUR	AC138409.1;AC138409.2	ENSG00000215156;ENSG00000215158	AC138409.1;AC138409.2	ENSG00000215156;ENSG00000215158	AC138409.1__10	ENSG00000215156	AC138409.1__8	ENSG00000215156	0.25	AC138409.1_7	AC138409.1_2	3.7	2	0
chr5	34424534	34426234	1	chr5	34342782	34344482	1	0	99.9412	100	CHM1	1	utig4:4013-5713	8164	1700	EUR	AC138409.2	ENSG00000215158	AC138409.2	ENSG00000215158					0.5	AC138951.2_8	AC138951.2_11	1.7	2	0
chr5	70364087	70372690	1	chr5	71537684	71546285	7	6	99.8838	99.9186	CHM1	1	utig4:4013-12613	1849	8603	EUR	OCLN	ENSG00000197822	OCLNP1	ENSG00000230847	OCLN__6;OCLN__4;OCLN__1;OCLN__2	ENSG00000197822	OCLNP1__4	ENSG00000230847	0.226562	OCLN	OCLNP1	8.6	74	0
chr5	70403290	70404290	1	chr5	71506079	71507079	1	0	99.9	100	CHM1	1	utig4:4013-5013	1850	1000	EUR	GTF2H2C;GTF2H2B	ENSG00000183474;ENSG00000226259	GTF2H2	ENSG00000145736			GTF2H2__9	ENSG00000145736	0.5		GTF2H2	1.0	31	0
chr5	70446496	70455274	10	chr5	71448934	71458195	24	14	94.1082	99.1945	CHM1	1	utig4:4013-13313	1851	8778	EUR	NAIPP1	ENSG00000250687	NAIP	ENSG00000249437	NAIPP1__5;NAIPP1__6	ENSG00000250687	NAIP__9;NAIP__8;NAIP__1	ENSG00000249437	0.0113279	NAIPP1	NAIPP2	9.3	42	0
chr5	70461080	70465979	10	chr5	71696678	71701576	21	11	99.551	99.7347	CHM1	1	utig4:4013-8913	1853	4899	EUR	AC139495.2;GUSBP3	ENSG00000250138;ENSG00000253203	AC139495.2	ENSG00000250138	AC139495.2__1;GUSBP3__1	ENSG00000250138;ENSG00000253203	AC139495.2__1	ENSG00000250138	0.0133018	AC139495.2;AC138866.1	AC139495.2_2	4.9	35	0
chr5	71698437	71699537	1	chr5	70480886	70481986	1	0	99.9091	100	CHM1	1	utig4:4013-5113	891	1100	EUR			GUSBP3	ENSG00000253203					0.5		AC138866.1	1.1	49	0
chr5	71712637	71713637	2	chr5	70982431	70983430	3	1	99.7	99.7998	CHM1	1	utig4:4015-5013	5755	1000	EUR	AC146949.1	ENSG00000235558	GUSBP16	ENSG00000253366					0.125	AC146949.1	GUSBP16	1.0	18	0
chr5	71713537	71715437	4	chr5	71234190	71236090	9	5	99.5263	99.7368	CHM1	1	utig4:4013-5913	893	1900	EUR	AC146949.1;AC139495.1	ENSG00000235558;ENSG00000248769	GUSBP16	ENSG00000253366	AC139495.1__1	ENSG00000248769			0.0898438	AC146949.1;AC139495.1_2	AC131392.1;AC114324.1	1.9	35	0
chr5	71718044	71737203	58	chr5	70990269	71008166	71	13	92.5957	99.8771	CHM1	1	utig4:4013-21913	894	19159	EUR	AC146949.1	ENSG00000235558	GUSBP16	ENSG00000253366					6.66065e-14	AC146949.1	GUSBP16	17.9	59	0
chr5	71739303	71741702	1	chr5	70678006	70680405	1	0	99.9167	99.9583	CHM1	1	utig4:4013-6413	31189	2399	EUR	AC146949.1	ENSG00000235558	AC131392.1	ENSG00000198237	AC146949.1__4	ENSG00000235558	AC131392.1__1	ENSG00000198237	0.5	AC146949.1	AC146944.1	2.4	1	0
chr5	142526723	142529815	3	chr9	132689215	132691547	10	7	72.999	96.8923	CHM1	1	utig4:4013-6313	907	3092	EUR	GNPDA1	ENSG00000113552	CDK5RAP2;AC113404.2	ENSG00000136861;ENSG00000251668			AC113404.2__12	ENSG00000251668	0.171875	GNPDA1	CDK5RAP2;AC113404.2_3	2.3	77	0
chr5	167504351	167505351	1	chr11	85263510	85264510	2	1	99.8	99.9	CHM1	1	utig4:4013-5013	910	1000	EUR			DLG2	ENSG00000150672					0.25		DLG2	1.0	36	0
chr5	167504951	167506251	1	chr2	167447608	167448908	3	2	99.7692	99.8462	CHM1	1	utig4:4013-5313	4628	1300	EUR			XIRP2	ENSG00000163092					0.125		XIRP2	1.3	21	0
chr5	176606193	176608687	2	chr5	178322673	178325166	8	6	95.165	95.4284	CHM1	1	utig4:4013-6613	8602	2494	EUR	FAM153B;AC139491.7	ENSG00000182230;ENSG00000285476	FAM153A	ENSG00000170074	FAM153B__2;FAM153B__1;FAM153B__3;AC139491.7__1	ENSG00000182230;ENSG00000285476	FAM153A__27;FAM153A__22;FAM153A__20;FAM153A__12;FAM153A__9;FAM153A__10;FAM153A__5;FAM153A__2;FAM153A__1;FAM153A__3	ENSG00000170074	0.144531	FAM153B;AC139491.7	FAM153A	2.5	16	0
chr5	176636587	176639595	2	chr5	178285729	178288732	6	4	99.5346	99.7669	CHM1	1	utig4:4013-7013	917	3008	EUR	FAM153B;AC139491.7	ENSG00000182230;ENSG00000285476	FAM153A	ENSG00000170074	FAM153B__6;FAM153B__7;FAM153B__5;FAM153B__4;FAM153B__3;AC139491.7__4;AC139491.7__5	ENSG00000182230;ENSG00000285476	FAM153A__23;FAM153A__24;FAM153A__17;FAM153A__18;FAM153A__16;FAM153A__7;FAM153A__6;FAM153A__9;FAM153A__10;FAM153A__11;FAM153A__4;FAM153A__5;FAM153A__2;FAM153A__3	ENSG00000170074	0.109375	FAM153B;AC139491.7	FAM153A	3.0	32	0
chr5	176656329	176657329	3	chr5	178597026	178598026	6	3	99.4	99.7	CHM1	1	utig4:4013-5013	15826	1000	EUR	FAM153B;AC139491.7	ENSG00000182230;ENSG00000285476	FAM153CP	ENSG00000204677	FAM153B__20;FAM153B__9;FAM153B__8;FAM153B__18;FAM153B__19;FAM153B__1;AC139491.7__18	ENSG00000182230;ENSG00000285476	FAM153CP__9;FAM153CP__10;FAM153CP__11;FAM153CP__8;FAM153CP__7;FAM153CP__5;FAM153CP__1	ENSG00000204677	0.109375	FAM153B;AC139491.7	FAM153CP	1.0	14	0
chr5	176770166	176771966	2	chr5	178225726	178227526	7	5	99.6111	99.7222	CHM1	1	utig4:4013-5813	1872	1800	EUR			AC138819.1	ENSG00000249849			AC138819.1__1	ENSG00000249849	0.226562		AC138819.1	1.8	45	0
chr5	176782128	176785133	2	chr5	178212571	178215574	10	8	99.5008	99.6337	CHM1	1	utig4:4013-7013	4110	3005	EUR	SIMC1	ENSG00000170085	AC139795.1	ENSG00000246596	SIMC1__1	ENSG00000170085	AC139795.1__4;AC139795.1__2	ENSG00000246596	0.171875	SIMC1	AC139795.1	3.0	42	0
chr5	178291477	178292577	1	chr5	176632744	176633845	1	0	99.9091	99.9092	CHM1	1	utig4:4013-5113	1873	1100	EUR	FAM153A	ENSG00000170074	FAM153B;AC139491.7	ENSG00000182230;ENSG00000285476	FAM153A__26;FAM153A__20;FAM153A__19;FAM153A__9;FAM153A__8;FAM153A__7;FAM153A__5;FAM153A__2	ENSG00000170074	FAM153B__4;FAM153B__5;FAM153B__3;FAM153B__2;AC139491.7__2	ENSG00000182230;ENSG00000285476	0.5	FAM153A	FAM153B;AC139491.7	1.1	30	0
chr5	178367460	178368860	1	chr5	176563056	176564455	1	0	99.9286	100	CHM1	1	utig4:4014-5413	5186	1400	EUR	AC106795.1	ENSG00000170089	THOC3	ENSG00000051596					0.5	AC106795.1	THOC3	1.4	19	0
chr5	178371460	178375447	3	chr5	176556450	176560455	15	12	99.1009	99.4759	CHM1	1	utig4:4013-8013	921	3987	EUR	AC106795.1	ENSG00000170089	THOC3	ENSG00000051596					0.150879	AC106795.1	THOC3	4.0	9	0
chr5	178390865	178397157	4	chr5	176534748	176541045	10	6	99.7143	99.8571	CHM1	1	utig4:4013-10313	922	6292	EUR	AC106795.1	ENSG00000170089	THOC3	ENSG00000051596					0.0546875	AC106795.1	THOC3	6.3	12	0
chr5	178408165	178427258	43	chr5	176504615	176523734	79	36	99.3619	99.6288	CHM1	1	utig4:4013-23113	923	19093	EUR	AC106795.1;AC140125.3	ENSG00000170089;ENSG00000249186	THOC3;AC138965.1	ENSG00000051596;ENSG00000250801	AC106795.1__2;AC106795.1__3;AC106795.1__4;AC106795.1__5;AC106795.1__6;AC106795.1__1;AC140125.3__2;AC140125.3__1;AC140125.3__3	ENSG00000170089;ENSG00000249186	THOC3__2;THOC3__3;THOC3__4;THOC3__5;THOC3__6;THOC3__1;AC138965.1__1	ENSG00000051596;ENSG00000250801	1.79418e-07	AC106795.1;AC140125.3	THOC3;AC138965.1	19.1	19	0
chr5	178454959	178458263	8	chr5	176473605	176476907	10	2	99.5763	99.8789	CHM1	1	utig4:4013-7313	924	3304	EUR	AC106795.1	ENSG00000170089	THOC3;AC138965.2	ENSG00000051596;ENSG00000250820					0.000976562	AC106795.1	AC138965.2;THOC3	3.3	23	0
chr5	178462361	178465255	4	chr5	176466633	176469527	12	8	99.2419	99.5172	CHM1	1	utig4:4013-6913	925	2894	EUR	AC106795.1	ENSG00000170089	THOC3;AC138965.2	ENSG00000051596;ENSG00000250820					0.072998	AC106795.1	AC138965.2;THOC3	2.9	20	0
chr5	178473255	178474755	1	chr5	176457114	176458614	7	6	99.5333	99.6	CHM1	1	utig4:4013-5513	926	1500	EUR	AC106795.1	ENSG00000170089	AC138965.2	ENSG00000250820					0.226562	AC106795.1	AC138965.2	1.5	37	0
chr5	179999423	180001028	9	chr5	180054879	180056473	16	7	98.6916	99.1875	CHM1	1	utig4:4013-5613	6706	1605	EUR			AC136628.4	ENSG00000253652			AC136628.4__1	ENSG00000253652	0.0106354		AC136628.4	1.6	7	0
chr5	180189251	180192459	3	chr5	180210497	180213704	9	6	99.4701	99.5946	CHM1	1	utig4:4013-7213	927	3208	EUR	HNRNPH1	ENSG00000169045	AC136604.2	ENSG00000250999	HNRNPH1__4;HNRNPH1__5;HNRNPH1__2;HNRNPH1__1	ENSG00000169045	AC136604.2__1;AC136604.2__2	ENSG00000250999	0.0898438	HNRNPH1	AC136604.3	3.2	34	0
chr5	181881239	181881806	1	chr1	158609	159176	1	0	99.8236	100	CHM1	1	utig4:4013-4580	31190	567	EUR	AC093392.2;AC138035.1	ENSG00000224370;ENSG00000238035	AC093392.2;AL669831.1;AC240565.2	ENSG00000224370;ENSG00000228327;ENSG00000280279	AC093392.2__12;AC138035.1__6;AC138035.1__5;AC138035.1__3	ENSG00000224370;ENSG00000238035	AC093392.2__1	ENSG00000224370	0.5	AC240565.4;AC093392.2_9	AL669831.1;AC093392.2_5	0.6	1	0
chr6	149360	152061	4	chr16	35020462	35023164	10	6	99.5927	99.7039	CHM1	1	utig4:4955-7655	1876	2701	EUR	DUSP22	ENSG00000112679	DUSP22	ENSG00000112679					0.0546875	DUSP22	DUSP22_2	2.7	7	0
chr6	26681154	26698855	1	chr6	26539556	26557256	27	26	99.3126	99.3463	CHM1	1	utig4:4955-22655	939	17701	EUR	AL513548.1;AL513548.4	ENSG00000261584;ENSG00000285571	AL513548.1;AL513548.4	ENSG00000261584;ENSG00000285571	AL513548.1__1;AL513548.4__1;AL513548.4__2	ENSG00000261584;ENSG00000285571	AL513548.1__1;AL513548.4__1;AL513548.4__2	ENSG00000261584;ENSG00000285571	0.350554	AL513548.1;AL513548.4	AL513548.4_2;AL513548.1_2	17.7	41	0
chr6	31860720	31861920	1	chr6	31893453	31894653	5	4	99.5833	99.6667	CHM1	1	utig4:4955-6155	6274	1200	EUR	CYP21A1P;TNXA	ENSG00000204338;ENSG00000248290	TNXB;CYP21A2	ENSG00000168477;ENSG00000231852	CYP21A1P__6;CYP21A1P__7;CYP21A1P__8;CYP21A1P__9;CYP21A1P__10;TNXA__1	ENSG00000204338;ENSG00000248290	TNXB__1;CYP21A2__6;CYP21A2__7;CYP21A2__8;CYP21A2__9;CYP21A2__10	ENSG00000168477;ENSG00000231852	0.1875	CYP21A1P;TNXA	CYP21A2;TNXB	1.2	14	0
chr6	56885757	56887058	1	chr6	56929268	56930568	1	0	99.8463	100	CHM1	1	utig4:4955-6255	6275	1301	EUR	T0188931;KIAA1586	ENSG00000168116	ZNF451;T0188936	ENSG00000112200	CHM13_T0188931__1;CHM13_T0188931__2;KIAA1586__1;KIAA1586__2	ENSG00000168116	ZNF451__2;CHM13_T0188936__1;CHM13_T0188936__2;ZNF451__1	ENSG00000112200	0.5	KIAA1586	ZNF451	1.3	28	0
chr6	172100550	172100948	2	chr5	182012456	182012854	2	0	99.4975	100	CHM1	1	utig4:4955-5353	2763	398	EUR	AL672310.1	ENSG00000230423	AL732372.2	ENSG00000237094					0.25	AL672310.1	AL669831.3	0.4	21	0
chr6	172100550	172101148	2	chr17	84240773	84241371	2	0	99.6656	100	CHM1	1	utig4:4955-5553	2763	598	EUR	AL672310.1	ENSG00000230423	AC139099.2	ENSG00000262898					0.25	AL672310.1	AC139099.2	0.6	21	0
chr7	24140742	24141552	2	chr21	24279730	24280540	6	4	99.2593	99.5062	CHM1	1	utig4:5081-5891	9428	810	EUR			APP	ENSG00000142192					0.109375		APP	0.8	9	0
chr7	57170929	57181340	21	chr7	64833319	64843716	43	22	99.3282	99.6061	CHM1	1	utig4:5081-15481	2769	10411	EUR	AC069152.1	ENSG00000225244	AC006015.1	ENSG00000226401	AC069152.1__1;AC069152.1__2;AC069152.1__3;AC069152.1__4	ENSG00000225244	AC006015.1__1;AC006015.1__2;AC006015.1__3;AC006015.1__4	ENSG00000226401	0.000303053	AC069152.1	AC006015.1	10.4	36	0
chr7	57869522	57882316	4	chr7	58071654	58084447	17	13	99.8203	99.8437	CHM1	1	utig4:5081-17879	2773	12794	EUR	AC064862.6;AC064862.7	ENSG00000243981;ENSG00000270749	AC023141.7;AC023141.13	ENSG00000231484;ENSG00000271696	AC064862.6__1;AC064862.6__2;AC064862.6__3;AC064862.7__1	ENSG00000243981;ENSG00000270749	AC023141.7__1;AC023141.7__2;AC023141.7__3;AC023141.13__1	ENSG00000231484;ENSG00000271696	0.166153	AC064862.6;AC064862.7	AC023141.7;AC023141.13	12.8	25	0
chr7	58072117	58098202	12	chr7	57855764	57881851	32	20	99.797	99.8736	CHM1	1	utig4:5081-31181	2774	26085	EUR	AC023141.7;AC023141.13	ENSG00000231484;ENSG00000271696	AC064862.6;AC064862.7	ENSG00000243981;ENSG00000270749	AC023141.7__1;AC023141.7__2;AC023141.7__3;AC023141.13__1	ENSG00000231484;ENSG00000271696	AC064862.6__1;AC064862.6__2;AC064862.6__3;AC064862.7__1	ENSG00000243981;ENSG00000270749	0.0100308	AC023141.7;AC023141.13	AC064862.6;AC064862.7	26.1	38	0
chr7	64581290	64591421	1	chr7	64554177	64564315	17	16	99.4979	99.5767	CHM1	1	utig4:3920-14071	6744	10131	EUR	AC073188.3;AC073188.4	ENSG00000230600;ENSG00000232817	AC006455.4	ENSG00000229301	AC073188.3__2;AC073188.4__1	ENSG00000230600;ENSG00000232817	AC006455.4__3	ENSG00000229301	0.314529	AC073188.3;AC073188.4	AC006455.4	10.1	28	0
chr7	64783855	64820578	82	chr7	57194092	57230819	198	116	99.2246	99.5509	CHM1	1	utig4:3920-40620	1909	36723	EUR	TNRC18P2	ENSG00000223566	TNRC18P3	ENSG00000189166	TNRC18P2__10;TNRC18P2__11	ENSG00000223566	TNRC18P3__1;TNRC18P3__2	ENSG00000189166	1.06021e-09	TNRC18P3	TNRC18P2	36.7	46	0
chr7	64837059	64853843	9	chr7	57160798	57177593	30	21	99.6668	99.7382	CHM1	1	utig4:3920-20720	4640	16784	EUR	AC006015.1	ENSG00000226401	AC069152.1	ENSG00000225244	AC006015.1__4	ENSG00000226401	AC069152.1__1	ENSG00000225244	0.0493686	AC006015.1	AC069152.1	16.8	35	0
chr7	71424938	71425938	1	chr22	29129464	29130464	1	0	99.9	100	CHM1	1	utig4:3920-4920	9439	1000	EUR	AUTS2	ENSG00000158321	TTC28	ENSG00000100154					0.5	AUTS2	TTC28	1.0	36	0
chr7	71425238	71426235	1	chr11	67831862	67832863	2	1	99.5	99.7003	CHM1	1	utig4:3921-4920	11512	997	EUR	AUTS2	ENSG00000158321	ENPP7P7	ENSG00000273819					0.25	AUTS2	ENPP7P7	1.0	11	0
chr7	74186530	74190530	2	chr7	76690068	76694069	5	3	99.875	99.9	CHM1	1	utig4:3920-7920	2783	4000	EUR	TRIM74	ENSG00000155428	TRIM73	ENSG00000178809	TRIM74__1;TRIM74__2;TRIM74__3	ENSG00000155428	TRIM73__3;TRIM73__4;TRIM73__5;TRIM73__2;TRIM73__1	ENSG00000178809	0.1875	TRIM74	TRIM73	4.0	53	0
chr7	74235531	74239025	1	chr7	74291567	74295070	5	4	99.6857	99.7432	CHM1	1	utig4:3920-7420	979	3494	EUR	PMS2P7	ENSG00000229018	PMS2P6	ENSG00000174384	PMS2P7__2	ENSG00000229018	PMS2P6__1	ENSG00000174384	0.1875	PMS2P7	AC211476.11;AC211476.5	3.5	22	0
chr7	74249533	74253334	2	chr7	74305714	74309515	2	0	99.9211	99.9737	CHM1	1	utig4:3920-7720	31191	3801	EUR	AC211476.4	ENSG00000275976	SPDYE10P	ENSG00000274570	AC211476.4__2;AC211476.4__3;AC211476.4__4	ENSG00000275976	SPDYE10P__2;SPDYE10P__3;SPDYE10P__4;SPDYE10P__1	ENSG00000274570	0.25	SPDYE8;AC004951.1_12	SPDYE10P;AC004951.1_13	3.8	3	0
chr7	74265844	74266943	1	chr7	78291229	78292329	1	0	99.8182	100	CHM1	1	utig4:3920-5020	2785	1099	EUR	PMS2P11;AC211476.5	ENSG00000241350;ENSG00000277125	PMS2P9;DTX2P1-UPK3BP1-PMS2P11	ENSG00000233448;ENSG00000265479					0.5	AC211476.10	PMS2P11	1.1	8	0
chr7	74267843	74281512	7	chr7	74295928	74309611	15	8	99.5914	99.6135	CHM1	1	utig4:3920-17620	22287	13669	EUR	SPDYE17;PMS2P11;AC211476.5	ENSG00000186645;ENSG00000241350;ENSG00000277125	PMS2P6;SPDYE10P	ENSG00000174384;ENSG00000274570	SPDYE17__1;SPDYE17__2;SPDYE17__3;SPDYE17__4;PMS2P11__4;PMS2P11__5;AC211476.5__3;AC211476.5__4;AC211476.5__5;AC211476.5__6	ENSG00000186645;ENSG00000241350;ENSG00000277125	PMS2P6__3;PMS2P6__4;PMS2P6__5;PMS2P6__6;SPDYE10P__1;SPDYE10P__2;SPDYE10P__3;SPDYE10P__4	ENSG00000174384;ENSG00000274570	0.0175781	AC211476.10;AC211476.11;AC211476.8;SPDYE11	AC211476.11;AC211476.5;SPDYE10P;AC004951.1_13	13.7	2	0
chr7	74293719	74295119	2	chr7	74237674	74239074	2	0	99.8571	100	CHM1	1	utig4:3920-5320	6747	1400	EUR	PMS2P6	ENSG00000174384	PMS2P7	ENSG00000229018	PMS2P6__1	ENSG00000174384	PMS2P7__2	ENSG00000229018	0.25	AC211476.11;AC211476.5	PMS2P7	1.4	7	0
chr7	74309477	74310677	1	chr7	76542082	76543282	1	0	99.9167	100	CHM1	1	utig4:3920-5120	3573	1200	EUR	SPDYE10P	ENSG00000274570	SPDYE8;AC211476.6	ENSG00000273520;ENSG00000285702	SPDYE10P__5;SPDYE10P__4	ENSG00000274570	SPDYE8__4	ENSG00000273520	0.5	SPDYE10P;AC004951.1_13	SPDYE9;AC004951.1_16	1.2	20	0
chr7	74397958	74398958	1	chr7	75953440	75954440	1	0	99.9	100	CHM1	1	utig4:3920-4920	5215	1000	EUR			GTF2I;T0198804	ENSG00000263001			GTF2I__27;GTF2I__28;CHM13_T0198804__25;CHM13_T0198804__26;GTF2I__26;GTF2I__25;GTF2I__1	ENSG00000263001	0.5	GTF2IP1	GTF2I	1.0	44	0
chr7	74420965	74422665	1	chr7	75976431	75978131	2	1	99.8824	99.9412	CHM1	1	utig4:3920-5620	2789	1700	EUR	NCF1B	ENSG00000182487	NCF1	ENSG00000158517					0.25	NCF1B	NCF1	1.7	36	0
chr7	75937811	75946016	6	chr7	76406199	76414402	20	14	99.6223	99.7197	CHM1	1	utig4:3920-12120	989	8205	EUR	PHBP15;GTF2I;T0198804	ENSG00000262648;ENSG00000263001	PHBP15;GTF2IP1	ENSG00000262648;ENSG00000277053	PHBP15__1;GTF2I__17;GTF2I__18;GTF2I__19;GTF2I__20;CHM13_T0198804__15;CHM13_T0198804__16;CHM13_T0198804__17;CHM13_T0198804__18;GTF2I__16;GTF2I__15;GTF2I__3;GTF2I__4;GTF2I__5;GTF2I__6;GTF2I__2;GTF2I__1	ENSG00000262648;ENSG00000263001	PHBP15__1;GTF2IP1__15;GTF2IP1__16;GTF2IP1__17;GTF2IP1__18;GTF2IP1__2;GTF2IP1__3;GTF2IP1__4;GTF2IP1__5;GTF2IP1__1	ENSG00000262648;ENSG00000277053	0.0576591	GTF2I;PHBP5	GTF2IP4;PHBP15	8.2	97	0
chr7	75961216	75962216	1	chr7	74405734	74406735	1	0	99.9	99.9001	CHM1	1	utig4:3920-4920	14538	1000	EUR	GTF2I;T0198804	ENSG00000263001			GTF2I__35;CHM13_T0198804__33;GTF2I__34;GTF2I__33;GTF2I__4;GTF2I__3	ENSG00000263001			0.5	GTF2I	GTF2IP1	1.0	2	0
chr7	75986038	75987941	1	chr7	76364284	76366184	6	5	99.5271	99.7368	CHM1	1	utig4:3920-5820	31192	1903	EUR	NCF1	ENSG00000158517	NCF1C	ENSG00000165178	NCF1__8;NCF1__7;NCF1__9;NCF1__4;NCF1__2	ENSG00000158517	NCF1C__4	ENSG00000165178	0.34375	NCF1	NCF1C	1.9	2	0
chr7	76298173	76303671	1	chr7	76046718	76052218	7	6	99.8364	99.8546	CHM1	1	utig4:3920-9420	6294	5498	EUR	GTF2IRD2B	ENSG00000174428	GTF2IRD2;STAG3L2	ENSG00000196275;ENSG00000277072	GTF2IRD2B__2	ENSG00000174428	GTF2IRD2__16;GTF2IRD2__2	ENSG00000196275	0.226562	GTF2IRD2B	GTF2IRD2;STAG3L2	5.5	18	0
chr7	76312973	76316573	6	chr7	76035017	76038620	11	5	99.5836	99.7225	CHM1	1	utig4:3920-7520	31193	3600	EUR	GTF2IRD2B	ENSG00000174428	GTF2IRD2	ENSG00000196275	GTF2IRD2B__2;GTF2IRD2B__3;GTF2IRD2B__4	ENSG00000174428	GTF2IRD2__14;GTF2IRD2__15;GTF2IRD2__3;GTF2IRD2__4;GTF2IRD2__1;GTF2IRD2__2	ENSG00000196275	0.0327148	GTF2IRD2B	GTF2IRD2	3.6	2	0
chr7	76328078	76329178	1	chr7	76023022	76024122	1	0	99.9091	100	CHM1	1	utig4:3920-5020	4644	1100	EUR	GTF2IRD2B	ENSG00000174428	GTF2IRD2	ENSG00000196275			GTF2IRD2__2;GTF2IRD2__1	ENSG00000196275	0.5	GTF2IRD2B	GTF2IRD2	1.1	13	0
chr7	76334889	76335889	1	chr7	76016333	76017333	1	0	99.9	100	CHM1	1	utig4:3920-4920	12350	1000	EUR	GTF2IRD2B	ENSG00000174428	GTF2IRD2	ENSG00000196275					0.5	GTF2IRD2B	GTF2IRD2	1.0	7	0
chr7	76342483	76343484	1	chr7	76008748	76009749	2	1	99.7003	99.8002	CHM1	1	utig4:3920-4920	12351	1001	EUR	GTF2IRD2B	ENSG00000174428	GTF2IRD2	ENSG00000196275	GTF2IRD2B__13;GTF2IRD2B__12;GTF2IRD2B__11;GTF2IRD2B__6;GTF2IRD2B__4	ENSG00000174428	GTF2IRD2__5;GTF2IRD2__4;GTF2IRD2__2	ENSG00000196275	0.25	GTF2IRD2B	GTF2IRD2	1.0	12	0
chr7	76368781	76371081	3	chr7	75981142	75983442	5	2	99.7826	99.913	CHM1	1	utig4:3920-6220	6296	2300	EUR	NCF1C	ENSG00000165178	NCF1	ENSG00000158517	NCF1C__7;NCF1C__8;NCF1C__9	ENSG00000165178	NCF1__3;NCF1__4;NCF1__5;NCF1__6;NCF1__2;NCF1__1	ENSG00000158517	0.03125	NCF1C	NCF1	2.3	32	0
chr7	76370181	76393890	9	chr7	74402857	74426570	37	28	99.3449	99.4581	CHM1	1	utig4:3920-27720	6297	23709	EUR	NCF1C;GTF2IP1	ENSG00000165178;ENSG00000277053	NCF1B	ENSG00000182487	NCF1C__8;NCF1C__9;NCF1C__10;NCF1C__11;GTF2IP1__1;GTF2IP1__2;GTF2IP1__3	ENSG00000165178;ENSG00000277053	NCF1B__1;NCF1B__2;NCF1B__3;NCF1B__4	ENSG00000182487	0.0494359	NCF1C;GTF2IP4	GTF2IP1;NCF1B	23.7	51	0
chr7	76389692	76408789	7	chr7	75943426	75962538	37	30	99.686	99.7071	CHM1	1	utig4:3920-23020	31194	19097	EUR	PHBP15;GTF2IP1	ENSG00000262648;ENSG00000277053	PHBP15;GTF2I;T0198804	ENSG00000262648;ENSG00000263001	PHBP15__1;GTF2IP1__1;GTF2IP1__2;GTF2IP1__3;GTF2IP1__4;GTF2IP1__5;GTF2IP1__6;GTF2IP1__7;GTF2IP1__8;GTF2IP1__9;GTF2IP1__10;GTF2IP1__11;GTF2IP1__12;GTF2IP1__13;GTF2IP1__14;GTF2IP1__15	ENSG00000262648;ENSG00000277053	PHBP15__1;GTF2I__20;GTF2I__21;GTF2I__22;GTF2I__23;GTF2I__24;GTF2I__25;GTF2I__26;GTF2I__27;GTF2I__28;GTF2I__29;GTF2I__30;GTF2I__31;GTF2I__32;GTF2I__33;GTF2I__34;GTF2I__35;CHM13_T0198804__18;CHM13_T0198804__19;CHM13_T0198804__20;CHM13_T0198804__21;CHM13_T0198804__22;CHM13_T0198804__23;CHM13_T0198804__24;CHM13_T0198804__25;CHM13_T0198804__26;CHM13_T0198804__27;CHM13_T0198804__28;CHM13_T0198804__29;C…	ENSG00000262648;ENSG00000263001	0.0938708	GTF2IP4;PHBP15	GTF2I;PHBP5	19.1	1	0
chr7	76643465	76645072	4	chr7	74291558	74293177	5	1	98.6352	98.7647	CHM1	1	utig4:3920-5520	31195	1607	EUR	PMS2P2	ENSG00000278416							0.03125		AC211476.11	1.6	2	0
chr7	76668698	76672397	1	chr7	74208203	74211902	4	3	99.8109	99.8379	CHM1	1	utig4:3920-7620	10231	3699	EUR	STAG3L1;Y_RNA.663	ENSG00000205583;ENSG00000275930	STAG3L3;Y_RNA.665	ENSG00000174353;ENSG00000276178	STAG3L1__7;STAG3L1__1;STAG3L1__2;Y_RNA.663__1	ENSG00000205583;ENSG00000275930	STAG3L3__2;Y_RNA.665__1	ENSG00000174353;ENSG00000276178	0.3125	STAG3L1;AC211486.8	STAG3L3;AC211476.9	3.7	9	0
chr7	76674496	76689505	2	chr7	74191095	74206099	28	26	99.7136	99.7335	CHM1	1	utig4:3920-18920	11522	15009	EUR	AC211486.1;TRIM73;STAG3L1	ENSG00000146722;ENSG00000178809;ENSG00000205583	TRIM74;STAG3L3;AC211476.1	ENSG00000155428;ENSG00000174353;ENSG00000205584	AC211486.1__1;AC211486.1__2;AC211486.1__3;AC211486.1__4;AC211486.1__5;TRIM73__1;TRIM73__2;STAG3L1__8;STAG3L1__2;STAG3L1__3	ENSG00000146722;ENSG00000178809;ENSG00000205583	TRIM74__4;TRIM74__5;STAG3L3__1;AC211476.1__1;AC211476.1__2;AC211476.1__3;AC211476.1__4	ENSG00000155428;ENSG00000174353;ENSG00000205584	0.285794	STAG3L1;AC211486.1;TRIM73	TRIM74;STAG3L3;AC211476.3	15.0	24	0
chr7	78246728	78248028	1	chr7	77758214	77759514	6	5	99.5385	99.6154	CHM1	1	utig4:3920-5220	31196	1300	EUR	FDPSP7;DTX2P1-UPK3BP1-PMS2P11	ENSG00000231087;ENSG00000265479	DTX2;FDPSP2	ENSG00000091073;ENSG00000233980	FDPSP7__1;DTX2P1-UPK3BP1-PMS2P11__3	ENSG00000231087;ENSG00000265479	DTX2__3;FDPSP2__1	ENSG00000091073;ENSG00000233980	0.34375	AC114737.4;FDPSP2;AC114737.3	DTX2;FDPSP7	1.3	1	0
chr7	78270023	78271923	1	chr7	77781766	77783666	8	7	99.5789	99.6316	CHM1	1	utig4:3920-5820	17356	1900	EUR	DTX2P1;DTX2P1-UPK3BP1-PMS2P11	ENSG00000186704;ENSG00000265479	DTX2	ENSG00000091073					0.363281	DTX2P1	DTX2	1.9	5	0
chr7	78297468	78298568	1	chr7	76495295	76496395	3	2	99.7273	99.8182	CHM1	1	utig4:3920-5020	4148	1100	EUR	AC007000.4	ENSG00000259628	AC211476.3	ENSG00000273897			AC211476.3__2	ENSG00000273897	0.125		SPDYE17	1.1	9	0
chr7	78306472	78307473	1	chr7	77815584	77816584	4	3	99.5005	99.7	CHM1	1	utig4:3920-4920	9016	1001	EUR	SPDYE18;AC007000.4	ENSG00000205482;ENSG00000259628	SPDYE16	ENSG00000185040					0.3125	AC004951.1_7;SPDYE18	SPDYE16;AC004951.1_6	1.0	5	0
chr7	102214130	102215128	9	chr7	102272084	102273080	10	1	98.8	99.8996	CHM1	1	utig4:3924-4920	997	998	EUR	MUC3A	ENSG00000169894	MUC3A	ENSG00000169894	MUC3A__13;MUC3A__12;MUC3A__4	ENSG00000169894			0.000976562	MUC3A;AC254629.1	AC254629.1_2	1.0	65	0
chr7	103664193	103675284	19	chr7	103962300	103973400	34	15	99.4329	99.7029	CHM1	1	utig4:3920-15020	1004	11091	EUR	AC004951.1;SPDYE6	ENSG00000228434;ENSG00000260097	SPDYE2;AC004951.1;POLR2J3	ENSG00000205238;ENSG00000228434;ENSG00000285437	AC004951.1__1;AC004951.1__2;AC004951.1__3;SPDYE6__1;SPDYE6__2;SPDYE6__3;SPDYE6__4;SPDYE6__5;SPDYE6__6;SPDYE6__7;SPDYE6__8	ENSG00000228434;ENSG00000260097	SPDYE2__2;SPDYE2__3;SPDYE2__4;SPDYE2__5;SPDYE2__6;SPDYE2__7;SPDYE2__8;SPDYE2__9;SPDYE2__1;AC004951.1__4;AC004951.1__5;AC004951.1__6;POLR2J3__1	ENSG00000205238;ENSG00000228434;ENSG00000285437	0.000410698	SPDYE6;AC004951.1_2	SPDYE2;AC004951.1_3;POLR2J3	11.1	92	0
chr7	103794093	103795898	2	chr7	103981050	103982855	8	6	99.2798	99.3906	CHM1	1	utig4:3920-5720	1932	1805	EUR	POLR2J	ENSG00000005075	POLR2J3	ENSG00000285437			POLR2J3__4	ENSG00000285437	0.144531	POLR2J	POLR2J3	1.8	45	0
chr7	103968614	103970829	2	chr7	103666764	103668981	3	1	99.1874	99.1881	CHM1	1	utig4:3920-6120	1933	2215	EUR	SPDYE2;AC004951.1	ENSG00000205238;ENSG00000228434	AC004951.1;SPDYE6	ENSG00000228434;ENSG00000260097	SPDYE2__6;SPDYE2__5;AC004951.1__4	ENSG00000205238;ENSG00000228434	AC004951.1__3;SPDYE6__4	ENSG00000228434;ENSG00000260097	0.125	SPDYE2;AC004951.1_3	SPDYE6;AC004951.1_2	2.2	36	0
chr7	103991414	103999827	2	chr7	103798973	103807370	20	18	99.5366	99.7262	CHM1	1	utig4:3920-12320	6305	8413	EUR	RASA4	ENSG00000105808	RASA4B	ENSG00000170667	RASA4__1;RASA4__2;RASA4__3;RASA4__4	ENSG00000105808	RASA4B__1;RASA4B__2;RASA4B__3;RASA4B__4;RASA4B__5	ENSG00000170667	0.251722		RASA4DP	8.4	7	0
chr7	143236669	143237669	1	chr3	133376674	133377674	1	0	99.9	100	CHM1	1	utig4:3920-4920	1014	1000	EUR	MGAM	ENSG00000257335	COL6A6	ENSG00000206384					0.5	MGAM	COL6A6	1.0	38	0
chr7	144952786	144964859	3	chr7	145132665	145144780	7	4	99.7025	99.8432	CHM1	1	utig4:3920-16020	31197	12073	EUR	TCAF1P1	ENSG00000223459	TCAF1;T0204050;T0204051	ENSG00000198420	TCAF1P1__1;TCAF1P1__2;TCAF1P1__3;TCAF1P1__4;TCAF1P1__5;TCAF1P1__6;TCAF1P1__7	ENSG00000223459	TCAF1__1;TCAF1__2;TCAF1__3;TCAF1__4;TCAF1__5;TCAF1__6;TCAF1__7;CHM13_T0204050__1;CHM13_T0204050__2;CHM13_T0204050__3;CHM13_T0204050__4;CHM13_T0204050__5;CHM13_T0204050__6;CHM13_T0204050__7;CHM13_T0204051__1;CHM13_T0204051__2;CHM13_T0204051__3;CHM13_T0204051__4;CHM13_T0204051__5;CHM13_T0204051__6;CHM13_T0204051__7	ENSG00000198420	0.0625	TCAF1P1_2	TCAF1P1	12.1	1	0
chr7	144980060	144981960	1	chr7	145115565	145117465	1	0	99.9474	100	CHM1	1	utig4:3920-5820	1020	1900	EUR	TCAF2	ENSG00000170379	AC099548.2;AC073264.3	ENSG00000253882;ENSG00000283537	TCAF2__1	ENSG00000170379	AC099548.2__5;AC099548.2__3;AC099548.2__2;AC073264.3__2;AC073264.3__3	ENSG00000253882;ENSG00000283537	0.5	AC073264.3	AC099548.2	1.9	16	0
chr7	145034935	145038335	1	chr7	144926853	144930253	2	1	99.9412	99.9706	CHM1	1	utig4:3920-7320	4661	3400	EUR	RNU6-267P;CTAGE6	ENSG00000252523;ENSG00000271321	RNU6-162P;CTAGE15	ENSG00000252037;ENSG00000271079	RNU6-267P__1;CTAGE6__1	ENSG00000252523;ENSG00000271321	RNU6-162P__1;CTAGE15__1	ENSG00000252037;ENSG00000271079	0.25	RNU6-267P;CTAGE15	CTAGE6;RNU6-162P	3.4	19	0
chr7	145061750	145064053	2	chr7	144901134	144903434	2	0	99.7829	100	CHM1	1	utig4:3920-6220	1021	2303	EUR	PAICSP6;AC099548.2	ENSG00000241136;ENSG00000253882	PAICSP5	ENSG00000229877	PAICSP6__1;PAICSP6__2	ENSG00000241136	PAICSP5__1;PAICSP5__2	ENSG00000229877	0.25	AC099548.2;PAICSP5	PAICSP6	2.3	11	0
chr7	145539376	145544180	10	chr7	145467517	145472316	25	15	98.9408	99.6667	CHM1	1	utig4:3920-8720	2803	4804	EUR	ARHGEF5	ENSG00000050327	ARHGEF35	ENSG00000213214	ARHGEF5__2	ENSG00000050327	ARHGEF35__1	ENSG00000213214	0.0216426	ARHGEF5	ARHGEF35	4.8	26	0
chr7	154012727	154014626	2	chr7	151446753	151448653	3	1	99.7895	99.9474	CHM1	1	utig4:3920-5820	31199	1899	EUR	ACTR3B	ENSG00000133627	ACTR3C	ENSG00000106526					0.125	ACTR3B	ACTR3C	1.9	1	0
chr7	155221740	155224633	7	chr7	151228776	151231692	20	13	98.8632	99.0055	CHM1	1	utig4:3920-6820	3584	2893	EUR	DPP6	ENSG00000130226	AC092666.1	ENSG00000241449					0.0576591	DPP6	AC092666.1	2.9	22	0
chr8	6752074	6753774	1	chr8	6732964	6734664	1	0	99.9412	100	CHM1	1	utig4:4812-6512	31201	1700	EUR	DEFA1B	ENSG00000240247	DEFA1	ENSG00000206047	DEFA1B__2	ENSG00000240247	DEFA1__2	ENSG00000206047	0.5	DEFA3	DEFA1	1.7	1	0
chr8	7319846	7331448	86	chr8	11893368	11904968	108	22	99.0004	99.8103	CHM1	1	utig4:4812-16412	6309	11602	EUR	FAM90A13P;FAM90A9P	ENSG00000223885;ENSG00000285607	FAM90A13P	ENSG00000223885	FAM90A13P__5;FAM90A13P__6;FAM90A9P__5;FAM90A9P__6;FAM90A9P__7;FAM90A9P__8	ENSG00000223885;ENSG00000285607	FAM90A13P__39;FAM90A13P__40;FAM90A13P__41;FAM90A13P__42;FAM90A13P__43;FAM90A13P__44	ENSG00000223885	1.32554e-19	AC087203.3_12;FAM90A9P_3;AC087203.3_7;FAM90A13P_14	FAM90A13P_8;AC087203.3_5;FAM90A13P_10;AC087203.3_4	11.6	8	0
chr8	7396103	7397703	1	chr8	11651222	11652822	2	1	99.875	99.9375	CHM1	1	utig4:4812-6412	4667	1600	EUR	AC105233.2;AC068587.4	ENSG00000255459;ENSG00000283674	AC068587.2;AC105233.4	ENSG00000255122;ENSG00000284606	AC105233.2__1	ENSG00000255459	AC068587.2__1	ENSG00000255122	0.25	AC105233.4;AC105233.2	AC068587.2	1.6	7	0
chr8	7399703	7427590	28	chr8	11621341	11649222	74	46	98.8003	99.093	CHM1	1	utig4:4812-32512	4158	27887	EUR	SNRPCP9;AC068587.4	ENSG00000231812;ENSG00000283674	SNRPCP15;AC105233.4	ENSG00000230106;ENSG00000284606	SNRPCP9__1	ENSG00000231812	SNRPCP15__1	ENSG00000230106	0.000321404	AC105233.4;RPS3AP31;AC092902.6_4;SNRPCP9_4	SNRPCP15;AC092902.6_3;RPS3AP34_2	27.9	11	0
chr8	7474441	7477320	5	chr8	11577529	11580432	7	2	98.8973	99.5528	CHM1	1	utig4:4812-7712	10240	2879	EUR	AC068587.4	ENSG00000283674	ENPP7P1;AC105233.4	ENSG00000249188;ENSG00000284606			AC105233.4__4	ENSG00000284606	0.0078125	AC105233.4	ENPP7P1	2.9	4	0
chr8	7491920	7499730	75	chr8	11555118	11562934	99	24	98.4011	99.4627	CHM1	1	utig4:4812-12612	10243	7810	EUR	AP003716.1;AC068587.4	ENSG00000254792;ENSG00000283674	ENPP7P1;FAM85B;AC105233.4	ENSG00000249188;ENSG00000253893;ENSG00000284606	AP003716.1__3	ENSG00000254792	FAM85B__4	ENSG00000253893	2.26479e-16	AC105233.4;AP003716.1_3	FAM85B;ENPP7P1	7.8	8	0
chr8	7528797	7532127	2	chr8	12724329	12727644	16	14	98.6186	99.1252	CHM1	1	utig4:4812-8112	18627	3330	EUR	ENPP7P12	ENSG00000254527	ENPP7P6	ENSG00000255549	ENPP7P12__1	ENSG00000254527	ENPP7P6__1	ENSG00000255549	0.227249	ENPP7P12_2	ENPP7P12	3.3	2	0
chr8	7619876	7632277	2	chr8	12087445	12099849	30	28	99.6695	99.7098	CHM1	1	utig4:4812-17212	1946	12401	EUR	ZNF705CP;ZNF705D	ENSG00000215339;ENSG00000215343	ZNF705CP	ENSG00000215339	ZNF705CP__1;ZNF705CP__2;ZNF705CP__3;ZNF705CP__4;ZNF705D__1;ZNF705D__2;ZNF705D__3;ZNF705D__4;ZNF705D__5;ZNF705D__6	ENSG00000215339;ENSG00000215343	ZNF705CP__1;ZNF705CP__2;ZNF705CP__3;ZNF705CP__4	ENSG00000215339	0.292332	ZNF705D	ZNF705CP	12.4	35	0
chr8	11565858	11573559	2	chr8	7481296	7488996	11	9	99.8442	99.8831	CHM1	1	utig4:4812-12512	1041	7701	EUR	ENPP7P1;FAM85B;AC105233.4	ENSG00000249188;ENSG00000253893;ENSG00000284606	AC068587.4	ENSG00000283674	AC105233.4__1	ENSG00000284606	AC068587.4__1;AC068587.4__2	ENSG00000283674	0.274414	FAM85B;ENPP7P1	AC105233.4	7.7	12	0
chr8	11577558	11578958	1	chr8	12242422	12243822	2	1	99.8571	99.9286	CHM1	1	utig4:4812-6212	2815	1400	EUR	ENPP7P1;AC105233.4	ENSG00000249188;ENSG00000284606	ENPP7P6	ENSG00000255549					0.25	ENPP7P1	ENPP7P6	1.4	8	0
chr8	11581062	11582062	1	chr8	12245894	12246894	1	0	99.9	100	CHM1	1	utig4:4812-5812	7279	1000	EUR	ENPP7P1;AC105233.4	ENSG00000249188;ENSG00000284606	ENPP7P6	ENSG00000255549					0.5	ENPP7P1	ENPP7P6	1.0	15	0
chr8	11587762	11589262	3	chr8	7465613	7467113	4	1	99.7333	99.9333	CHM1	1	utig4:4812-6312	1043	1500	EUR	ENPP7P1;AC105233.4	ENSG00000249188;ENSG00000284606	AC068587.4	ENSG00000283674	ENPP7P1__3;AC105233.4__5;AC105233.4__2	ENSG00000249188;ENSG00000284606	AC068587.4__4;AC068587.4__5	ENSG00000283674	0.0625	ENPP7P1	AC105233.4	1.5	15	0
chr8	11612555	11616284	1	chr8	7432641	7436360	4	3	99.0617	99.3548	CHM1	1	utig4:4812-8512	1044	3729	EUR	AC105233.4	ENSG00000284606	AC068587.4	ENSG00000283674					0.3125		AC105233.4	3.7	6	0
chr8	11621483	11622683	1	chr8	7426248	7427448	2	1	99.8333	99.9167	CHM1	1	utig4:4812-6012	8659	1200	EUR	AC105233.4	ENSG00000284606	AC068587.4	ENSG00000283674					0.25		AC105233.4	1.2	5	0
chr8	11642568	11643568	1	chr8	12313184	12314184	1	0	99.9	100	CHM1	1	utig4:4812-5812	8661	1000	EUR	AC105233.4	ENSG00000284606	RPS3AP34	ENSG00000242607			RPS3AP34__1	ENSG00000242607	0.5	RPS3AP34_2	RPS3AP34	1.0	15	0
chr8	11706479	11709779	4	chr8	11798255	11801555	9	5	99.7273	99.8485	CHM1	1	utig4:4812-8112	31202	3300	EUR	FAM90A15P	ENSG00000230045	FAM90A6P	ENSG00000248944	FAM90A15P__1;FAM90A15P__2;FAM90A15P__3	ENSG00000230045	FAM90A6P__1;FAM90A6P__2;FAM90A6P__3	ENSG00000248944	0.0898438	FAM90A13P_7	FAM90A6P	3.3	1	0
chr8	11718679	11728579	20	chr8	11902235	11912135	29	9	99.7071	99.9091	CHM1	1	utig4:4812-14712	26403	9900	EUR	FAM90A13P;FAM90A8P	ENSG00000223885;ENSG00000285937	FAM90A13P;FAM90A15P	ENSG00000223885;ENSG00000230045	FAM90A13P__16;FAM90A8P__1;FAM90A8P__2;FAM90A8P__3;FAM90A8P__4	ENSG00000223885;ENSG00000285937	FAM90A13P__44;FAM90A15P__1;FAM90A15P__2;FAM90A15P__3;FAM90A15P__4	ENSG00000223885;ENSG00000230045	5.18579e-05	FAM90A13P_6;AC087203.3_34;FAM90A8P;AC087203.3_24	FAM90A13P_10;AC087203.3_4;FAM90A15P;AC087203.3_11	9.9	2	0
chr8	11731679	11736179	14	chr8	11907587	11912087	15	1	99.6667	99.9778	CHM1	1	utig4:4812-9312	31203	4500	EUR	FAM90A17P	ENSG00000285720	FAM90A15P	ENSG00000230045	FAM90A17P__2;FAM90A17P__3;FAM90A17P__4	ENSG00000285720	FAM90A15P__2;FAM90A15P__3;FAM90A15P__4	ENSG00000230045	3.05176e-05	FAM90A17P;AC087203.3_33	FAM90A15P;AC087203.3_11	4.5	1	0
chr8	11742079	11743579	5	chr8	11765023	11766523	5	0	99.6667	100	CHM1	1	utig4:4812-6312	31204	1500	EUR									0.03125	AC087203.3_23	AC087203.3_15	1.5	1	0
chr8	11751179	11754679	6	chr8	11896495	11899995	9	3	99.7429	99.9143	CHM1	1	utig4:4812-8312	10246	3500	EUR	FAM90A13P	ENSG00000223885	FAM90A13P	ENSG00000223885	FAM90A13P__21	ENSG00000223885	FAM90A13P__41	ENSG00000223885	0.0195312	AC087203.3_20;FAM90A13P_5	AC087203.3_5;FAM90A13P_10	3.5	3	0
chr8	11758079	11758531	1	chr8	11903395	11903847	1	0	99.7788	100	CHM1	1	utig4:4812-5264	31205	452	EUR									0.5	AC087203.3_31	AC087203.3_4	0.5	1	0
chr8	57589797	57594696	10	chr8	57616703	57621603	19	9	99.5918	99.8163	CHM1	1	utig4:5583-10483	5243	4899	EUR	LINC01606	ENSG00000253301	LINC01606	ENSG00000253301					0.00960541	LINC01606	LINC01606	4.9	22	0
chr8	57595696	57597996	1	chr8	57601077	57603377	4	3	99.8261	99.8696	CHM1	1	utig4:5583-7883	13782	2300	EUR	LINC01606	ENSG00000253301	LINC01606	ENSG00000253301					0.3125	LINC01606	LINC01606	2.3	3	0
chr8	57598596	57601196	5	chr8	57620122	57622722	6	1	99.7692	99.9615	CHM1	1	utig4:5583-8183	13783	2600	EUR	LINC01606	ENSG00000253301	LINC01606	ENSG00000253301					0.015625	LINC01606	LINC01606	2.6	7	0
chr8	57606895	57609696	6	chr8	57601515	57604315	9	3	99.643	99.8929	CHM1	1	utig4:5583-8383	1062	2801	EUR	LINC01606	ENSG00000253301	LINC01606	ENSG00000253301					0.0195312	LINC01606	LINC01606	2.8	4	0
chr8	57617496	57634085	10	chr8	57590590	57607176	40	30	99.7468	99.8131	CHM1	1	utig4:5583-22170	31206	16589	EUR	LINC01606	ENSG00000253301	LINC01606	ENSG00000253301	LINC01606__1;LINC01606__2;LINC01606__3;LINC01606__4;LINC01606__5	ENSG00000253301			0.0403452	LINC01606	LINC01606	16.6	1	0
chr8	57634085	57635185	2	chr8	57601796	57602896	3	1	99.7273	99.9091	CHM1	1	utig4:5583-6683	12626	1100	EUR	LINC01606	ENSG00000253301	LINC01606	ENSG00000253301					0.125	LINC01606	LINC01606	1.1	7	0
chr8	86081725	86082719	1	chr8	86619840	86620840	1	0	99.3	100	CHM1	1	utig4:5583-6583	1065	994	EUR	REXO1L8P	ENSG00000270971	REXO1L2P	ENSG00000276998	REXO1L8P__1	ENSG00000270971	REXO1L2P__32	ENSG00000276998	0.5	REXO1L12P_9	REXO1L2P_14	1.0	93	0
chr8	86084719	86085719	2	chr8	86207956	86208956	2	0	99.8	100	CHM1	1	utig4:5583-6583	1066	1000	EUR	REXO1L8P	ENSG00000270971			REXO1L8P__2	ENSG00000270971			0.25		REXO1L4P	1.0	15	0
chr9	4676	7897	1	chr16	3372	6590	2	1	99.2859	99.4096	CHM1	1	utig4:3745-6945	5250	3221	EUR	DDX11L5	ENSG00000236875	DDX11L16	ENSG00000227159	DDX11L5__1;DDX11L5__2;DDX11L5__3;DDX11L5__4;DDX11L5__5;DDX11L5__6	ENSG00000236875	DDX11L16__1;DDX11L16__2;DDX11L16__3;DDX11L16__4	ENSG00000227159	0.25	DDX11L5	DDX11L5_2	3.2	10	0
chr9	172190	175493	32	chr9	80118545	80121847	45	13	98.5468	99.4853	CHM1	1	utig4:3745-7045	1075	3303	EUR	CBWD1;AC016745.2	ENSG00000172785;ENSG00000272563	AC016745.2	ENSG00000272563	CBWD1__15;CBWD1__16;CBWD1__13;CBWD1__14;CBWD1__10;CBWD1__8;CBWD1__4;CBWD1__3;AC016745.2__1	ENSG00000172785;ENSG00000272563	AC016745.2__2	ENSG00000272563	2.70888e-07	CBWD1;AC016745.2_2	AC016745.2_3	3.3	20	0
chr9	5308082	5309082	1	chr9	5343250	5344250	1	0	99.9	100	CHM1	1	utig4:3745-4745	1076	1000	EUR	RLN2	ENSG00000107014	RLN1	ENSG00000107018					0.5	RLN2	RLN1	1.0	86	0
chr9	38265192	38267593	9	chr15	61282559	61284971	11	2	95.4436	99.9171	CHM1	1	utig4:3833-6245	1962	2401	EUR	AC113404.2	ENSG00000251668	AC087393.1	ENSG00000263729	AC113404.2__11	ENSG00000251668	AC087393.1__3	ENSG00000263729	0.000488281	AC008798.1	AC113404.2_14	2.4	18	0
chr9	38961774	38969679	5	chr9	79183543	79191459	23	18	99.3684	99.4193	CHM1	1	utig4:3745-11645	1079	7905	EUR	AL953883.1	ENSG00000287838	AL953883.1	ENSG00000287838	AL953883.1__1;AL953883.1__2	ENSG00000287838	AL953883.1__3;AL953883.1__4	ENSG00000287838	0.10502	AL953883.1	AL953883.1_2	7.9	34	0
chr9	39398323	39400325	4	chr9	41215766	41217767	9	5	99.4505	99.7001	CHM1	1	utig4:3745-5745	1082	2002	EUR	AL590491.2;BX005214.1;AL590491.3	ENSG00000276422;ENSG00000224038;ENSG00000278485	AL590491.3	ENSG00000278485	BX005214.1__2;AL590491.2__2;AL590491.3__1	ENSG00000224038;ENSG00000276422;ENSG00000278485	AL590491.3__1	ENSG00000278485	0.0898438	BX005214.1	AL590491.3	2.0	28	0
chr9	39409618	39418915	1	chr9	41197155	41206465	41	40	99.4197	99.4415	CHM1	1	utig4:3745-13045	1083	9297	EUR	AL590491.2;BX005214.1;BX005214.2	ENSG00000276422;ENSG00000224038;ENSG00000231140	BX005040.1	ENSG00000275676	BX005214.1__3;BX005214.2__1;BX005214.2__2;AL590491.2__3;AL590491.2__1;AL590491.2__2	ENSG00000224038;ENSG00000231140;ENSG00000276422	BX005040.1__1;BX005040.1__2	ENSG00000275676	0.377614	BX005214.1;BX005214.2	BX005040.1	9.3	25	0
chr9	39789128	39805614	43	chr9	40878583	40895097	56	13	99.467	99.8002	CHM1	1	utig4:3745-20245	7287	16486	EUR	GLIDR;CNTNAP3P5	ENSG00000278175;ENSG00000278213	CNTNAP3P1	ENSG00000273509	GLIDR__3;GLIDR__2;GLIDR__1;CNTNAP3P5__3;CNTNAP3P5__4;CNTNAP3P5__5;CNTNAP3P5__6	ENSG00000278175;ENSG00000278213	CNTNAP3P1__1;CNTNAP3P1__2;CNTNAP3P1__3;CNTNAP3P1__4	ENSG00000273509	5.09105e-10	GLIDR	CNTNAP3P1	16.5	18	0
chr9	39809214	39830712	39	chr9	40853494	40874983	66	27	99.6002	99.814	CHM1	1	utig4:3745-25245	7288	21498	EUR	GLIDR;BX664615.1;FGF7P3	ENSG00000278175;ENSG00000229273;ENSG00000204837	AL512625.1	ENSG00000170161	FGF7P3__1;BX664615.1__1;GLIDR__4;GLIDR__3;GLIDR__2;GLIDR__1	ENSG00000204837;ENSG00000229273;ENSG00000278175	AL512625.1__1;AL512625.1__2;AL512625.1__3	ENSG00000170161	3.61859e-07	GLIDR;BX664615.1;FGF7P3	LERFS;AL512625.1_2	21.5	13	0
chr9	44051589	44053489	1	chr9	40928651	40930551	2	1	99.8947	99.9474	CHM1	1	utig4:2725-4625	1107	1900	EUR	RBPJP6	ENSG00000227924	RBPJP6	ENSG00000227924	RBPJP6__1	ENSG00000227924	RBPJP6__1	ENSG00000227924	0.25	RBPJP6	RBPJP7	1.9	37	0
chr9	44141388	44146389	1	chr9	44253479	44258479	3	2	99.92	99.96	CHM1	1	utig4:2725-7725	1993	5001	EUR			LINC01189	ENSG00000232827					0.125		LINC01189	5.0	13	0
chr9	44157889	44161388	1	chr9	44238480	44241979	1	0	99.9429	99.9714	CHM1	1	utig4:2725-6225	1994	3499	EUR			LINC01189	ENSG00000232827					0.5		LINC01189	3.5	9	0
chr9	77068704	77070604	5	chr9	42200819	42202718	10	5	99.4737	99.6842	CHM1	1	utig4:4926-6826	2908	1900	EUR			FRG1HP	ENSG00000276291					0.0546875		FRG1HP	1.9	34	0
chr9	77357956	77359238	2	chr9	42493191	42494485	2	0	98.4615	99.9227	CHM1	1	utig4:4926-6219	1110	1282	EUR	AL353626.1	ENSG00000275390	AL353626.1	ENSG00000275390					0.25	AL353626.1_2	AL353626.1	1.3	96	0
chr9	77454626	77455726	2	chr9	42590161	42591262	2	0	99.8182	99.9092	CHM1	1	utig4:4926-6026	2910	1100	EUR	AL359955.1	ENSG00000197550	AL359955.1	ENSG00000197550					0.25	AL359955.1_2	AL359955.1	1.1	28	0
chr9	77574957	77576557	2	chr9	79969745	79971345	2	0	99.875	100	CHM1	1	utig4:4926-6526	5283	1600	EUR									0.25	AC245060.2_23	AC245060.2_16	1.6	21	0
chr9	77592543	77593538	4	chr9	42716618	42717618	5	1	99	99.9	CHM1	1	utig4:4926-5926	31209	995	EUR	BMS1P11	ENSG00000225883	BMS1P9	ENSG00000198312	BMS1P11__6	ENSG00000225883	BMS1P9__6	ENSG00000198312	0.03125	BMS1P11	BMS1P9	1.0	1	0
chr9	77605024	77606124	1	chr9	42757534	42758634	3	2	99.7273	99.8182	CHM1	1	utig4:4926-6026	15312	1100	EUR									0.125		BMS1P14	1.1	5	0
chr9	77641820	77642920	2	chr9	40501938	40503038	2	0	99.8182	100	CHM1	1	utig4:4926-6026	7325	1100	EUR	AQP7P1	ENSG00000186466	AQP7P4	ENSG00000176115					0.25	AQP7P1	AQP7P4	1.1	12	0
chr9	77647219	77648421	1	chr9	42799764	42800964	3	2	99.584	99.8333	CHM1	1	utig4:4926-6126	14168	1202	EUR	AQP7P1	ENSG00000186466	AQP7P5;FP885919.1	ENSG00000278122;ENSG00000274067	AQP7P1__5;AQP7P1__6;AQP7P1__7	ENSG00000186466	FP885919.1__5;FP885919.1__6;FP885919.1__7;AQP7P5__5;AQP7P5__6;AQP7P5__7	ENSG00000274067;ENSG00000278122	0.125	AQP7P1	AQP7P3	1.2	3	0
chr9	78249391	78255388	13	chr9	79577117	79583118	15	2	99.567	99.95	CHM1	1	utig4:4926-10926	31210	5997	EUR	AL590399.6;SNORA70.14	ENSG00000236450;ENSG00000252133	SNORA70.24;AL627230.2	ENSG00000278010;ENSG00000277618	AL590399.6__1;SNORA70.14__1	ENSG00000236450;ENSG00000252133	AL627230.2__1;SNORA70.24__1	ENSG00000277618;ENSG00000278010	3.05176e-05	CR769767.1_2;AL590399.7	AL627230.4;AL627230.3	6.0	1	0
chr9	78645390	78650085	1	chr9	39500865	39505562	21	20	99.4468	99.4682	CHM1	1	utig4:4926-9626	2926	4695	EUR	ZNF658	ENSG00000274349	ZNF658B	ENSG00000198416					0.331812	ZNF658	ZNF658B	4.7	23	0
chr9	78741956	78743160	2	chr9	39390625	39391824	4	2	99.3355	99.5837	CHM1	1	utig4:4926-6126	4719	1204	EUR									0.0625		FAM74A6	1.2	41	0
chr9	78751685	78752885	1	chr9	39380924	39382124	3	2	99.75	99.8333	CHM1	1	utig4:4926-6126	17090	1200	EUR	AL353770.3;AL353770.1	ENSG00000276348;ENSG00000274820	BX005214.3	ENSG00000277024	AL353770.1__1;AL353770.3__1	ENSG00000274820;ENSG00000276348	BX005214.3__2;BX005214.3__1	ENSG00000277024	0.125	AL353770.3;AL353770.1_2	BX005214.3	1.2	3	0
chr9	79080552	79108882	279	chr9	41414327	41441036	410	131	89.6264	99.3042	CHM1	1	utig4:4926-31626	4724	28330	EUR	VN2R3P	ENSG00000234680	BX005195.1	ENSG00000276204	VN2R3P__1;VN2R3P__2	ENSG00000234680	BX005195.1__1	ENSG00000276204	1.79242e-47	VN2R3P_2	BX005195.1	26.7	32	0
chr9	79146095	79154996	10	chr9	38998241	39007142	13	3	99.8427	99.9551	CHM1	1	utig4:4926-13826	1125	8901	EUR	AL953883.1	ENSG00000287838	AL953883.1	ENSG00000287838					0.00170898	AL953883.1_2	AL953883.1	8.9	18	0
chr9	79179011	79180711	1	chr9	38972517	38974217	3	2	99.8235	99.8824	CHM1	1	utig4:4926-6626	5292	1700	EUR	AL953883.1	ENSG00000287838	AL953883.1	ENSG00000287838					0.125	AL953883.1_2	AL953883.1	1.7	12	0
chr9	79406174	79433475	123	chr9	41547641	41574987	233	110	98.5901	99.1746	CHM1	1	utig4:4926-32226	3638	27301	EUR	FAM27C;AL078587.2;CR769775.1	ENSG00000231527;ENSG00000287569;ENSG00000276845	AL078587.1;AL078587.2;CR769775.1	ENSG00000231081;ENSG00000287569;ENSG00000276845	FAM27C__2;CR769775.1__1;CR769775.1__2;AL078587.2__4	ENSG00000231527;ENSG00000276845;ENSG00000287569	AL078587.1__5;AL078587.1__6;CR769775.1__1;CR769775.1__2;AL078587.2__1	ENSG00000231081;ENSG00000276845;ENSG00000287569	3.87516e-17	AL078587.2_4;AL450124.1	AL078587.2_2;CR769775.1_2	27.3	19	0
chr9	79452671	79453671	1	chr9	41594143	41595143	2	1	99.8	99.9	CHM1	1	utig4:4926-5926	31211	1000	EUR	FAM27C;FAM242E	ENSG00000231527;ENSG00000229697	FAM242E	ENSG00000229697	FAM242E__1	ENSG00000229697	FAM242E__1	ENSG00000229697	0.25	FAM242E	FAM242E_2	1.0	1	0
chr9	79460674	79462074	1	chr9	41602140	41603540	2	1	99.8571	99.9286	CHM1	1	utig4:4926-6326	3639	1400	EUR	FAM27C;FAM242E	ENSG00000231527;ENSG00000229697	FAM242E	ENSG00000229697					0.25	FAM242E	FAM242E_2	1.4	47	0
chr9	79574325	79577424	2	chr9	78255081	78258181	2	0	99.9032	100	CHM1	1	utig4:4926-8026	4731	3099	EUR	RN7SL787P	ENSG00000274098	RN7SL544P	ENSG00000275230	RN7SL787P__1	ENSG00000274098	RN7SL544P__1	ENSG00000275230	0.25	RN7SL787P	RN7SL544P	3.1	39	0
chr9	79626429	79628029	4	chr9	43073259	43074859	5	1	99.6875	99.9375	CHM1	1	utig4:4926-6526	14172	1600	EUR	ANKRD20A1	ENSG00000260691	ANKRD20A3P	ENSG00000276203	ANKRD20A1__3	ENSG00000260691			0.03125	CR769776.3	ANKRD20A3P	1.6	4	0
chr9	79664315	79666314	4	chr9	40260528	40262528	14	10	99.25	99.5	CHM1	1	utig4:4926-6926	4194	1999	EUR	ANKRD20A1	ENSG00000260691	ANKRD20A3P	ENSG00000276203					0.0897827		ANKRD20A2P;BX664727.3	2.0	12	0
chr9	79731807	79732807	1	chr9	40328105	40329105	3	2	99.7	99.8	CHM1	1	utig4:4926-5926	4196	1000	EUR									0.125		BX664727.3	1.0	5	0
chr9	79981557	79987339	26	chr9	44811011	44816036	33	7	83.4927	99.165	CHM1	1	utig4:4926-9926	2033	5782	EUR	AC136944.1	ENSG00000260626	AC136944.1	ENSG00000260626	AC136944.1__35	ENSG00000260626	AC136944.1__31	ENSG00000260626	7.00587e-07	AC136944.1_14	AC136944.1_19	5.0	28	0
chr9	80047695	80049495	2	chr9	42630290	42632090	10	8	99.4444	99.5556	CHM1	1	utig4:4926-6726	5827	1800	EUR	AC138907.8	ENSG00000278950	AC138907.8	ENSG00000278950	AC138907.8__47	ENSG00000278950	AC138907.8__44	ENSG00000278950	0.171875	AC138907.8_11	AC138907.8_23	1.8	17	0
chr9	80057593	80058593	1	chr9	77032083	77033082	3	2	99.7	99.7998	CHM1	1	utig4:4927-5926	31214	1000	EUR	FOXD4L5	ENSG00000204779	FOXD4L3	ENSG00000187559	FOXD4L5__1	ENSG00000204779	FOXD4L3__1	ENSG00000187559	0.125	FOXD4L5	FOXD4L3_2	1.0	1	0
chr9	80080905	80084832	5	chr9	40677403	40681330	24	19	98.7013	98.8286	CHM1	1	utig4:4926-8826	9060	3927	EUR	CBWD4P	ENSG00000204778	CBWD5;CBWD4P	ENSG00000147996;ENSG00000204778					0.153728	CBWD4P	CBWD5	3.9	36	0
chr9	80099743	80101143	1	chr9	76989246	76990646	3	2	99.7857	99.8571	CHM1	1	utig4:4926-6326	2037	1400	EUR			AL163540.1	ENSG00000204790					0.125		AL163540.1	1.4	36	0
chr9	80104836	80106436	2	chr9	42118886	42120486	7	5	99.5625	99.6875	CHM1	1	utig4:4926-6526	2038	1600	EUR			FRG1HP;CBWD6	ENSG00000276291;ENSG00000215126					0.226562		FRG1HP;CBWD6	1.6	28	0
chr9	80112224	80113523	1	chr9	80422679	80423978	4	3	99.6154	99.6923	CHM1	1	utig4:4926-6226	4213	1299	EUR			CBWD3	ENSG00000196873					0.3125		CBWD3	1.3	6	0
chr9	80116125	80120325	4	chr9	80415880	80420082	15	11	99.6429	99.6906	CHM1	1	utig4:4926-9126	2040	4200	EUR			CBWD3	ENSG00000196873					0.150879		CBWD3	4.2	40	0
chr9	80124522	80130319	4	chr9	40721043	40726841	15	11	99.6552	99.707	CHM1	1	utig4:4926-10726	2041	5797	EUR	AC016745.2	ENSG00000272563	CBWD5	ENSG00000147996	AC016745.2__2	ENSG00000272563	CBWD5__4	ENSG00000147996	0.150879	AC016745.2_3	CBWD5	5.8	39	0
chr9	80143918	80200586	174	chr9	80335721	80392289	218	44	98.9581	99.8622	CHM1	1	utig4:4926-61526	2042	56668	EUR	FRG1KP;MIR4477B;MIR4477A;DUX4L50;AL512625.3;RNA5SP283;AL512625.2;PTGER4P2;CDK2AP2P2	ENSG00000280286;ENSG00000266017;ENSG00000276029;ENSG00000232815;ENSG00000287168;ENSG00000202474;ENSG00000229422;ENSG00000184523;ENSG00000237451	CDK2AP2P2;PTGER4P2;AL512625.2;AL512625.3;RNA5SP283;DUX4L50;MIR4477B;MIR4477A;FRG1KP	ENSG00000237451;ENSG00000184523;ENSG00000229422;ENSG00000287168;ENSG00000202474;ENSG00000232815;ENSG00000266017;ENSG00000276029;ENSG00000280286	PTGER4P2__9;PTGER4P2__10;PTGER4P2__5;RNA5SP283__2;AL512625.2__2;DUX4L50__3;CDK2AP2P2__1;MIR4477B__18;MIR4477A__17;FRG1KP__6;FRG1KP__7;FRG1KP__8;AL512625.3__1;AL512625.3__2	ENSG00000184523;ENSG00000202474;ENSG00000229422;ENSG00000232815;ENSG00000237451;ENSG00000266017;ENSG00000276029;ENSG00000280286;ENSG00000287168	PTGER4P2__1;PTGER4P2__2;RNA5SP283__3;AL512625.2__1;DUX4L50__4;CDK2AP2P2__2;MIR4477B__19;MIR4477A__18;FRG1KP__9;FRG1KP__10;FRG1KP__11;AL512625.3__3;AL512625.3__4	ENSG00000184523;ENSG00000202474;ENSG00000229422;ENSG00000232815;ENSG00000237451;ENSG00000266017;ENSG00000276029;ENSG00000280286;ENSG00000287168	2.46012e-37	FRG1KP_2;MIR4477A_11;MIR4477B_6;DUX4L50_4;AL512625.3;RNA5SP283;AL512625.2;PTGER4P2_3;CDK2AP2P2_2	CDK2AP2P2_3;PTGER4P2;AL512625.2_3;AL512625.3_2;RNA5SP283_3;DUX4L50_2;MIR4477A_6;MIR4477B_10;FRG1KP_3	56.6	38	0
chr9	80324198	80332398	2	chr9	80203910	80212111	6	4	99.9268	99.939	CHM1	1	utig4:4926-13126	13267	8200	EUR	MYO5BP2	ENSG00000238245	MYO5BP2	ENSG00000238245	MYO5BP2__3	ENSG00000238245	MYO5BP2__2	ENSG00000238245	0.109375	MYO5BP2_2	MYO5BP2	8.2	17	0
chr9	80334698	80392282	172	chr9	80143925	80201610	207	35	99.0504	99.896	CHM1	1	utig4:4926-62626	9889	57584	EUR	CDK2AP2P2;PTGER4P2;AL512625.2;AL512625.3;RNA5SP283;DUX4L50;MIR4477B;MIR4477A;FRG1KP	ENSG00000237451;ENSG00000184523;ENSG00000229422;ENSG00000287168;ENSG00000202474;ENSG00000232815;ENSG00000266017;ENSG00000276029;ENSG00000280286	FRG1KP;MIR4477B;MIR4477A;DUX4L50;AL512625.3;RNA5SP283;AL512625.2;PTGER4P2;CDK2AP2P2	ENSG00000280286;ENSG00000266017;ENSG00000276029;ENSG00000232815;ENSG00000287168;ENSG00000202474;ENSG00000229422;ENSG00000184523;ENSG00000237451	PTGER4P2__1;PTGER4P2__2;RNA5SP283__3;AL512625.2__1;DUX4L50__4;CDK2AP2P2__2;MIR4477B__19;MIR4477A__18;FRG1KP__9;FRG1KP__10;FRG1KP__11;AL512625.3__3;AL512625.3__4	ENSG00000184523;ENSG00000202474;ENSG00000229422;ENSG00000232815;ENSG00000237451;ENSG00000266017;ENSG00000276029;ENSG00000280286;ENSG00000287168	PTGER4P2__9;PTGER4P2__10;PTGER4P2__5;RNA5SP283__2;AL512625.2__2;DUX4L50__3;CDK2AP2P2__1;MIR4477B__18;MIR4477A__17;FRG1KP__6;FRG1KP__7;FRG1KP__8;AL512625.3__1;AL512625.3__2	ENSG00000184523;ENSG00000202474;ENSG00000229422;ENSG00000232815;ENSG00000237451;ENSG00000266017;ENSG00000276029;ENSG00000280286;ENSG00000287168	1.7956e-38	CDK2AP2P2_3;PTGER4P2;AL512625.2_3;AL512625.3_2;RNA5SP283_3;DUX4L50_2;MIR4477A_6;MIR4477B_10;FRG1KP_3	FRG1KP_2;MIR4477A_11;MIR4477B_6;DUX4L50_4;AL512625.3;RNA5SP283;AL512625.2;PTGER4P2_3;CDK2AP2P2_2	57.7	29	0
chr9	80432384	80433684	1	chr9	40698941	40700242	1	0	99.9231	99.9231	CHM1	1	utig4:4926-6226	3644	1300	EUR	CBWD3	ENSG00000196873	CBWD5	ENSG00000147996	CBWD3__5;CBWD3__3;CBWD3__2;CBWD3__1	ENSG00000196873	CBWD5__10;CBWD5__12;CBWD5__11;CBWD5__8;CBWD5__9;CBWD5__13;CBWD5__7;CBWD5__4;CBWD5__5;CBWD5__3	ENSG00000147996	0.5	CBWD3	CBWD5	1.3	44	0
chr9	80446992	80447643	1	chr9	80088504	80089155	2	1	99.6928	99.8464	CHM1	1	utig4:4926-5577	3645	651	EUR	CBWD3	ENSG00000196873	CBWD4P	ENSG00000204778	CBWD3__13;CBWD3__1	ENSG00000196873			0.25	CBWD3	CBWD4P	0.7	25	0
chr9	80494745	80496045	1	chr9	42184723	42186023	3	2	99.7692	99.8462	CHM1	1	utig4:4926-6226	1131	1300	EUR	AL353608.3	ENSG00000234394	FRG1HP;BX255923.2	ENSG00000276291;ENSG00000276462			BX255923.2__1	ENSG00000276462	0.125	AL353608.3	FRG1HP;BX255923.2	1.3	24	0
chr9	80499046	80502347	3	chr9	42189023	42192323	9	6	99.6971	99.8182	CHM1	1	utig4:4926-8226	5832	3301	EUR	AL353608.3;PGM5	ENSG00000234394;ENSG00000154330	FRG1HP;BX255923.2	ENSG00000276291;ENSG00000276462	PGM5__1;AL353608.3__5;AL353608.3__6;AL353608.3__3	ENSG00000154330;ENSG00000234394	BX255923.2__4;BX255923.2__5;BX255923.2__3;BX255923.2__2	ENSG00000276462	0.0898438	AL353608.3;PGM5	FRG1HP;BX255923.2	3.3	12	0
chr9	94093968	94097070	1	chr9	94078880	94081980	1	0	99.9033	100	CHM1	1	utig4:4926-8026	6364	3102	EUR	AL158154.3;AL158154.2;SPATA31D3	ENSG00000267559;ENSG00000230846;ENSG00000186788	AL158154.2;SPATA31D4;AL158154.3	ENSG00000230846;ENSG00000189357;ENSG00000267559	SPATA31D3__2;SPATA31D3__3;SPATA31D3__4;AL158154.2__2;AL158154.3__2;AL158154.3__1	ENSG00000186788;ENSG00000230846;ENSG00000267559	SPATA31D4__2;SPATA31D4__3;SPATA31D4__4;AL158154.2__2;AL158154.3__1	ENSG00000189357;ENSG00000230846;ENSG00000267559	0.5	AL158154.3;AL158154.2_2;SPATA31D3	AL158154.2;SPATA31D4;AL158154.3	3.1	23	0
chr9	125236054	125241054	1	chr9	125257782	125262782	4	3	99.92	99.94	CHM1	1	utig4:4926-9926	2046	5000	EUR	AL449105.1	ENSG00000284763	AL162588.1	ENSG00000285115	AL449105.1__1	ENSG00000284763	AL162588.1__1	ENSG00000285115	0.3125	AL162588.1	AL162588.1_2	5.0	29	0
chr9	125304207	125306107	1	chr9	125316157	125318057	1	0	99.9474	100	CHM1	1	utig4:4926-6826	1147	1900	EUR	FAM225B	ENSG00000225684	FAM225A	ENSG00000231528	FAM225B__1	ENSG00000225684	FAM225A__3;FAM225A__2	ENSG00000231528	0.5	FAM225B	FAM225A	1.9	37	0
chr9	125311757	125315748	1	chr9	125306516	125310507	3	2	99.9248	99.9499	CHM1	1	utig4:4926-8917	8233	3991	EUR	FAM225A	ENSG00000231528	FAM225B	ENSG00000225684	FAM225A__1;FAM225A__2;FAM225A__3	ENSG00000231528	FAM225B__3;FAM225B__4;FAM225B__5;FAM225B__2;FAM225B__1	ENSG00000225684	0.125	FAM225A	FAM225B	4.0	12	0
chr9	145298037	145299437	4	chr9	145282286	145283686	8	4	99.4286	99.7143	CHM1	1	utig4:4926-6326	2051	1400	EUR	CELP	ENSG00000170827	CEL	ENSG00000170835	CELP__3;CELP__2	ENSG00000170827	CEL__8;CEL__9	ENSG00000170835	0.0351562	CELP	CEL	1.4	32	0
chr9	150534344	150535444	1	chr16	96244541	96245641	1	0	99.9091	100	CHM1	1	utig4:4926-6026	2941	1100	EUR			FAM157C;AC133919.2;AL627309.5	ENSG00000260528;ENSG00000261172;ENSG00000241860					0.5		FAM157C;AC069287.3	1.1	16	0
chrX	15286327	15287426	1	chrX	15230055	15231154	2	1	99.7273	99.8182	CHM1	1	utig4:5741-6841	2053	1099	EUR	CA5B;CA5BP1	ENSG00000169239;ENSG00000186312	CLTRN;AC097625.1	ENSG00000147003;ENSG00000285602	CA5BP1__4	ENSG00000186312			0.25	CA5BP1;CA5B	AC097625.2;CLTRN	1.1	23	0
chrX	48752772	48754965	6	chrX	48790874	48793074	6	0	99.3185	100	CHM1	1	utig4:5741-7941	31216	2193	EUR	GAGE2E	ENSG00000275113	GAGE12E;GAGE12F	ENSG00000216649;ENSG00000236362	GAGE2E__1;GAGE2E__2;GAGE2E__3	ENSG00000275113	GAGE12E__1;GAGE12E__2;GAGE12E__3;GAGE12F__1	ENSG00000216649;ENSG00000236362	0.015625	GAGE12F_2	GAGE12F;GAGE12D_3;GAGE12E	2.2	1	0
chrX	48754673	48761865	9	chrX	48764198	48771390	16	7	99.6667	99.7917	CHM1	1	utig4:5741-12941	2056	7192	EUR	GAGE2E	ENSG00000275113	GAGE12B;GAGE2E	ENSG00000236737;ENSG00000275113	GAGE2E__3;GAGE2E__4	ENSG00000275113	GAGE12B__1;GAGE2E__3;GAGE2E__4	ENSG00000236737;ENSG00000275113	0.0106354	GAGE12F_2	GAGE2E;GAGE12B_5	7.2	7	0
chrX	48764764	48770864	13	chrX	48755239	48761339	14	1	99.7705	99.9836	CHM1	1	utig4:5741-11841	2057	6100	EUR	GAGE12B;GAGE2E	ENSG00000236737;ENSG00000275113	GAGE2E	ENSG00000275113	GAGE12B__1;GAGE2E__4	ENSG00000236737;ENSG00000275113	GAGE2E__4	ENSG00000275113	6.10352e-05	GAGE2E;GAGE12B_5	GAGE12F_2	6.1	20	0
chrX	48781465	48789364	11	chrX	48771939	48779839	14	3	99.8101	99.962	CHM1	1	utig4:5741-13641	7351	7899	EUR	GAGE12J	ENSG00000224659	GAGE12G	ENSG00000215269	GAGE12J__1;GAGE12J__2;GAGE12J__3;GAGE12J__4;GAGE12J__5	ENSG00000224659	GAGE12G__1;GAGE12G__2;GAGE12G__3;GAGE12G__4;GAGE12G__5	ENSG00000215269	0.000915527	GAGE12J;GAGE13_2	GAGE12H	7.9	3	0
chrX	48791464	48792764	6	chrX	48762888	48764188	6	0	99.5385	100	CHM1	1	utig4:5741-7041	31217	1300	EUR	GAGE12E;GAGE12F	ENSG00000216649;ENSG00000236362	GAGE2E	ENSG00000275113	GAGE12E__2;GAGE12E__3	ENSG00000216649	GAGE2E__2;GAGE2E__3	ENSG00000275113	0.015625	GAGE12F;GAGE12D_3;GAGE12E	GAGE2E	1.3	1	0
chrX	48793072	48798949	23	chrX	48745437	48751337	29	6	99.0174	99.8983	CHM1	1	utig4:5741-11641	2061	5877	EUR	GAGE12E;GAGE12F	ENSG00000216649;ENSG00000236362	GAGE13	ENSG00000274274	GAGE12E__4;GAGE12E__5	ENSG00000216649	GAGE13__4;GAGE13__5	ENSG00000274274	8.12113e-07	GAGE12F;GAGE12D_3;GAGE12E	GAGE12F_2;GAGE12G_3	5.9	5	0
chrX	48801949	48806334	20	chrX	48782914	48787314	22	2	98.6624	99.9545	CHM1	1	utig4:5741-10141	31218	4385	EUR	GAGE12F	ENSG00000236362	GAGE12J	ENSG00000224659	GAGE12F__3;GAGE12F__4	ENSG00000236362	GAGE12J__3;GAGE12J__4	ENSG00000224659	2.38419e-07	GAGE12F	GAGE12J;GAGE13_2	4.4	1	0
chrX	48810634	48816034	6	chrX	48791614	48797016	7	1	99.8704	99.9445	CHM1	1	utig4:5741-11141	17809	5400	EUR	GAGE12H	ENSG00000224902	GAGE12E;GAGE12F	ENSG00000216649;ENSG00000236362	GAGE12H__2;GAGE12H__3;GAGE12H__4	ENSG00000224902	GAGE12E__2;GAGE12E__3;GAGE12E__4	ENSG00000216649	0.0078125	GAGE1;GAGE2A_3	GAGE12F;GAGE12D_3;GAGE12E	5.4	5	0
chrX	48820834	48825534	1	chrX	48792306	48797006	2	1	99.9574	99.9787	CHM1	1	utig4:5741-10441	31219	4700	EUR	GAGE2A	ENSG00000189064	GAGE12E;GAGE12F	ENSG00000216649;ENSG00000236362	GAGE2A__3;GAGE2A__4	ENSG00000189064	GAGE12E__3;GAGE12E__4	ENSG00000216649	0.25	GAGE1;GAGE2A_4	GAGE12F;GAGE12D_3;GAGE12E	4.7	1	0
chrX	48833632	48834632	1	chrX	48786086	48787086	1	0	99.9	100	CHM1	1	utig4:5741-6741	2067	1000	EUR	GAGE12C	ENSG00000237671	GAGE12J	ENSG00000224659	GAGE12C__4	ENSG00000237671	GAGE12J__4	ENSG00000224659	0.5	GAGE12D	GAGE12J;GAGE13_2	1.0	6	0
chrX	48837032	48846183	44	chrX	48827524	48836624	47	3	98.8639	99.967	CHM1	1	utig4:5741-14841	31220	9151	EUR	GAGE12B	ENSG00000236737	GAGE12C	ENSG00000237671	GAGE12B__2	ENSG00000236737	GAGE12C__1;GAGE12C__2;GAGE12C__3;GAGE12C__4;GAGE12C__5	ENSG00000237671	3.41061e-13	GAGE12D_2	GAGE1;GAGE12D	9.1	1	0
chrX	48853470	48855970	1	chrX	48872518	48875018	4	3	99.84	99.88	CHM1	1	utig4:5741-8241	7730	2500	EUR	GAGE12C	ENSG00000237671	GAGE12E;GAGE12F	ENSG00000216649;ENSG00000236362	GAGE12C__5	ENSG00000237671	GAGE12E__5	ENSG00000216649	0.3125	GAGE12J_2;GAGE13	GAGE12B_3	2.5	6	0
chrX	48882884	48885685	7	chrX	48844775	48847575	10	3	99.6073	99.8929	CHM1	1	utig4:5741-8541	8243	2801	EUR	GAGE12F	ENSG00000236362	GAGE12B	ENSG00000236737	GAGE12F__5	ENSG00000236362	GAGE12B__2	ENSG00000236737	0.0107422	GAGE12B_4	GAGE12D_2	2.8	5	0
chrX	48911085	48912085	1	chrX	48777752	48778752	1	0	99.9	100	CHM1	1	utig4:5741-6741	31221	1000	EUR	GAGE2A	ENSG00000189064	GAGE12G	ENSG00000215269					0.5		GAGE12H	1.0	1	0
chrX	48914185	48915185	1	chrX	48790379	48791379	3	2	99.7	99.8	CHM1	1	utig4:5741-6741	31222	1000	EUR	GAGE1	ENSG00000205777	GAGE12E;GAGE12F	ENSG00000216649;ENSG00000236362	GAGE1__1	ENSG00000205777	GAGE12E__1;GAGE12F__1	ENSG00000216649;ENSG00000236362	0.125	GAGE2E_3	GAGE12F;GAGE12D_3;GAGE12E	1.0	1	0
chrX	52034646	52038347	5	chrX	51989875	51993575	5	0	99.8379	99.946	CHM1	1	utig4:5741-9441	31223	3701	EUR	AC244505.2;SSX2B	ENSG00000223958;ENSG00000268447	AC244505.2;SSX2	ENSG00000223958;ENSG00000241476	AC244505.2__3;SSX2B__1;SSX2B__2;SSX2B__3	ENSG00000223958;ENSG00000268447	AC244505.2__1;SSX2__7;SSX2__8;SSX2__9;SSX2__6	ENSG00000223958;ENSG00000241476	0.03125	AC244505.2;SSX2	SSX2B;AC244505.2_2	3.7	1	0
chrX	52065278	52072775	1	chrX	51955454	51962950	1	0	99.92	99.9467	CHM1	1	utig4:5741-13241	14182	7497	EUR	AC244505.4;SSX2B	ENSG00000226867;ENSG00000268447	SSXP5	ENSG00000225508	AC244505.4__1;AC244505.4__2;AC244505.4__3	ENSG00000226867	SSXP5__1;SSXP5__2;SSXP5__3	ENSG00000225508	0.5	AC244505.4	SSXP5	7.5	8	0
chrX	71230923	71236423	3	chrX	71351401	71356901	5	2	99.8728	99.8909	CHM1	1	utig4:5741-11241	31225	5500	EUR	DMRTC1	ENSG00000269502	DMRTC1B	ENSG00000184911					0.03125	DMRTC1	DMRTC1B	5.5	2	0
chrX	71238623	71281019	1	chrX	71306808	71349201	35	34	99.7949	99.8043	CHM1	1	utig4:5741-48141	19545	42396	EUR	DMRTC1;FAM236C	ENSG00000269502;ENSG00000283594	DMRTC1B;FAM236D	ENSG00000184911;ENSG00000225396	DMRTC1__2;DMRTC1__3;DMRTC1__4;DMRTC1__5;DMRTC1__6;DMRTC1__1;FAM236C__1;FAM236C__2;FAM236C__3	ENSG00000269502;ENSG00000283594	DMRTC1B__2;DMRTC1B__3;DMRTC1B__4;DMRTC1B__5;DMRTC1B__6;DMRTC1B__1;FAM236D__1;FAM236D__2;FAM236D__3	ENSG00000184911;ENSG00000225396	0.367939	DMRTC1;FAM236D	DMRTC1B;FAM236C	42.4	2	0
chrX	71319540	71399850	15	chrX	71187972	71268287	64	49	99.8432	99.873	CHM1	1	utig4:5741-86041	6831	80310	EUR	DMRTC1B;FAM236D;FAM226B;FAM236A	ENSG00000184911;ENSG00000225396;ENSG00000269911;ENSG00000275520	FAM236B;DMRTC1;FAM226B;FAM236C	ENSG00000268994;ENSG00000269502;ENSG00000269911;ENSG00000283594	DMRTC1B__6;DMRTC1B__7;FAM236D__1;FAM236D__2;FAM236D__3;FAM226B__1;FAM236A__1;FAM236A__2;FAM236A__3	ENSG00000184911;ENSG00000225396;ENSG00000269911;ENSG00000275520	FAM236B__1;FAM236B__2;FAM236B__3;DMRTC1__1;FAM226B__1;FAM236C__1;FAM236C__2;FAM236C__3	ENSG00000268994;ENSG00000269502;ENSG00000269911;ENSG00000283594	0.0299706	DMRTC1B;FAM236C;FAM236A;FAM226B	DMRTC1;FAM236B;FAM236D	80.3	10	0
chrX	100669337	100680637	1	chrX	100895554	100906854	13	12	99.885	99.8938	CHM1	1	utig4:5741-17041	5853	11300	EUR	TCP11X1	ENSG00000268235	TCP11X2;AC235565.2	ENSG00000215029;ENSG00000284800	TCP11X1__9;TCP11X1__10;TCP11X1__11;TCP11X1__8	ENSG00000268235	TCP11X2__1;TCP11X2__2;TCP11X2__3;TCP11X2__4;AC235565.2__20;AC235565.2__21;AC235565.2__22;AC235565.2__23;AC235565.2__24;AC235565.2__25;AC235565.2__3;AC235565.2__4;AC235565.2__5;AC235565.2__6	ENSG00000215029;ENSG00000284800	0.290527	TCP11X2;AC235565.2	TCP11X1	11.3	16	0
chrX	100694946	100700245	1	chrX	100875951	100881250	4	3	99.9057	99.9245	CHM1	1	utig4:5741-11041	30136	5299	EUR	NXF2	ENSG00000269405	NXF2B;AC235565.2	ENSG00000269437;ENSG00000284800					0.3125	AC235565.2;NXF2B	NXF2	5.3	3	0
chrX	100717573	100737073	2	chrX	100839128	100858637	9	7	99.8718	99.8975	CHM1	1	utig4:5741-25241	23656	19500	EUR	NXF2	ENSG00000269405	NXF2B;AC235565.2	ENSG00000269437;ENSG00000284800					0.253906	AC235565.2;NXF2B	NXF2	19.5	2	0
chrX	102500924	102510648	1	chrX	102410337	102420058	1	0	99.7224	99.7634	CHM1	1	utig4:5741-15441	9090	9724	EUR	H2BW3P	ENSG00000235946	H2BW3P;TMSB15B	ENSG00000235946;ENSG00000269226	H2BW3P__1	ENSG00000235946	H2BW3P__1;TMSB15B__3	ENSG00000235946;ENSG00000269226	0.5	H2BW3P	H2BW3P_2	9.7	20	0
chrX	114136544	114160947	14	chrX	114264174	114288656	69	55	98.795	99.0683	CHM1	1	utig4:5741-30241	31226	24403	EUR	DANT2	ENSG00000235244	DANT2	ENSG00000235244					0.0455932	DANT2	DANT2	24.5	1	0
chrX	114219406	114220390	2	chrX	114216431	114217426	3	1	98.1	99.4995	CHM1	1	utig4:5742-6741	31227	984	EUR	DANT2	ENSG00000235244	DANT2	ENSG00000235244					0.125	DANT2	DANT2	1.0	1	0
chrX	114225741	114229819	1	chrX	114270307	114274406	13	12	98.3722	98.955	CHM1	1	utig4:5741-9841	31228	4078	EUR	DANT2	ENSG00000235244	DANT2	ENSG00000235244					0.290527	DANT2	DANT2	4.1	1	0
chrX	114234509	114238506	1	chrX	114273132	114277134	6	5	99.5256	99.7253	CHM1	1	utig4:5741-9741	15007	3997	EUR	DANT2	ENSG00000235244	DANT2	ENSG00000235244					0.34375	DANT2	DANT2	4.0	2	0
chrX	114241103	114256500	3	chrX	114264842	114280304	39	36	98.6865	99.0346	CHM1	1	utig4:5741-21241	2101	15397	EUR	DANT2	ENSG00000235244	DANT2	ENSG00000235244					0.261199	DANT2	DANT2	15.5	26	0
chrX	114259074	114262456	4	chrX	114164093	114167483	10	6	99.0594	99.5294	CHM1	1	utig4:5741-9141	31229	3382	EUR	DANT2	ENSG00000235244	DANT2	ENSG00000235244					0.0546875	DANT2	DANT2	3.4	1	0
chrX	114271233	114272233	1	chrX	114226668	114227668	2	1	99.8	99.9	CHM1	1	utig4:5741-6741	23378	1000	EUR	DANT2	ENSG00000235244	DANT2	ENSG00000235244					0.25	DANT2	DANT2	1.0	4	0
chrX	114274513	114275924	3	chrX	114271537	114272952	10	7	97.9505	98.4452	CHM1	1	utig4:5741-7141	21444	1411	EUR	DANT2	ENSG00000235244	DANT2	ENSG00000235244					0.171875	DANT2	DANT2	1.4	3	0
chrX	114293053	114298711	4	chrX	114269261	114274939	14	10	98.7734	99.1591	CHM1	1	utig4:5741-11441	12402	5658	EUR	DANT2	ENSG00000235244	DANT2	ENSG00000235244					0.0897827	DANT2	DANT2	5.7	6	0
chrX	118564838	118566738	2	chrX	118419845	118421745	2	0	99.8947	100	CHM1	1	utig4:5741-7641	31230	1900	EUR	NKAPP1	ENSG00000233382	RHOXF1-AS1	ENSG00000258545					0.25	NKAPP1	RHOXF1-AS1	1.9	1	0
chrX	119248408	119249894	12	chrX	119253298	119254798	15	3	98.0667	99.8	CHM1	1	utig4:5741-7241	9100	1486	EUR	CT47B1	ENSG00000236446	CT47A7	ENSG00000228517	CT47B1__1;CT47B1__2	ENSG00000236446	CT47A7__1;CT47A7__2	ENSG00000228517	0.000488281	CT47B1	CT47A6	1.5	12	0
chrX	119252994	119263595	2	chrX	119267575	119278175	12	10	99.8774	99.9057	CHM1	1	utig4:5741-16341	31037	10601	EUR	CT47A6;CT47A7;CT47A5;AL670379.11;AL670379.12	ENSG00000226023;ENSG00000228517;ENSG00000237957;ENSG00000271211;ENSG00000271502	CT47A4;CT47A3;CT47A2;AL670379.5;AL670379.8	ENSG00000230594;ENSG00000236126;ENSG00000242362;ENSG00000270646;ENSG00000270771	CT47A6__1;CT47A6__2;CT47A6__3;CT47A7__1;CT47A7__2;CT47A7__3;CT47A5__1;AL670379.11__1;AL670379.12__1	ENSG00000226023;ENSG00000228517;ENSG00000237957;ENSG00000271211;ENSG00000271502	CT47A4__1;CT47A4__2;CT47A4__3;CT47A3__1;CT47A3__2;CT47A3__3;CT47A2__1;AL670379.5__1;AL670379.8__1	ENSG00000230594;ENSG00000236126;ENSG00000242362;ENSG00000270646;ENSG00000270771	0.193848	CT47A6;AL670379.11;CT47A5;AL670379.7;CT47A4	CT47A3;AL670379.5;CT47A2;AL670379.3;CT47A11	10.6	2	0
chrX	119271195	119272997	1	chrX	119280915	119282717	3	2	99.7225	99.778	CHM1	1	utig4:5741-7541	2975	1802	EUR	CT47A3;AL670379.8	ENSG00000236126;ENSG00000270771	CT47A1;AL670379.3	ENSG00000236371;ENSG00000270456	CT47A3__1;AL670379.8__1	ENSG00000236126;ENSG00000270771	CT47A1__1;AL670379.3__1	ENSG00000236371;ENSG00000270456	0.125	AL670379.5;CT47A2	AL670379.6;CT47A1	1.8	34	0
chrX	119276697	119279397	1	chrX	119252396	119255096	2	1	99.9259	99.963	CHM1	1	utig4:5741-8441	2976	2700	EUR	CT47A2;AL670379.5	ENSG00000242362;ENSG00000270646	CT47A7;AC008162.1	ENSG00000228517;ENSG00000271346	CT47A2__1;CT47A2__2;AL670379.5__1	ENSG00000242362;ENSG00000270646	CT47A7__1;CT47A7__2;AC008162.1__1	ENSG00000228517;ENSG00000271346	0.25	AL670379.3;CT47A11	AC008162.1;CT47A6	2.7	32	0
chrX	119281597	119284597	2	chrX	119252436	119255436	3	1	99.9	99.9667	CHM1	1	utig4:5741-8741	2977	3000	EUR	CT47A1;AL670379.3	ENSG00000236371;ENSG00000270456	CT47A7;AC008162.1	ENSG00000228517;ENSG00000271346	CT47A1__1;CT47A1__2;AL670379.3__1	ENSG00000236371;ENSG00000270456	CT47A7__1;CT47A7__2;AC008162.1__1	ENSG00000228517;ENSG00000271346	0.125	AL670379.6;CT47A1	AC008162.1;CT47A6	3.0	38	0
chrX	134138033	134139933	1	chrX	134155285	134157185	1	0	99.9474	100	CHM1	1	utig4:5741-7641	26439	1900	EUR	CT45A6	ENSG00000278289	CT45A2	ENSG00000271449	CT45A6__2;CT45A6__3	ENSG00000278289	CT45A2__2;CT45A2__3	ENSG00000271449	0.5	CT45A5	CT45A6	1.9	2	0
chrX	139412969	139427368	1	chrX	139786054	139800464	27	26	99.6115	99.7086	CHM1	1	utig4:5741-20141	8716	14399	EUR			SPANXA2-OT1	ENSG00000277215					0.350554		SPANXA2-OT1	14.4	10	0
chrX	139548729	139550329	2	chrX	139881259	139882859	7	5	99.5625	99.6875	CHM1	1	utig4:5741-7341	2991	1600	EUR	SPANXA2-OT1	ENSG00000277215	SPANXA2-OT1	ENSG00000277215					0.226562	SPANXA2-OT1	SPANXA2-OT1	1.6	32	0
chrX	139891629	139893829	2	chrX	139898062	139900262	3	1	99.8636	99.9545	CHM1	1	utig4:5741-7941	8257	2200	EUR	SPANXA1;SPANXA2-OT1	ENSG00000198021;ENSG00000277215	SPANXA2;SPANXA2-OT1	ENSG00000203926;ENSG00000277215	SPANXA1__1;SPANXA1__2	ENSG00000198021	SPANXA2__1;SPANXA2__2	ENSG00000203926	0.125	SPANXA2-OT1;SPANXA1	SPANXA2-OT1;SPANXA2	2.2	7	0
chrX	140006357	140007357	5	chrX	139892600	139893599	9	4	99.1	99.5	CHM1	1	utig4:5741-6741	14202	1000	EUR	SPANXD	ENSG00000196406	SPANXA1;SPANXA2-OT1	ENSG00000198021;ENSG00000277215	SPANXD__1;SPANXD__2	ENSG00000196406	SPANXA1__1;SPANXA1__2	ENSG00000198021	0.0195312	SPANXD	SPANXA2-OT1;SPANXA1	1.0	8	0
chrX	145073462	145080568	2	chrX	145063020	145070124	10	8	99.7467	99.8311	CHM1	1	utig4:5741-12841	7753	7106	EUR	CXorf51A	ENSG00000224440	CXorf51B	ENSG00000235699	CXorf51A__1;CXorf51A__2	ENSG00000224440	CXorf51B__1;CXorf51B__2	ENSG00000235699	0.171875	CXorf51A	CXorf51B	7.1	9	0
chrX	147846973	147851473	1	chrX	148049404	148053904	3	2	99.9333	99.9556	CHM1	1	utig4:5741-10241	3708	4500	EUR	MAGEA9B	ENSG00000267978	MAGEA9	ENSG00000123584	MAGEA9B__1;MAGEA9B__2	ENSG00000267978	MAGEA9__2;MAGEA9__3	ENSG00000123584	0.125	MAGEA9B	MAGEA9	4.5	32	0
chrX	148033924	148061916	1	chrX	147838969	147866956	26	25	99.8143	99.8571	CHM1	1	utig4:5741-33741	12672	27992	EUR	MAGEA9;HSFX1;TMEM185AP1	ENSG00000123584;ENSG00000171116;ENSG00000235254	MAGEA9B;HSFX2;TMEM185A	ENSG00000267978;ENSG00000268738;ENSG00000269556	MAGEA9__1;MAGEA9__2;MAGEA9__3;HSFX1__1;HSFX1__2;TMEM185AP1__1;TMEM185AP1__2;TMEM185AP1__3	ENSG00000123584;ENSG00000171116;ENSG00000235254	MAGEA9B__1;MAGEA9B__2;MAGEA9B__3;HSFX2__1;HSFX2__2;TMEM185A__1;TMEM185A__2;TMEM185A__3	ENSG00000267978;ENSG00000268738;ENSG00000269556	0.422509	TMEM185AP1;HSFX1;MAGEA9	MAGEA9B;HSFX2;TMEM185A	28.0	10	0
chrX	151038245	151040545	7	chrX	150961076	150963376	7	0	99.6957	100	CHM1	1	utig4:5741-8041	3001	2300	EUR	AC244102.3	ENSG00000286051	AC244102.4	ENSG00000287394					0.0078125	AC244102.3	AC244102.4	2.3	19	0
chrX	151387087	151393387	1	chrX	151541635	151547935	9	8	99.8571	99.873	CHM1	1	utig4:5741-12041	7756	6300	EUR	AC236972.4	ENSG00000278803	AC152010.1	ENSG00000224931	AC236972.4__1	ENSG00000278803	AC152010.1__1	ENSG00000224931	0.253906	AC236972.4	AC152010.1	6.3	10	0
chrX	151532775	151548088	3	chrX	151386934	151402233	14	11	99.8237	99.9216	CHM1	1	utig4:5741-21041	31232	15313	EUR	AC152010.1	ENSG00000224931	AC236972.4	ENSG00000278803	AC152010.1__1	ENSG00000224931	AC236972.4__1	ENSG00000278803	0.211975	AC152010.1	AC236972.4	15.3	1	0
chrX	152426700	152427700	1	chrX	152463823	152464823	1	0	99.9	100	CHM1	1	utig4:5741-6741	10315	1000	EUR	OPN1LW	ENSG00000102076	OPN1MW	ENSG00000268221	OPN1LW__3;OPN1LW__1	ENSG00000102076	OPN1MW__3;OPN1MW__1	ENSG00000268221	0.5	OPN1LW	OPN1MW	1.0	5	0
chrX	152448084	152451484	2	chrX	152522997	152526397	2	0	99.9412	100	CHM1	1	utig4:5741-9141	31233	3400	EUR	TEX28P2	ENSG00000277008	AC244097.1;TEX28	ENSG00000277009;ENSG00000278057	TEX28P2__3	ENSG00000277008	AC244097.1__3;TEX28__3;TEX28__1;TEX28__2	ENSG00000277009;ENSG00000278057	0.25	TEX28P2	AC244097.1	3.4	1	0
chrX	152458584	152460084	1	chrX	152495698	152497198	1	0	99.9333	100	CHM1	1	utig4:5741-7241	7759	1500	EUR	OPN1MW	ENSG00000268221	OPN1MW2;TEX28	ENSG00000166160;ENSG00000278057					0.5	OPN1MW	OPN1MW3	1.5	6	0
chrX	152462884	152464684	1	chrX	152499998	152501798	4	3	99.7778	99.8333	CHM1	1	utig4:5741-7541	11118	1800	EUR	OPN1MW	ENSG00000268221	OPN1MW2;TEX28	ENSG00000166160;ENSG00000278057	OPN1MW__3;OPN1MW__1	ENSG00000268221	OPN1MW2__3;OPN1MW2__1	ENSG00000166160	0.3125	OPN1MW	OPN1MW3	1.8	7	0
chrX	152482485	152483685	1	chrX	152520285	152521485	1	0	99.9167	100	CHM1	1	utig4:5741-6941	5876	1200	EUR	TEX28P1;TEX28	ENSG00000274962;ENSG00000278057	AC244097.1;TEX28	ENSG00000277009;ENSG00000278057					0.5	TEX28P1	AC244097.1	1.2	7	0
chrX	152486685	152488585	1	chrX	152524483	152526383	1	0	99.9474	100	CHM1	1	utig4:5741-7641	31234	1900	EUR	TEX28P1;TEX28	ENSG00000274962;ENSG00000278057	AC244097.1;TEX28	ENSG00000277009;ENSG00000278057	TEX28P1__3	ENSG00000274962	AC244097.1__3;TEX28__3;TEX28__1;TEX28__2	ENSG00000277009;ENSG00000278057	0.5	TEX28P1	AC244097.1	1.9	1	0
chr1	32486	33486	4	chr17	84231590	84232590	9	5	99.1	99.5	GRCh38	1	chr1:605488-606488	31235	1000	EUR			AC139099.2	ENSG00000262898					0.0898438		AC139099.2	1.0	1	0
chr1	76900	85297	8	chr5	181952234	181960634	32	24	99.5833	99.7143	GRCh38	1	chr1:657188-665588	31236	8397	EUR									0.0550921	AC140725.2_6	AC140725.2_4	8.4	1	0
chr1	78800	86896	12	chr6	172033544	172041643	38	26	99.4815	99.642	GRCh38	1	chr1:659088-667188	31237	8096	EUR			AL672310.1	ENSG00000230423					0.0167762	AC140725.2_6	AL672310.1	8.1	1	0
chr1	93044	114909	176	chr5	181928600	181947780	207	31	86.2457	99.4109	GRCh38	1	chr1:669588-688688	31046	21865	EUR	OR4F21;WBP1LP6	ENSG00000176269;ENSG00000268663	OR4F1P;WBP1LP4;OR4F16	ENSG00000220212;ENSG00000251035;ENSG00000284662	OR4F21__1;OR4F21__2;WBP1LP6__1	ENSG00000176269;ENSG00000268663	OR4F1P__1;WBP1LP4__1;OR4F16__1	ENSG00000220212;ENSG00000251035;ENSG00000284662	1.31565e-40	WBP1LP6;OR4F2P	OR4F16;WBP1LP4	19.2	2	0
chr1	130909	134009	2	chr6	171992005	171995106	2	0	99.9355	99.9678	GRCh38	1	chr1:704688-707788	31240	3100	EUR	AC092192.1	ENSG00000282535	AL672310.1;AC092192.1;AL031259.1	ENSG00000230423;ENSG00000282535;ENSG00000287411	AC092192.1__1	ENSG00000282535	AC092192.1__14	ENSG00000282535	0.25	AC092192.1_3	AL031259.1;AL672310.1;AC092192.1_5	3.1	1	0
chr1	131609	132609	1	chr9	150572359	150573360	1	0	99.9	99.9001	GRCh38	1	chr1:705388-706388	31241	1000	EUR	AC092192.1	ENSG00000282535	AP006222.1;AC092192.1	ENSG00000228463;ENSG00000282535	AC092192.1__1	ENSG00000282535	AC092192.1__16	ENSG00000282535	0.5	AC092192.1_3	AC092192.1_4	1.0	1	0
chr1	151598	153698	1	chr5	181890134	181892234	3	2	99.8571	99.9048	GRCh38	1	chr1:725088-727188	31051	2100	EUR	AL669831.1;AC018638.1	ENSG00000228327;ENSG00000229413	AC018638.1;AL732372.3	ENSG00000229413;ENSG00000250575	AL669831.1__1;AC018638.1__1	ENSG00000228327;ENSG00000229413	AC018638.1__5;AL732372.3__2	ENSG00000229413;ENSG00000250575	0.125	AL669831.1;AC018638.1_8	AL732372.3_2;AC018638.1_9	2.1	2	0
chr1	168298	169298	1	chr9	150537899	150538899	1	0	99.9	100	GRCh38	1	chr1:741788-742788	31243	1000	EUR	AL669831.1	ENSG00000228327	AC240565.2	ENSG00000280279					0.5	AL669831.1	LINC01001	1.0	1	0
chr1	176123	177923	2	chr11	170503	172302	2	0	99.8889	99.9444	GRCh38	1	chr1:749588-751386	31245	1800	EUR	AL669831.1	ENSG00000228327	AC069287.3	ENSG00000255229					0.25	AL669831.1	AC138035.1	1.8	1	0
chr1	1173416	1174616	4	chr1	1110624	1111824	7	3	99.4167	99.75	GRCh38	1	chr1:1739042-1740242	1247	1200	EUR	SLC35E2A	ENSG00000215790	SLC35E2B;T0000449;T0000450;T0000451	ENSG00000189339	SLC35E2A__4;SLC35E2A__5;SLC35E2A__3	ENSG00000215790	SLC35E2B__4;SLC35E2B__5;SLC35E2B__7;SLC35E2B__8;CHM13_T0000449__8;CHM13_T0000449__9;CHM13_T0000450__7;CHM13_T0000450__8;CHM13_T0000451__8;CHM13_T0000451__9;SLC35E2B__3	ENSG00000189339	0.0625	SLC35E2A	SLC35E2B	1.2	20	0
chr1	1178112	1180710	5	chr1	1124906	1127501	17	12	99.1926	99.3462	GRCh38	1	chr1:1743742-1746342	31246	2598	EUR	SLC35E2A	ENSG00000215790	SLC35E2B;T0000449;T0000450;T0000451	ENSG00000189339	SLC35E2A__6;SLC35E2A__7	ENSG00000215790	SLC35E2B__6;SLC35E2B__7;SLC35E2B__9;SLC35E2B__10;CHM13_T0000449__10;CHM13_T0000450__9;CHM13_T0000451__10;SLC35E2B__5	ENSG00000189339	0.0717316	SLC35E2A	SLC35E2B	2.6	1	0
chr1	2095741	2097354	1	chr1	2100878	2102451	8	7	82.673	84.5116	GRCh38	1	chr1:2654340-2656193	31247	1613	EUR	TTC34	ENSG00000215912	TTC34	ENSG00000215912					0.363281	TTC34	TTC34	1.6	1	0
chr1	2258523	2265222	7	chr1	2269486	2272846	11	4	47.5821	95.119	GRCh38	1	chr1:2762897-2766097	2	6699	EUR	TTC34	ENSG00000215912	TTC34;AC242022.2	ENSG00000215912;ENSG00000285945					0.00585938	TTC34	TTC34	3.4	18	0
chr1	2273324	2274524	1	chr1	2269579	2270779	2	1	99.8333	99.9167	GRCh38	1	chr1:2773997-2775197	3	1200	EUR	TTC34;AC242022.1;AC242022.2	ENSG00000215912;ENSG00000283259;ENSG00000285945	TTC34;AC242022.2	ENSG00000215912;ENSG00000285945	AC242022.1__3;AC242022.1__4;AC242022.1__5;AC242022.1__6	ENSG00000283259			0.25	TTC34;AC242022.1	TTC34	1.2	59	0
chr1	12438339	12440339	1	chr1	12746666	12748666	8	7	99.6	99.65	GRCh38	1	chr1:12894372-12896372	1249	2000	EUR	PRAMEF10	ENSG00000187545	PRAMEF33	ENSG00000237700	PRAMEF10__2;PRAMEF10__3	ENSG00000187545	PRAMEF33__2;PRAMEF33__3	ENSG00000237700	0.363281	PRAMEF10	PRAMEF33	2.0	20	0
chr1	12455435	12469591	14	chr1	12717346	12731527	56	42	99.2958	99.4581	GRCh38	1	chr1:12911472-12925672	2137	14156	EUR	PRAMEF7;RNU6-1072P	ENSG00000204510;ENSG00000207434	PRAMEF8;RNU6-771P	ENSG00000182330;ENSG00000207511	PRAMEF7__1;PRAMEF7__2;PRAMEF7__3;RNU6-1072P__1	ENSG00000204510;ENSG00000207434	PRAMEF8__1;PRAMEF8__2;PRAMEF8__3;PRAMEF8__4;RNU6-771P__1	ENSG00000182330;ENSG00000207511	0.0220233	PRAMEF7;RNU6-1072P	RNU6-771P;PRAMEF8	14.2	21	0
chr1	12471899	12498110	50	chr1	12688820	12715050	131	81	99.3902	99.6531	GRCh38	1	chr1:12927972-12954204	5	26211	EUR	PRAMEF6;PRAMEF29P;PRAMEF31P	ENSG00000232423;ENSG00000234064;ENSG00000250894	PRAMEF32P;PRAMEF31P;PRAMEF5	ENSG00000231219;ENSG00000250894;ENSG00000270601	PRAMEF6__1;PRAMEF6__2;PRAMEF6__3;PRAMEF6__4;PRAMEF29P__2;PRAMEF31P__1	ENSG00000232423;ENSG00000234064;ENSG00000250894	PRAMEF32P__1;PRAMEF31P__3;PRAMEF5__1;PRAMEF5__2;PRAMEF5__3;PRAMEF5__4	ENSG00000231219;ENSG00000250894;ENSG00000270601	4.89786e-06	PRAMEF29P;PRAMEF6;PRAMEF31P	PRAMEF31P_2;PRAMEF5;PRAMEF32P	26.2	67	0
chr1	12670617	12681981	117	chr1	12510335	12521643	143	26	97.6991	99.6021	GRCh38	1	chr1:13224056-13235347	14212	11364	EUR	PRAMEF25	ENSG00000229571	PRAMEF18	ENSG00000279804	PRAMEF25__2	ENSG00000229571	PRAMEF18__1;PRAMEF18__2	ENSG00000279804	9.36207e-27		PRAMEF18	11.3	7	0
chr1	12681981	12691189	55	chr1	12495741	12504993	85	30	98.4559	99.5464	GRCh38	1	chr1:13240700-13249956	15641	9208	EUR	PRAMEF31P	ENSG00000250894	PRAMEF31P	ENSG00000250894	PRAMEF31P__1;PRAMEF31P__2;PRAMEF31P__3	ENSG00000250894	PRAMEF31P__1;PRAMEF31P__2;PRAMEF31P__3	ENSG00000250894	1.21359e-10	PRAMEF31P_2	PRAMEF31P	9.3	14	0
chr1	12713989	12716090	1	chr1	12470859	12472959	2	1	99.8572	99.9524	GRCh38	1	chr1:13272756-13274856	17645	2101	EUR	PRAMEF32P	ENSG00000231219	PRAMEF29P	ENSG00000234064	PRAMEF32P__1	ENSG00000231219	PRAMEF29P__2	ENSG00000234064	0.25	PRAMEF32P	PRAMEF29P	2.1	2	0
chr1	15988377	15997359	18	chr1	16141191	16150196	27	9	99.4335	99.8445	GRCh38	1	chr1:16546679-16555679	23158	8982	EUR	BX284668.1;AL355149.1;MIR3675	ENSG00000223643;ENSG00000225710;ENSG00000263811	NBPF1;BX284668.1;AL355149.1;MIR3675	ENSG00000219481;ENSG00000223643;ENSG00000225710;ENSG00000263811	BX284668.1__1;BX284668.1__2;AL355149.1__1;AL355149.1__2;AL355149.1__3;MIR3675__1	ENSG00000223643;ENSG00000225710;ENSG00000263811	BX284668.1__5;BX284668.1__6;BX284668.1__4;AL355149.1__1;AL355149.1__2;AL355149.1__3;MIR3675__2	ENSG00000223643;ENSG00000225710;ENSG00000263811	0.000155374	AL355149.1_2;MIR3675_2;BX284668.1_3	AL355149.1;MIR3675_3;BX284668.1_2	9.0	3	0
chr1	26478355	26479592	18	chr1	26484401	26485632	19	1	97.979	99.9188	GRCh38	1	chr1:26640391-26641622	31248	1237	EUR	AL627313.1	ENSG00000229247	AL627082.1	ENSG00000235069	AL627313.1__1	ENSG00000229247	AL627082.1__1	ENSG00000235069	1.90735e-06	AL627313.1	AL627082.1	1.2	1	0
chr1	26484401	26485695	20	chr1	26478292	26479592	20	0	98	100	GRCh38	1	chr1:26646431-26647731	31249	1294	EUR	AL627082.1	ENSG00000235069	AL627313.1	ENSG00000229247	AL627082.1__1	ENSG00000235069	AL627313.1__1	ENSG00000229247	9.53674e-07	AL627082.1	AL627313.1	1.3	1	0
chr1	46763119	46765119	3	chr1	46957664	46959664	8	5	99.6	99.75	GRCh38	1	chr1:46885707-46887707	31250	2000	EUR	CYP4Z2P	ENSG00000154198	CYP4Z1	ENSG00000186160	CYP4Z2P__9	ENSG00000154198	CYP4Z1__3	ENSG00000186160	0.144531	CYP4Z2P	CYP4Z1	2.0	1	0
chr1	46773020	46775220	2	chr1	46947235	46949435	3	1	99.8636	99.9545	GRCh38	1	chr1:46895607-46897807	1261	2200	EUR	CYP4Z2P	ENSG00000154198	CYP4Z1	ENSG00000186160					0.125	CYP4Z2P	CYP4Z1	2.2	42	0
chr1	103470064	103471051	1	chr1	103578671	103579657	1	0	99.8987	100	GRCh38	1	chr1:103621198-103622184	31251	987	EUR	AMY2A	ENSG00000243480	AMYP1	ENSG00000227408	AMY2A__7;AMY2A__8;AMY2A__6;AMY2A__1;AMY2A__2	ENSG00000243480	AMYP1__4;AMYP1__5	ENSG00000227408	0.5	AMY2A	AMYP1	1.0	1	0
chr1	103499450	103505651	7	chr1	103732327	103738527	7	0	99.871	100	GRCh38	1	chr1:103650584-103656784	31252	6201	EUR	AMY1A	ENSG00000237763	AMY1A	ENSG00000237763	AMY1A__1;AMY1A__2	ENSG00000237763	AMY1A__32;AMY1A__33	ENSG00000237763	0.0078125	AMY1A	AMY1A_3	6.2	1	0
chr1	103509751	103510851	1	chr1	103538851	103539951	1	0	99.9091	100	GRCh38	1	chr1:103660884-103661984	7770	1100	EUR	AMY1A	ENSG00000237763	AMY1B	ENSG00000174876					0.5	AMY1A	AMY1B	1.1	3	0
chr1	103536450	103537850	1	chr1	103794261	103795661	1	0	99.9286	100	GRCh38	1	chr1:103687584-103688984	6424	1400	EUR	AMY1B	ENSG00000174876	AMY1C	ENSG00000187733	AMY1B__1;AMY1B__2	ENSG00000174876	AMY1C__9;AMY1C__10	ENSG00000187733	0.5	AMY1B	AMY1A_5	1.4	7	0
chr1	103749246	103769235	30	chr1	103562873	103582874	36	6	99.7051	99.965	GRCh38	1	chr1:103712106-103732106	26449	19989	EUR	AMYP1	ENSG00000227408	AMYP1	ENSG00000227408	AMYP1__1;AMYP1__2;AMYP1__3;AMYP1__4;AMYP1__5;AMYP1__6;AMYP1__7	ENSG00000227408	AMYP1__1;AMYP1__2;AMYP1__3;AMYP1__4;AMYP1__5;AMYP1__6;AMYP1__7	ENSG00000227408	9.70613e-09	AMYP1_2	AMYP1	20.0	2	0
chr1	108446512	108447512	1	chr1	108313687	108314687	1	0	99.9	100	GRCh38	1	chr1:108413124-108414124	30152	1000	EUR	SLC25A24P1	ENSG00000241361	SLC25A24P2	ENSG00000238118					0.5	SLC25A24P2	SLC25A24P1	1.0	3	0
chr1	108488208	108491504	3	chr1	108344152	108347452	4	1	99.7576	99.9697	GRCh38	1	chr1:108454824-108458124	16129	3296	EUR	NBPF4	ENSG00000196427	NBPF5P	ENSG00000243967	NBPF4__6;NBPF4__7;NBPF4__8;NBPF4__9	ENSG00000196427	NBPF5P__3;NBPF5P__4;NBPF5P__5;NBPF5P__2	ENSG00000243967	0.0625	NBPF6	NBPF5P	3.3	10	0
chr1	120287311	120289011	1	chr1	120635851	120637551	1	0	99.9412	100	GRCh38	1	chr1:120274047-120275747	8272	1700	EUR	AC244669.1;AC244669.2	ENSG00000223804;ENSG00000274642	AC241952.1	ENSG00000275131					0.5	AC244669.2;AC244669.1	AC241952.2	1.7	14	0
chr1	120307519	120314520	2	chr1	120610371	120617371	3	1	99.9429	99.9857	GRCh38	1	chr1:120294247-120301247	8274	7001	EUR	AC244669.1;AC244669.2	ENSG00000223804;ENSG00000274642	AC241952.1	ENSG00000275131					0.125	AC244669.2;AC244669.1	AC241952.2	7.0	3	0
chr1	120617275	120623157	5	chr1	120301707	120307615	6	1	99.5932	99.8477	GRCh38	1	chr1:120604047-120609947	31057	5882	EUR	AC241952.1	ENSG00000275131	AC244669.1;AC244669.2	ENSG00000223804;ENSG00000274642					0.015625	AC241952.2	AC244669.2;AC244669.1	5.9	2	0
chr1	120647755	120649655	1	chr1	120275197	120277097	2	1	99.8947	99.9474	GRCh38	1	chr1:120634547-120636447	8277	1900	EUR	AC241952.1	ENSG00000275131	AC244669.2	ENSG00000274642					0.25	AC241952.2	AC244669.2	1.9	3	0
chr1	120842887	120844742	141	chr1	120848074	120849460	143	2	61.999	99.8557	GRCh38	1	chr1:120834561-120835947	31253	1855	EUR	NBPF26	ENSG00000273136	NBPF26	ENSG00000273136			NBPF26__22;NBPF26__23;NBPF26__19;NBPF26__20;NBPF26__16;NBPF26__17;NBPF26__11;NBPF26__12;NBPF26__18;NBPF26__13;NBPF26__14	ENSG00000273136	8.96831e-44	NBPF26	NBPF26	1.4	1	0
chr1	143997186	144004485	1	chr1	143152763	143160063	3	2	99.9452	99.9726	GRCh38	1	chr1:144872462-144879762	15345	7299	EUR	FP700111.1;IGKV1OR1-1	ENSG00000224363;ENSG00000276674	IGKV1OR1-1	ENSG00000276674	IGKV1OR1-1__3;IGKV1OR1-1__4	ENSG00000276674	IGKV1OR1-1__1;IGKV1OR1-1__2	ENSG00000276674	0.125	FP700111.1;IGKV1OR1-1_2	IGKV1OR1-1	7.3	5	0
chr1	144071203	144072203	1	chr1	121341987	121342987	1	0	99.9	100	GRCh38	1	chr1:144946462-144947462	59	1000	EUR	SRGAP2B	ENSG00000196369	SRGAP2C	ENSG00000171943					0.5	SRGAP2B	SRGAP2C	1.0	36	0
chr1	144272170	144273370	1	chr1	142884612	142885812	1	0	99.9167	100	GRCh38	1	chr1:145147462-145148662	5455	1200	EUR	AC241585.3	ENSG00000283752	AC239798.1	ENSG00000233430	AC241585.3__5	ENSG00000283752	AC239798.1__2	ENSG00000233430	0.5	AC241585.3	AC239798.1	1.2	9	0
chr1	144291471	144292671	1	chr1	148825990	148827190	1	0	99.9167	100	GRCh38	1	chr1:145166762-145167962	5456	1200	EUR	LINC01145	ENSG00000272419	AC243772.3;LINC00869	ENSG00000234232;ENSG00000277147	LINC01145__2;LINC01145__1	ENSG00000272419	LINC00869__1	ENSG00000277147	0.5	LINC01145	LINC00869;AC243772.3	1.2	7	0
chr1	144418613	144420009	4	chr1	144494810	144496210	4	0	99.4286	100	GRCh38	1	chr1:145293862-145295262	31254	1396	EUR	NBPF20	ENSG00000162825	NBPF20	ENSG00000162825	NBPF20__4;NBPF20__5	ENSG00000162825	NBPF20__114;NBPF20__115;NBPF20__113	ENSG00000162825	0.0625	NBPF20	NBPF20	1.4	1	0
chr1	144447452	144456140	8	chr1	144437927	144446627	10	2	99.7471	99.9311	GRCh38	1	chr1:145329062-145337762	16144	8688	EUR	NBPF20	ENSG00000162825	NBPF20	ENSG00000162825	NBPF20__45;NBPF20__46;NBPF20__47;NBPF20__48;NBPF20__49;NBPF20__50;NBPF20__51;NBPF20__52;NBPF20__53;NBPF20__54;NBPF20__55;NBPF20__56;NBPF20__57;NBPF20__44	ENSG00000162825	NBPF20__31;NBPF20__32;NBPF20__33;NBPF20__34;NBPF20__35;NBPF20__36;NBPF20__37;NBPF20__38;NBPF20__39;NBPF20__40;NBPF20__41;NBPF20__42;NBPF20__43;NBPF20__30;NBPF20__6;NBPF20__7;NBPF20__8;NBPF20__9;NBPF20__10	ENSG00000162825	0.000976562	NBPF20	NBPF20	8.7	2	0
chr1	144463256	144464656	2	chr1	144429944	144431344	2	0	99.8571	100	GRCh38	1	chr1:145344862-145346262	66	1400	EUR	NBPF20	ENSG00000162825	NBPF20	ENSG00000162825	NBPF20__68;NBPF20__67	ENSG00000162825	NBPF20__19;NBPF20__18	ENSG00000162825	0.25	NBPF20	NBPF20	1.4	15	0
chr1	144475989	144482080	2	chr1	144455351	144467761	5	3	48.8885	99.8952	GRCh38	1	chr1:145360762-145373162	22062	6091	EUR	NBPF20	ENSG00000162825	NBPF20	ENSG00000162825	NBPF20__87;NBPF20__88;NBPF20__89;NBPF20__90;NBPF20__91;NBPF20__92;NBPF20__93;NBPF20__94;NBPF20__86;NBPF20__13;NBPF20__14;NBPF20__4;NBPF20__5;NBPF20__6;NBPF20__7;NBPF20__8	ENSG00000162825	NBPF20__57;NBPF20__58;NBPF20__59;NBPF20__60;NBPF20__61;NBPF20__62;NBPF20__63;NBPF20__64;NBPF20__65;NBPF20__66;NBPF20__67;NBPF20__68;NBPF20__69;NBPF20__70;NBPF20__71;NBPF20__72;NBPF20__73;NBPF20__56;NBPF20__2;NBPF20__3	ENSG00000162825	0.1875	NBPF20	NBPF20	12.4	2	0
chr1	144484680	144496630	15	chr1	144437057	144448991	29	14	99.2389	99.4975	GRCh38	1	chr1:145375762-145387662	31255	11950	EUR	NBPF20	ENSG00000162825	NBPF20	ENSG00000162825	NBPF20__99;NBPF20__100;NBPF20__101;NBPF20__102;NBPF20__103;NBPF20__104;NBPF20__105;NBPF20__106;NBPF20__107;NBPF20__108;NBPF20__109;NBPF20__110;NBPF20__111;NBPF20__112;NBPF20__113;NBPF20__114;NBPF20__115;NBPF20__116;NBPF20__98;NBPF20__16;NBPF20__17	ENSG00000162825	NBPF20__29;NBPF20__30;NBPF20__31;NBPF20__32;NBPF20__33;NBPF20__34;NBPF20__35;NBPF20__36;NBPF20__37;NBPF20__38;NBPF20__39;NBPF20__40;NBPF20__41;NBPF20__42;NBPF20__43;NBPF20__44;NBPF20__45;NBPF20__46;NBPF20__28;NBPF20__6;NBPF20__7;NBPF20__8;NBPF20__9;NBPF20__10	ENSG00000162825	0.00115785	NBPF20	NBPF20	11.9	1	0
chr1	144498030	144501846	4	chr1	144478954	144482770	12	8	99.2662	99.3711	GRCh38	1	chr1:145389062-145392862	10341	3816	EUR	NBPF20	ENSG00000162825	NBPF20	ENSG00000162825	NBPF20__118;NBPF20__119;NBPF20__120;NBPF20__121;NBPF20__122;NBPF20__123;NBPF20__117	ENSG00000162825	NBPF20__90;NBPF20__91;NBPF20__92;NBPF20__93;NBPF20__94;NBPF20__95;NBPF20__89;NBPF20__6;NBPF20__7;NBPF20__8	ENSG00000162825	0.072998	NBPF20	NBPF20	3.8	2	0
chr1	144622346	144625346	1	chr1	146725792	146728792	2	1	99.9333	99.9667	GRCh38	1	chr1:145505462-145508462	13311	3000	EUR	AC239860.2	ENSG00000278182	PDE4DIPP1	ENSG00000229828	AC239860.2__1	ENSG00000278182	PDE4DIPP1__11	ENSG00000229828	0.25	AC239860.2	PDE4DIPP1	3.0	3	0
chr1	145184734	145199166	16	chr1	145200450	145213327	61	45	88.6483	99.2875	GRCh38	1	chr1:146067850-146080750	31256	14432	EUR	NBPF10	ENSG00000271425	NBPF10	ENSG00000271425	NBPF10__3;NBPF10__4;NBPF10__5;NBPF10__6;NBPF10__7;NBPF10__8;NBPF10__9;NBPF10__10;NBPF10__11;NBPF10__12;NBPF10__13;NBPF10__14;NBPF10__15;NBPF10__16;NBPF10__17;NBPF10__18;NBPF10__19;NBPF10__20;NBPF10__21;NBPF10__22;NBPF10__23;NBPF10__24;NBPF10__25;NBPF10__26	ENSG00000271425	NBPF10__25;NBPF10__26;NBPF10__27;NBPF10__28;NBPF10__29;NBPF10__30;NBPF10__31;NBPF10__32;NBPF10__33;NBPF10__34;NBPF10__35;NBPF10__36;NBPF10__37;NBPF10__38;NBPF10__39;NBPF10__40;NBPF10__41	ENSG00000271425	0.0198085	NBPF19	NBPF19	12.9	1	0
chr1	145201256	145202650	2	chr1	145196530	145197930	3	1	99.3571	99.9286	GRCh38	1	chr1:146082850-146084250	19288	1394	EUR	NBPF10	ENSG00000271425	NBPF10	ENSG00000271425	NBPF10__26;NBPF10__27;NBPF10__29;NBPF10__30	ENSG00000271425	NBPF10__19;NBPF10__20;NBPF10__22;NBPF10__23	ENSG00000271425	0.125	NBPF19	NBPF19	1.4	2	0
chr1	145205542	145207248	2	chr1	145214988	145216688	6	4	99.2966	99.7647	GRCh38	1	chr1:146087150-146088850	13313	1706	EUR	NBPF10	ENSG00000271425	NBPF10	ENSG00000271425	NBPF10__33;NBPF10__34;NBPF10__36;NBPF10__37	ENSG00000271425			0.109375	NBPF19	NBPF19	1.7	3	0
chr1	145207948	145209046	3	chr1	145226843	145227945	3	0	99.5455	99.8185	GRCh38	1	chr1:146089550-146090650	13314	1098	EUR	NBPF10	ENSG00000271425	NBPF10	ENSG00000271425	NBPF10__37;NBPF10__39	ENSG00000271425	NBPF10__47;NBPF10__48	ENSG00000271425	0.125	NBPF19	NBPF19	1.1	4	0
chr1	145211746	145213452	2	chr1	146236292	146237992	4	2	99.4138	99.8824	GRCh38	1	chr1:146093350-146095050	5469	1706	EUR	NBPF10	ENSG00000271425							0.0625	NBPF19	NBPF14	1.7	6	0
chr1	145216754	145217754	2	chr1	146241414	146242414	3	1	99.7	99.9	GRCh38	1	chr1:146098350-146099350	73	1000	EUR	NBPF10	ENSG00000271425							0.125	NBPF19	NBPF14	1.0	12	0
chr1	145222146	145223956	9	chr1	145203267	145205062	9	0	98.9503	99.7222	GRCh38	1	chr1:146103750-146105550	31257	1810	EUR	NBPF10	ENSG00000271425	NBPF10	ENSG00000271425	NBPF10__40;NBPF10__41;NBPF10__42;NBPF10__43	ENSG00000271425	NBPF10__30;NBPF10__31;NBPF10__33;NBPF10__34	ENSG00000271425	0.00195312	NBPF19	NBPF19	1.8	1	0
chr1	145225857	145231796	2	chr1	145202249	145203449	4	2	20.1381	99.8333	GRCh38	1	chr1:146107450-146108650	31258	5939	EUR	NBPF10	ENSG00000271425	NBPF10	ENSG00000271425	NBPF10__44;NBPF10__45;NBPF10__46;NBPF10__47;NBPF10__48;NBPF10__49;NBPF10__50;NBPF10__51	ENSG00000271425	NBPF10__27;NBPF10__28;NBPF10__29;NBPF10__30;NBPF10__31;NBPF10__32	ENSG00000271425	0.0625	NBPF19	NBPF19	1.2	1	0
chr1	145235100	145236304	1	chr1	146237064	146238264	5	4	99.2525	99.6667	GRCh38	1	chr1:146111950-146113150	31259	1204	EUR	NBPF10	ENSG00000271425			NBPF10__55;NBPF10__56;NBPF10__57	ENSG00000271425			0.1875	NBPF19	NBPF14	1.2	1	0
chr1	145237692	145239092	2	chr1	145195197	145196597	9	7	99.3571	99.5	GRCh38	1	chr1:146114550-146115950	31260	1400	EUR	NBPF10	ENSG00000271425	NBPF10	ENSG00000271425	NBPF10__60;NBPF10__1	ENSG00000271425	NBPF10__18;NBPF10__21	ENSG00000271425	0.253906	NBPF19	NBPF19	1.4	1	0
chr1	145242888	145243888	4	chr1	145219270	145220270	7	3	99.3	99.7	GRCh38	1	chr1:146119750-146120750	31261	1000	EUR	NBPF10	ENSG00000271425	NBPF10	ENSG00000271425					0.0625	NBPF19	NBPF19	1.0	1	0
chr1	145247090	145248090	2	chr1	145214024	145215024	4	2	99.6	99.8	GRCh38	1	chr1:146123950-146124950	8296	1000	EUR	NBPF10	ENSG00000271425	NBPF10	ENSG00000271425					0.0625	NBPF19	NBPF19	1.0	6	0
chr1	145253084	145256191	1	chr1	146204535	146207638	4	3	99.646	99.8066	GRCh38	1	chr1:146129950-146133050	9957	3107	EUR	NBPF10	ENSG00000271425	T0011454	ENSG00000286019			CHM13_T0011454__17	ENSG00000286019	0.3125	NBPF19	NBPF14	3.1	8	0
chr1	145305498	145331524	2	chr1	146122910	146148937	32	30	99.7158	99.781	GRCh38	1	chr1:146188650-146214650	26205	26026	EUR	NOTCH2NLA;NBPF10	ENSG00000264343;ENSG00000271425	T0011455;T0011454;NOTCH2NLB	ENSG00000286019	NOTCH2NLA__5;NOTCH2NLA__4;NBPF10__10	ENSG00000264343;ENSG00000271425	CHM13_T0011455__2;CHM13_T0011454__2;NOTCH2NLB__2	ENSG00000286019	0.298307	NOTCH2NLA	NOTCH2NLB;NBPF14	26.0	2	0
chr1	145333124	145334424	1	chr1	148531294	148532594	1	0	99.9231	100	GRCh38	1	chr1:146216250-146217550	75	1300	EUR	NOTCH2NLA;NBPF10	ENSG00000264343;ENSG00000271425	AC242842.3;NOTCH2NLC	ENSG00000286185;ENSG00000286219					0.5	NOTCH2NLA	NOTCH2NLC;AC242842.3	1.3	7	0
chr1	145404147	145433524	53	chr1	146021185	146050593	92	39	97.0799	97.3856	GRCh38	1	chr1:146287250-146315940	11160	29377	EUR	RNU6-1071P;NUDT4P2	ENSG00000201789;ENSG00000271121	NUDT4B;RNU6-1171P	ENSG00000177144;ENSG00000252515	RNU6-1071P__1;NUDT4P2__1	ENSG00000201789;ENSG00000271121	NUDT4B__1;RNU6-1171P__1	ENSG00000177144;ENSG00000252515	6.17019e-09	RNU6-1071P;NUDT4P2	NUDT4B;RNU6-1171P	29.4	11	0
chr1	145417942	145419144	1	chr12	93381987	93383187	4	3	99.5008	99.75	GRCh38	1	chr1:146300350-146301550	8300	1202	EUR			NUDT4	ENSG00000173598			NUDT4__5	ENSG00000173598	0.3125		NUDT4	1.2	8	0
chr1	146120033	146121433	1	chr1	148531317	148532717	1	0	99.9286	100	GRCh38	1	chr1:148666866-148668266	1280	1400	EUR	T0011455;T0011454;NOTCH2NLB	ENSG00000286019	AC242842.3;NOTCH2NLC	ENSG00000286185;ENSG00000286219					0.5	NOTCH2NLB;NBPF14	NOTCH2NLC;AC242842.3	1.4	48	0
chr1	146125933	146139537	2	chr1	145314897	145328501	20	18	99.6328	99.6475	GRCh38	1	chr1:148648766-148662366	86	13604	EUR	T0011455;T0011454;NOTCH2NLB	ENSG00000286019	NOTCH2NLA;NBPF10	ENSG00000264343;ENSG00000271425					0.251722	NOTCH2NLB;NBPF14	NOTCH2NLA	13.6	27	0
chr1	146156168	146157866	2	chr1	148567793	148569494	9	7	99.3529	99.5297	GRCh38	1	chr1:148630666-148632366	87	1698	EUR	T0011455;T0011454;NOTCH2NLB	ENSG00000286019	AC242842.3;NOTCH2NLC	ENSG00000286185;ENSG00000286219					0.253906	NOTCH2NLB;NBPF14	NOTCH2NLC;AC242842.3	1.7	13	0
chr1	146163871	146165773	3	chr1	148575496	148577398	9	6	99.4217	99.5794	GRCh38	1	chr1:148622766-148624666	88	1902	EUR	T0011455;T0011454;NOTCH2NLB	ENSG00000286019	AC242842.3;NOTCH2NLC	ENSG00000286185;ENSG00000286219					0.0898438	NOTCH2NLB;NBPF14	NOTCH2NLC;AC242842.3	1.9	25	0
chr1	146222778	146224178	2	chr1	146251059	146252459	2	0	99.8571	100	GRCh38	1	chr1:148564366-148565766	90	1400	EUR									0.25	NBPF14	NBPF14	1.4	27	0
chr1	146223678	146225278	1	chr1	146218964	146220564	2	1	99.875	99.9375	GRCh38	1	chr1:148563266-148564866	9142	1600	EUR									0.25	NBPF14	NBPF14	1.6	6	0
chr1	146231176	146241786	1	chr1	145217382	145218590	4	3	11.2724	99.0894	GRCh38	1	chr1:148556166-148557366	9562	10610	EUR			NBPF10	ENSG00000271425					0.3125	NBPF14	NBPF19	1.2	8	0
chr1	146581411	146586211	4	chr1	148296207	148301007	6	2	99.875	99.9583	GRCh38	1	chr1:148221210-148226010	23986	4800	EUR	AC239809.3	ENSG00000227733	HYDIN2	ENSG00000276975	AC239809.3__3;AC239809.3__6;AC239809.3__5;AC239809.3__1	ENSG00000227733			0.015625	AC239809.3	HYDIN2	4.8	4	0
chr1	146805513	146806613	1	chr1	144794728	144795828	2	1	99.8182	99.9091	GRCh38	1	chr1:148000810-148001910	103	1100	EUR	PDZK1P1	ENSG00000215859	PDZK1	ENSG00000174827	PDZK1P1__6;PDZK1P1__4	ENSG00000215859	PDZK1__4	ENSG00000174827	0.25	PDZK1P1	PDZK1	1.1	28	0
chr1	148110063	148111163	1	chr16	76824074	76825174	3	2	99.7273	99.8182	GRCh38	1	chr1:146697240-146698340	3034	1100	EUR	HYDIN2	ENSG00000276975	HYDIN	ENSG00000157423					0.125	HYDIN2	HYDIN	1.1	26	0
chr1	148673500	148674500	1	chr1	148659249	148660249	1	0	99.9	100	GRCh38	1	chr1:149549333-149550333	31263	1000	EUR	NBPF19;AC242842.3	ENSG00000271383;ENSG00000286185	NBPF19;AC242842.3	ENSG00000271383;ENSG00000286185	NBPF19__82;AC242842.3__85	ENSG00000271383;ENSG00000286185	NBPF19__64;NBPF19__16;AC242842.3__67	ENSG00000271383;ENSG00000286185	0.5	AC242842.3	AC242842.3	1.0	1	0
chr1	151336975	151339275	5	chr1	151348261	151350561	14	9	99.3913	99.6087	GRCh38	1	chr1:152213408-152215708	19609	2300	EUR	HRNR;FLG-AS1	ENSG00000197915;ENSG00000237975	HRNR;FLG-AS1	ENSG00000197915;ENSG00000237975	HRNR__1	ENSG00000197915			0.0897827	FLG-AS1;HRNR	FLG-AS1	2.3	6	0
chr1	160923773	160931676	10	chr1	161005594	161013498	16	6	99.7343	99.8735	GRCh38	1	chr1:161579439-161587339	5933	7903	EUR	FCGR2C	ENSG00000244682	FCGR2B	ENSG00000072694	FCGR2C__1;FCGR2C__2;FCGR2C__3	ENSG00000244682	FCGR2B__1	ENSG00000072694	0.00209045	FCGR2C_2	FCGR2B	7.9	11	0
chr1	160957779	160959584	7	chr1	160796121	160797917	14	7	98.9474	99.2782	GRCh38	1	chr1:161613439-161615239	29566	1805	EUR									0.0286865		AL590385.2	1.8	3	0
chr1	160981783	160996184	16	chr1	160899999	160914398	42	26	99.6875	99.8125	GRCh38	1	chr1:161637439-161651839	18296	14401	EUR	AL590385.1	ENSG00000224515	AL590385.1	ENSG00000224515	AL590385.1__3;AL590385.1__4	ENSG00000224515	AL590385.1__1;AL590385.1__2	ENSG00000224515	0.00395795	AL590385.1_3	AL590385.1_2	14.4	12	0
chr1	160997669	161002269	23	chr1	160834111	160838718	39	16	98.8064	99.4575	GRCh38	1	chr1:161653339-161657939	31264	4600	EUR									3.51274e-05		AL590385.2	4.6	1	0
chr1	161000177	161014768	34	chr1	160918387	160932946	52	18	99.241	99.5276	GRCh38	1	chr1:161655839-161670439	22079	14591	EUR	FCGR2B	ENSG00000072694	FCGR2C	ENSG00000244682	FCGR2B__1;FCGR2B__2	ENSG00000072694	FCGR2C__1;FCGR2C__2;FCGR2C__3;FCGR2C__4	ENSG00000244682	2.01966e-07	FCGR2B	FCGR2C_2	14.6	4	0
chr1	205509287	205510587	1	chr1	143086180	143087480	4	3	99.6923	99.7692	GRCh38	1	chr1:206245119-206246419	7818	1300	EUR	T0017180;SRGAP2	ENSG00000266028	SRGAP2D	ENSG00000270872					0.3125	SRGAP2	SRGAP2D	1.3	18	0
chr1	205528799	205529799	1	chr1	143105747	143106747	1	0	99.9	100	GRCh38	1	chr1:206264619-206265619	136	1000	EUR	T0017180;SRGAP2	ENSG00000266028	SRGAP2D	ENSG00000270872					0.5	SRGAP2	SRGAP2D	1.0	47	0
chr1	206797503	206801209	1	chr1	206814602	206818308	10	9	99.5683	99.5953	GRCh38	1	chr1:207532172-207535872	1292	3706	EUR	CR1;AL137789.1	ENSG00000203710;ENSG00000236911	CR1;AL137789.1	ENSG00000203710;ENSG00000236911	CR1__9;CR1__10;CR1__11;AL137789.1__1;AL137789.1__2	ENSG00000203710;ENSG00000236911	CR1__16;CR1__17;CR1__18;CR1__19;CR1__12;CR1__13;CR1__9;CR1__10;CR1__11;AL137789.1__1	ENSG00000203710;ENSG00000236911	0.376953	CR1;AL137789.1	CR1;AL137789.1	3.7	7	0
chr1	226681837	226688035	22	chr1	226691076	226697276	47	25	99.1454	99.5646	GRCh38	1	chr1:227492941-227499141	7433	6198	EUR	TUBB8P10	ENSG00000237469	TUBB8P9	ENSG00000235827	TUBB8P10__1;TUBB8P10__2;TUBB8P10__3	ENSG00000237469	TUBB8P9__1;TUBB8P9__2;TUBB8P9__3	ENSG00000235827	0.000544269	TUBB8P9	TUBB8P10	6.2	22	0
chr1	226691035	226695436	3	chr1	226683676	226688076	11	8	99.7273	99.8182	GRCh38	1	chr1:227502141-227506541	1293	4401	EUR	TUBB8P9	ENSG00000235827	TUBB8P10	ENSG00000237469	TUBB8P9__1;TUBB8P9__2	ENSG00000235827	TUBB8P10__2;TUBB8P10__3	ENSG00000237469	0.113281	TUBB8P10	TUBB8P9	4.4	26	0
chr1	228021665	228024974	2	chr1	227817960	227821260	14	12	99.3049	99.6364	GRCh38	1	chr1:228643444-228646744	24461	3309	EUR	RNA5S12;RNA5SP506	ENSG00000199270;ENSG00000272351	RNA5S11;RNA5S2	ENSG00000199334;ENSG00000201588	RNA5S12__1;RNA5SP506__1	ENSG00000199270;ENSG00000272351	RNA5S11__1;RNA5S2__3	ENSG00000199334;ENSG00000201588	0.211975	RNA5S1_80;RNA5SP162_4	RNA5S6;RNA5S7	3.3	2	0
chr1	234203953	234205153	2	chr1	16489326	16490526	3	1	99.75	99.9167	GRCh38	1	chr1:234813240-234814440	10357	1200	EUR	AL391832.4	ENSG00000286263	CROCC;MST1L	ENSG00000058453;ENSG00000186715	AL391832.4__1	ENSG00000286263	MST1L__3	ENSG00000186715	0.125	AL391832.4	MST1L_2	1.2	17	0
chr1	246558608	246561210	13	chr1	246602660	246605259	14	1	99.1555	99.9615	GRCh38	1	chr1:247126239-247128838	31265	2602	EUR	ZNF124	ENSG00000196418	ZNF124	ENSG00000196418			ZNF124__4	ENSG00000196418	6.10352e-05	ZNF124	ZNF124	2.6	1	0
chr1	246602595	246604693	11	chr1	246559174	246561269	15	4	98.9063	99.7137	GRCh38	1	chr1:247169541-247171636	31266	2098	EUR	ZNF124	ENSG00000196418	ZNF124	ENSG00000196418					0.000488281	ZNF124	ZNF124	2.1	1	0
chr10	4239	38893	129	chr18	57382	92083	143	14	99.2544	99.9107	GRCh38	1	chr10:11232-45932	31267	34654	EUR	AL713922.1;AC215217.1;LINC02564	ENSG00000237297;ENSG00000260370;ENSG00000262352	AP001005.1;LINC02564;AP005530.1	ENSG00000262181;ENSG00000262352;ENSG00000263305	AL713922.1__1;AL713922.1__2;AL713922.1__3;AC215217.1__1;AC215217.1__2;LINC02564__1;LINC02564__2;LINC02564__3	ENSG00000237297;ENSG00000260370;ENSG00000262352	AP001005.1__5;AP001005.1__6;AP001005.1__7;AP001005.1__8;LINC02564__5;LINC02564__6;LINC02564__7;LINC02564__8;LINC02564__9;AP005530.1__1;AP005530.1__2	ENSG00000262181;ENSG00000262352;ENSG00000263305	1.00091e-33	AC215217.1_2;AP001005.1_4	LINC02564;AP005530.1;AP001005.1	34.7	1	0
chr10	4987305	4988305	1	chr10	4980101	4981101	3	2	99.7	99.8	GRCh38	1	chr10:4986971-4987971	148	1000	EUR	AKR1C2	ENSG00000151632	AKR1C1	ENSG00000187134	AKR1C2__1	ENSG00000151632	AKR1C1__9	ENSG00000187134	0.125	AKR1C2	AKR1C1	1.0	63	0
chr10	5251577	5252577	2	chr2	205249808	205250808	3	1	99.7	99.9	GRCh38	1	chr10:5249830-5250830	149	1000	EUR	AL355303.1	ENSG00000231039	PARD3B	ENSG00000116117					0.125	AL355303.1	PARD3B	1.0	39	0
chr10	5251677	5252677	2	chr12	69752999	69753999	3	1	99.7	99.9	GRCh38	1	chr10:5249930-5250930	149	1000	EUR	AL355303.1	ENSG00000231039	RAB3IP	ENSG00000127328					0.125	AL355303.1	RAB3IP	1.0	39	0
chr10	37225912	37231603	13	chr10	37202323	37208023	14	1	99.5265	99.9825	GRCh38	1	chr10:37182024-37187724	1299	5691	EUR	ANKRD30A	ENSG00000148513	ANKRD30A	ENSG00000148513			ANKRD30A__22;ANKRD30A__23	ENSG00000148513	6.10352e-05	ANKRD30A	ANKRD30A	5.7	26	0
chr10	46571038	46572038	2	chr10	50849637	50850637	4	2	99.6	99.8	GRCh38	1	chr10:45690047-45691047	1303	1000	EUR	AGAP10P	ENSG00000230869	TIMM23B-AGAP6;AGAP6	ENSG00000178440;ENSG00000204149					0.0625	AGAP10P	TIMM23B-AGAP6;AGAP6	1.0	80	0
chr10	46711414	46712710	6	chr10	47720305	47721601	11	5	98.8462	99.1545	GRCh38	1	chr10:45830347-45831647	6504	1296	EUR	AGAP4	ENSG00000188234	AGAP13P	ENSG00000243289	AGAP4__3;AGAP4__5;AGAP4__1	ENSG00000188234	AGAP13P__4	ENSG00000243289	0.0327148	AGAP4	AGAP13P	1.3	18	0
chr10	47269353	47270453	1	chr10	48366667	48367767	2	1	99.8182	99.9091	GRCh38	1	chr10:46383311-46384411	2186	1100	EUR	ANXA8L1;AC244230.2	ENSG00000264230;ENSG00000285402	ANXA8	ENSG00000265190	ANXA8L1__5;ANXA8L1__6;ANXA8L1__3;ANXA8L1__4	ENSG00000264230	ANXA8__7;ANXA8__8	ENSG00000265190	0.25	ANXA8L1;AC244230.2	ANXA8	1.1	8	0
chr10	47495443	47502948	14	chr10	48616506	48624009	32	18	99.4804	99.6935	GRCh38	1	chr10:46609011-46616511	28715	7505	EUR	SHLD2P1;AL356056.1	ENSG00000165874;ENSG00000229227	SHLD2P3;AL356056.1	ENSG00000189014;ENSG00000229227	SHLD2P1__1;SHLD2P1__2;AL356056.1__2;AL356056.1__3;AL356056.1__4;AL356056.1__1	ENSG00000165874;ENSG00000229227	SHLD2P3__7;SHLD2P3__8;AL356056.1__1;AL356056.1__2	ENSG00000189014;ENSG00000229227	0.00350018	AL356056.1;SHLD2P1	SHLD2P3;AL356056.1_2	7.5	2	0
chr10	47511451	47516446	7	chr10	48602985	48607984	10	3	99.7	99.88	GRCh38	1	chr10:46625011-46630011	31268	4995	EUR	SHLD2P1	ENSG00000165874	SHLD2P3	ENSG00000189014	SHLD2P1__4;SHLD2P1__1	ENSG00000165874	SHLD2P3__5	ENSG00000189014	0.0107422	SHLD2P1	SHLD2P3	5.0	1	0
chr10	47562621	47617564	45	chr10	48502219	48557121	248	203	99.289	99.4667	GRCh38	1	chr10:46674611-46729511	165	54943	EUR	AL136982.3;FAM245B	ENSG00000237280;ENSG00000285662	AL136982.3;LINC02675	ENSG00000237280;ENSG00000264404	AL136982.3__1;AL136982.3__2;FAM245B__1	ENSG00000237280;ENSG00000285662	AL136982.3__3;AL136982.3__4;LINC02675__3	ENSG00000237280;ENSG00000264404	0.00208858	AL136982.3_3;FAM245B	LINC02675;AL136982.3_2	54.9	61	0
chr10	47843997	47861104	13	chr10	48928470	48945568	43	30	99.6494	99.7895	GRCh38	1	chr10:46955211-46972311	10830	17107	EUR	PTPN20	ENSG00000204179	PTPN20CP	ENSG00000278561	PTPN20__4;PTPN20__5;PTPN20__6;PTPN20__7	ENSG00000204179	PTPN20CP__2;PTPN20CP__3	ENSG00000278561	0.0157697	PTPN20	PTPN20CP	17.1	5	0
chr10	47875203	47877703	1	chr10	48911878	48914377	3	2	99.88	99.92	GRCh38	1	chr10:46986412-46988911	166	2500	EUR	PTPN20	ENSG00000204179	PTPN20CP	ENSG00000278561	PTPN20__8;PTPN20__7;PTPN20__3;PTPN20__6;PTPN20__5	ENSG00000204179	PTPN20CP__1	ENSG00000278561	0.125	PTPN20	PTPN20CP	2.5	29	0
chr10	48500621	48527837	45	chr10	47591899	47619166	90	45	99.5299	99.5307	GRCh38	1	chr10:47609304-47636504	2192	27216	EUR	LINC02675	ENSG00000264404	FAM245B	ENSG00000285662	LINC02675__3	ENSG00000264404	FAM245B__1	ENSG00000285662	6.24629e-07	LINC02675	FAM245B	27.3	20	0
chr10	48738841	48750762	5	chr10	47368820	47380723	30	25	99.5387	99.6474	GRCh38	1	chr10:47889980-47901880	1313	11921	EUR			AC244230.2	ENSG00000285402					0.180797		AC244230.2	11.9	13	0
chr10	48754462	48783340	9	chr10	47336194	47365120	62	53	99.5643	99.6096	GRCh38	1	chr10:47905580-47934480	1314	28878	EUR	NPY4R2;AC245041.2	ENSG00000264717;ENSG00000276850	NPY4R;LINC00842;AC244230.2	ENSG00000204174;ENSG00000285294;ENSG00000285402	NPY4R2__1;NPY4R2__2;NPY4R2__3;AC245041.2__1	ENSG00000264717;ENSG00000276850	NPY4R__1;NPY4R__2;NPY4R__3;LINC00842__2;LINC00842__3;LINC00842__4;AC244230.2__3	ENSG00000204174;ENSG00000285294;ENSG00000285402	0.126427	AC245041.2;NPY4R2	AC244230.2;LINC00842;NPY4R	28.9	24	0
chr10	48887780	48891284	3	chr10	48422072	48425580	6	3	99.6007	99.6864	GRCh38	1	chr10:48038880-48042380	2195	3504	EUR	RNA5SP315	ENSG00000252149	RNA5SP312;AL591684.2	ENSG00000252877;ENSG00000254929	RNA5SP315__1	ENSG00000252149	RNA5SP312__1	ENSG00000252877	0.109375	RNA5SP315	AL591684.2;RNA5SP312	3.5	12	0
chr10	48909013	48923106	6	chr10	47866467	47880572	34	28	99.6809	99.7236	GRCh38	1	chr10:48060080-48074180	31269	14093	EUR	PTPN20CP	ENSG00000278561	PTPN20	ENSG00000204179	PTPN20CP__1	ENSG00000278561	PTPN20__7;PTPN20__8;PTPN20__6;PTPN20__2;PTPN20__3;PTPN20__5	ENSG00000204179	0.114741	PTPN20CP	PTPN20	14.1	1	0
chr10	48956012	48957312	1	chr10	47832217	47833517	1	0	99.9231	100	GRCh38	1	chr10:48107080-48108380	169	1300	EUR	PTPN20CP	ENSG00000278561	PTPN20	ENSG00000204179	PTPN20CP__5	ENSG00000278561	PTPN20__2;PTPN20__4;PTPN20__3	ENSG00000204179	0.5	PTPN20CP	PTPN20	1.3	42	0
chr10	51011824	51013024	1	chr10	51624008	51625208	6	5	99.5	99.5833	GRCh38	1	chr10:50163638-50164838	31270	1200	EUR			ASAH2B	ENSG00000204147					0.34375		ASAH2B	1.2	1	0
chr10	51033524	51041625	27	chr10	51597185	51605266	51	24	99.2843	99.4199	GRCh38	1	chr10:50185338-50193438	7838	8101	EUR	ASAH2	ENSG00000188611	ASAH2B	ENSG00000204147	ASAH2__1;ASAH2__2;ASAH2__3	ENSG00000188611	ASAH2B__4;ASAH2B__5;ASAH2B__6;ASAH2B__7;ASAH2B__3	ENSG00000204147	2.85191e-05	ASAH2	ASAH2B	8.1	23	0
chr10	51557234	51558234	2	chr10	47645389	47646389	6	4	99.4	99.6	GRCh38	1	chr10:50708643-50709643	2199	1000	EUR	CTSLP4	ENSG00000230011	CTSLP3	ENSG00000280913	CTSLP4__7	ENSG00000230011	CTSLP3__3;CTSLP3__2;CTSLP3__1	ENSG00000280913	0.109375	CTSLP4	CTSLP3	1.0	24	0
chr10	51599907	51602809	1	chr10	51035997	51038897	7	6	99.6899	99.7931	GRCh38	1	chr10:50751343-50754243	11666	2902	EUR	ASAH2B	ENSG00000204147	ASAH2	ENSG00000188611	ASAH2B__5;ASAH2B__6;ASAH2B__4	ENSG00000204147	ASAH2__2	ENSG00000188611	0.226562	ASAH2B	ASAH2	2.9	16	0
chr10	134378673	134381169	2	chr10	134519982	134522478	13	11	99.32	99.5593	GRCh38	1	chr10:133423751-133426247	16194	2496	EUR	SPRN	ENSG00000203772	SYCE1;AL731769.2	ENSG00000171772;ENSG00000288107	SPRN__2	ENSG00000203772	SYCE1__2;AL731769.2__1	ENSG00000171772;ENSG00000288107	0.290527	SPRN	AL731769.2;SYCE1	2.5	2	0
chr10	134520261	134525249	13	chr10	134378952	134383952	26	13	99.24	99.74	GRCh38	1	chr10:133568825-133573825	1326	4988	EUR	SYCE1;AL731769.2	ENSG00000171772;ENSG00000288107	SPRN	ENSG00000203772	SYCE1__2;AL731769.2__1	ENSG00000171772;ENSG00000288107	SPRN__2	ENSG00000203772	0.00467765	AL731769.2;SYCE1	SPRN	5.0	37	0
chr11	49061496	49067798	1	chr11	49048436	49054738	18	17	99.6826	99.6985	GRCh38	1	chr11:48893603-48899903	1335	6302	EUR	AC027369.3;AC027369.4	ENSG00000254728;ENSG00000254920	AC027369.3;AC027369.6	ENSG00000254728;ENSG00000255551	AC027369.3__7;AC027369.3__8;AC027369.4__2;AC027369.4__3;AC027369.4__4	ENSG00000254728;ENSG00000254920	AC027369.3__1;AC027369.3__2;AC027369.3__3;AC027369.6__2;AC027369.6__3	ENSG00000254728;ENSG00000255551	0.407265	AC027369.3;AC027369.4	AC027369.6;AC027369.3	6.3	30	0
chr11	89762893	89781541	2	chr11	89902795	89921489	24	22	99.5936	99.8503	GRCh38	1	chr11:89843181-89861881	196	18648	EUR	TRIM53BP;TRIM51BP	ENSG00000166013;ENSG00000204455	TRIM53AP;TRIM51EP	ENSG00000225581;ENSG00000237706	TRIM53BP__2;TRIM53BP__3;TRIM53BP__4;TRIM53BP__5;TRIM51BP__1;TRIM51BP__2;TRIM51BP__3;TRIM51BP__4;TRIM51BP__5	ENSG00000166013;ENSG00000204455	TRIM53AP__1;TRIM53AP__2;TRIM53AP__3;TRIM53AP__4;TRIM53AP__5;TRIM53AP__6;TRIM51EP__2;TRIM51EP__3;TRIM51EP__4;TRIM51EP__5;TRIM51EP__6	ENSG00000225581;ENSG00000237706	0.270628	TRIM53AP;TRIM51BP	TRIM51EP;TRIM53BP	18.7	24	0
chr11	89784641	89809193	6	chr11	89875170	89899695	20	14	99.6417	99.7921	GRCh38	1	chr11:89864981-89889481	2206	24552	EUR	TRIM64B;AP005435.1;AP005435.2;AP005435.4	ENSG00000189253;ENSG00000254558;ENSG00000254617;ENSG00000255235	TRIM64;AP004607.1;AP004607.7;AP004607.8	ENSG00000204450;ENSG00000254655;ENSG00000255305;ENSG00000255360	TRIM64B__1;TRIM64B__2;TRIM64B__3;TRIM64B__4;TRIM64B__5;TRIM64B__6;AP005435.1__2;AP005435.2__1;AP005435.2__2;AP005435.2__3;AP005435.4__1;AP005435.4__2	ENSG00000189253;ENSG00000254558;ENSG00000254617;ENSG00000255235	TRIM64__1;TRIM64__2;TRIM64__3;TRIM64__4;TRIM64__5;TRIM64__6;AP004607.1__1;AP004607.7__1;AP004607.8__1;AP004607.8__2;AP004607.8__3	ENSG00000204450;ENSG00000254655;ENSG00000255305;ENSG00000255360	0.0576591	AP005435.1;TRIM64;AP004607.1;AP004607.8	AP005435.2;AP005435.4;TRIM64B;AP004607.7	24.5	30	0
chr11	89912711	89944135	20	chr11	89740219	89771669	56	36	99.467	99.6446	GRCh38	1	chr11:89992548-90024048	197	31424	EUR	TRIM53AP;AP004607.6	ENSG00000225581;ENSG00000255184	TRIM53BP;AP004833.1	ENSG00000166013;ENSG00000250946	TRIM53AP__1;TRIM53AP__2;TRIM53AP__3;TRIM53AP__4;TRIM53AP__5;TRIM53AP__6;AP004607.6__1;AP004607.6__2;AP004607.6__3;AP004607.6__4	ENSG00000225581;ENSG00000255184	TRIM53BP__1;TRIM53BP__2;TRIM53BP__3;TRIM53BP__4;TRIM53BP__5;AP004833.1__2;AP004833.1__3;AP004833.1__4;AP004833.1__5;AP004833.1__6	ENSG00000166013;ENSG00000250946	0.00228077	TRIM53BP;AP004833.1	AP004607.6;TRIM53AP	31.4	17	0
chr11	105105903	105106915	2	chr11	105076007	105077007	7	5	98.1225	99.5	GRCh38	1	chr11:105101820-105102820	198	1012	EUR			CARD16	ENSG00000204397					0.226562		CARD16	1.0	39	0
chr11	117150529	117153529	3	chr11	117221656	117224656	13	10	99.5667	99.6667	GRCh38	1	chr11:117135223-117138223	199	3000	EUR	AP005018.2	ENSG00000254851	TAGLN;T0039996;PCSK7;AP000892.4	ENSG00000149591;ENSG00000160613;ENSG00000280143	AP005018.2__1;AP005018.2__2;AP005018.2__3;AP005018.2__4	ENSG00000254851	TAGLN__5;CHM13_T0039996__6;CHM13_T0039996__7;CHM13_T0039996__8;CHM13_T0039996__9;PCSK7__2;PCSK7__3;PCSK7__4;PCSK7__5;PCSK7__6;PCSK7__1;AP000892.4__1	ENSG00000149591;ENSG00000160613;ENSG00000280143	0.133423	AP005018.2	TAGLN;PCSK7;AP000892.4	3.0	75	0
chr12	3749	13974	159	chr3	201090900	201101067	177	18	96.6342	99.8131	GRCh38	1	chr12:10733-20899	8370	10225	EUR	WASH8P;DDX11L5	ENSG00000226210;ENSG00000236875	WASH8P;DDX11L8	ENSG00000226210;ENSG00000256263	WASH8P__1;WASH8P__2;WASH8P__3;WASH8P__4;WASH8P__5;WASH8P__6;WASH8P__7;WASH8P__8;WASH8P__9;DDX11L5__1;DDX11L5__2;DDX11L5__3;DDX11L5__4;DDX11L5__5	ENSG00000226210;ENSG00000236875	WASH8P__3;WASH8P__4;WASH8P__5;WASH8P__6;WASH8P__7;WASH8P__8;WASH8P__9;WASH8P__10;WASH8P__11;DDX11L8__1;DDX11L8__2;DDX11L8__3;DDX11L8__4	ENSG00000226210;ENSG00000256263	1.11445e-40	DDX11L5_4;WASH9P_2;MIR6859-2_2	WASH8P;DDX11L8	10.2	10	0
chr12	13974	35319	324	chr3	201070594	201088898	336	12	83.7657	99.8908	GRCh38	1	chr12:22901-41205	31272	21345	EUR	WASH8P;FAM138D;AC140725.1;AC008993.1;AC008993.2;MIR1302-10	ENSG00000226210;ENSG00000249054;ENSG00000259553;ENSG00000282542;ENSG00000282798;ENSG00000284557	WASH8P;MIR1302-2HG;FAM138D;AC008993.1;AC008993.2;AC008993.3;MIR1302-11	ENSG00000226210;ENSG00000243485;ENSG00000249054;ENSG00000282542;ENSG00000282798;ENSG00000282807;ENSG00000283801	WASH8P__10;WASH8P__11;FAM138D__1;FAM138D__2;FAM138D__3;AC140725.1__1;AC140725.1__2;AC140725.1__3;AC008993.1__1;AC008993.2__1;MIR1302-10__1	ENSG00000226210;ENSG00000249054;ENSG00000259553;ENSG00000282542;ENSG00000282798;ENSG00000284557	WASH8P__1;WASH8P__2;MIR1302-2HG__1;MIR1302-2HG__2;MIR1302-2HG__3;FAM138D__1;FAM138D__2;FAM138D__3;AC008993.1__5;AC008993.2__6;AC008993.3__1;AC008993.3__2;MIR1302-11__1	ENSG00000226210;ENSG00000243485;ENSG00000249054;ENSG00000282542;ENSG00000282798;ENSG00000282807;ENSG00000283801	2.51202e-91	WASH9P_2;AC008993.1_8;AC008993.2_8;AC008993.3;FAM138B_2	FAM138D;MIR1302-2HG;WASH8P;AC008993.2_3;AC008993.1_5	18.3	1	0
chr12	32150	37854	93	chr20	66175618	66181190	97	4	69.7321	72.3117	GRCh38	1	chr12:38033-45733	31273	5704	EUR	FAM138D	ENSG00000249054	FAM138A	ENSG00000237613	FAM138D__3;FAM138D__2	ENSG00000249054	FAM138A__4;FAM138A__3	ENSG00000237613	6.18467e-28	FAM138B_2	FAM138A_2	5.6	1	0
chr12	11260879	11262179	2	chr12	11221158	11222457	3	1	99.7692	99.8462	GRCh38	1	chr12:11391693-11392993	16521	1300	EUR	PRB2;PRB1	ENSG00000121335;ENSG00000251655	PRB1	ENSG00000251655	PRB2__2	ENSG00000121335	PRB1__2	ENSG00000251655	0.125	PRB1;PRB2	PRB1	1.3	14	0
chr12	51682219	51683319	1	chrX	42710818	42711918	3	2	99.7273	99.8182	GRCh38	1	chr12:51718680-51719780	203	1100	EUR	SCN8A;T0046821;T0046830	ENSG00000196876	AL023574.1	ENSG00000285899					0.125	SCN8A	AL023574.1	1.1	12	0
chr12	52265933	52268631	20	chr12	52252611	52255294	32	12	98.7407	99.5527	GRCh38	1	chr12:52302010-52304693	4343	2698	EUR	KRT86;AC121757.2	ENSG00000170442;ENSG00000287051	KRT86;KRT81	ENSG00000170442;ENSG00000205426	KRT86__2;KRT86__3;KRT86__4;KRT86__5;KRT86__1	ENSG00000170442	KRT81__7;KRT81__8;KRT81__9;KRT81__10	ENSG00000205426	5.65371e-05	KRT86;AC121757.2	KRT86;KRT81	2.7	39	0
chr12	93478874	93480072	5	chr12	93474080	93475276	5	0	99.2506	99.6667	GRCh38	1	chr12:93497807-93499007	204	1198	EUR	MRPL42	ENSG00000198015	MRPL42	ENSG00000198015					0.03125	MRPL42	MRPL42	1.2	39	0
chr12	122690999	122692006	6	chr12	122704408	122705408	8	2	98.5104	99.8	GRCh38	1	chr12:122695600-122696600	205	1007	EUR	AC026333.3	ENSG00000256249	AC026333.3	ENSG00000256249					0.00390625	AC026333.3	AC026333.3	1.0	62	0
chr12	131240726	131242126	1	chr12	131517105	131518505	3	2	99.7857	99.8571	GRCh38	1	chr12:131200826-131202226	1344	1400	EUR	LINC01257	ENSG00000204603	AC073578.1	ENSG00000256209					0.125	LINC01257	AC073578.1	1.4	93	0
chr12	131337062	131354314	9	chr12	131692048	131709300	81	72	97.8035	97.8436	GRCh38	1	chr12:131295323-131312823	1347	17252	EUR	RNA5SP376;LINC02415;AC092850.1;AC092850.2	ENSG00000212251;ENSG00000248703;ENSG00000279746;ENSG00000286462	RNA5SP377;AC117500.1;LINC02414;AC117500.4;AC092850.1;AC117500.6	ENSG00000212154;ENSG00000249926;ENSG00000256424;ENSG00000279153;ENSG00000279746;ENSG00000287639	RNA5SP376__1;LINC02415__1;LINC02415__2;AC092850.1__1;AC092850.2__1;AC092850.2__2	ENSG00000212251;ENSG00000248703;ENSG00000279746;ENSG00000286462	RNA5SP377__1;AC117500.1__1;AC117500.1__2;LINC02414__3;LINC02414__4;LINC02414__5;LINC02414__6;AC117500.4__1;AC092850.1__1;AC117500.6__1;AC117500.6__2	ENSG00000212154;ENSG00000249926;ENSG00000256424;ENSG00000279153;ENSG00000279746;ENSG00000287639	0.133206	AC092850.1_2;AC117500.1;RNA5SP377;AC117500.4;AC117500.6	LINC02414;AC092850.2;RNA5SP376;AC092850.1;LINC02415	17.3	14	0
chr13	56383825	56390220	5	chr13	56357547	56363946	18	13	99.5783	99.6876	GRCh38	1	chr13:57166956-57173356	3146	6395	EUR	PRR20E	ENSG00000234278	PRR20A;PRR20C	ENSG00000204919;ENSG00000229665	PRR20E__1;PRR20E__2;PRR20E__3	ENSG00000234278	PRR20A__1;PRR20A__2;PRR20A__3;PRR20C__1	ENSG00000204919;ENSG00000229665	0.118942	PRR20D	PRR20E	6.4	44	0
chr13	62981947	62986742	13	chr13	62942706	62947506	15	2	99.5833	99.9583	GRCh38	1	chr13:63760361-63765161	31275	4795	EUR			LINC00395	ENSG00000231061					3.05176e-05		LINC00395	4.8	1	0
chr13	63042573	63054464	26	chr13	62968521	62980449	61	35	99.2778	99.3298	GRCh38	1	chr13:63820993-63832892	223	11891	EUR	OR7E104P;AL445238.1;AL445238.2	ENSG00000219926;ENSG00000285566;ENSG00000287128	AL445989.1;AL445989.2	ENSG00000237378;ENSG00000285764	OR7E104P__1;OR7E104P__2;AL445238.1__1;AL445238.2__2	ENSG00000219926;ENSG00000285566;ENSG00000287128	AL445989.1__1;AL445989.1__2;AL445989.2__4;AL445989.2__5	ENSG00000237378;ENSG00000285764	0.000364952	AL445238.2;OR7E104P;AL445238.1	AL445989.2;AL445989.1	11.9	51	0
chr14	13858818	13865013	40	chr22	16150915	16157117	64	24	98.5988	99.5808	GRCh38	1	chr14:19659007-19665207	19985	6195	EUR	AL512310.4	ENSG00000257493	AP000534.2	ENSG00000237299	AL512310.4__1	ENSG00000257493	AP000534.2__4	ENSG00000237299	5.02929e-08	AL512310.4	AP000534.2	6.2	5	0
chr14	13883934	13887644	15	chr14	13130623	13134336	30	15	98.8147	99.2459	GRCh38	1	chr14:19684107-19687807	2340	3710	EUR	AL512310.2	ENSG00000257395	LINC02297	ENSG00000257504	AL512310.2__3	ENSG00000257395	LINC02297__1	ENSG00000257504	0.00261144	AL512310.2	LINC02297	3.7	9	0
chr14	13896243	13902541	9	chr14	13115718	13122017	32	23	99.4603	99.619	GRCh38	1	chr14:19696407-19702707	344	6298	EUR	AL512310.1	ENSG00000257142	CR383656.6	ENSG00000257672	AL512310.1__1	ENSG00000257142	CR383656.6__1	ENSG00000257672	0.0550921	AL512310.1	CR383656.6	6.3	30	0
chr14	18208031	18214087	104	chr14	18167561	18173617	110	6	97.8569	99.9009	GRCh38	1	chr14:24004354-24010410	31279	6056	EUR	DHRS4L2;DHRS4-AS1;AL136419.1;AL136419.3	ENSG00000187630;ENSG00000215256;ENSG00000285467;ENSG00000286931	DHRS4;DHRS4L2;DHRS4-AS1;AL136419.1	ENSG00000157326;ENSG00000187630;ENSG00000215256;ENSG00000285467	DHRS4L2__6;DHRS4L2__7;DHRS4L2__8;DHRS4L2__9;DHRS4L2__4;DHRS4L2__5;AL136419.3__1	ENSG00000187630;ENSG00000286931	DHRS4__5;DHRS4__6;DHRS4__4;DHRS4__7;DHRS4__8;DHRS4__3;DHRS4__2;DHRS4L2__1;AL136419.1__1	ENSG00000157326;ENSG00000187630;ENSG00000285467	4.70389e-30	DHRS4-AS1;DHRS4L2;DHRS4_2;AL136419.1	DHRS4-AS1;DHRS4	6.1	1	0
chr14	28751386	28755969	1	chr14	28741923	28746512	1	0	99.4353	99.5873	GRCh38	1	chr14:34555346-34559946	347	4583	EUR	RNU1-28P;AL445363.2	ENSG00000206588;ENSG00000259135	RNU1-27P;AL445363.1	ENSG00000206596;ENSG00000259002	RNU1-28P__1;AL445363.2__1;AL445363.2__2	ENSG00000206588;ENSG00000259135	RNU1-27P__1;AL445363.1__2;AL445363.1__3	ENSG00000206596;ENSG00000259002	0.5	RNU1-27P_2;AL445363.2	AL445363.1;RNU1-28P	4.6	53	0
chr14	46002937	46003938	3	chr17	67467484	67468484	6	3	99.3007	99.7	GRCh38	1	chr14:51795977-51796977	2345	1001	EUR	AL079307.1	ENSG00000258535	PRKCA	ENSG00000154229					0.109375	AL079307.1	PRKCA	1.0	30	0
chr14	46004438	46005438	1	chr3	126594109	126595109	4	3	99.6	99.7	GRCh38	1	chr14:51797477-51798477	2346	1000	EUR	AL079307.1	ENSG00000258535	MYLK;T0157184;T0157185;T0157186;T0157187;T0157188;T0157189;T0157190;T0157191;T0157192;T0157193;T0157194;T0157195;T0157196;T0157197;T0157198	ENSG00000065534					0.3125	AL079307.1	MYLK	1.0	43	0
chr14	46004538	46005538	1	chr6	73273025	73274025	5	4	99.5	99.6	GRCh38	1	chr14:51797577-51798577	2346	1000	EUR	AL079307.1	ENSG00000258535	RIMS1	ENSG00000079841					0.1875	AL079307.1	RIMS1	1.0	43	0
chr15	21048629	21059021	9	chr15	21018075	21028485	17	8	99.6925	99.8751	GRCh38	1	chr15:23311356-23321763	365	10392	EUR	AC242376.1	ENSG00000259414	HERC2P7	ENSG00000274471	AC242376.1__2;AC242376.1__3;AC242376.1__4	ENSG00000259414	HERC2P7__1;HERC2P7__2;HERC2P7__3	ENSG00000274471	0.00636292	AC242376.1	AC242376.2	10.4	19	0
chr15	21094934	21095934	1	chr15	26125298	26126298	4	3	99.6	99.7	GRCh38	1	chr15:23358656-23359656	14706	1000	EUR	GOLGA8S	ENSG00000261739	GOLGA8F	ENSG00000153684	GOLGA8S__5;GOLGA8S__6;GOLGA8S__7;GOLGA8S__8	ENSG00000261739	GOLGA8F__5;GOLGA8F__6;GOLGA8F__7;GOLGA8F__8	ENSG00000153684	0.3125	GOLGA8S	GOLGA8F	1.0	3	0
chr15	26103383	26104660	7	chr15	20127154	20128455	11	4	97.3846	99.3856	GRCh38	1	chr15:28360651-28361950	6577	1277	EUR			AC100757.3	ENSG00000275363			AC100757.3__3	ENSG00000275363	0.00585938		AC100757.3	1.3	17	0
chr15	26120573	26156891	55	chr15	26274137	26310522	135	80	99.2396	99.5745	GRCh38	1	chr15:28377850-28414250	9197	36318	EUR	GOLGA8F;RN7SL238P;ABCB10P3	ENSG00000153684;ENSG00000276891;ENSG00000261524	ABCB10P4;GOLGA8G;Metazoa_SRP.123	ENSG00000260053;ENSG00000183629;ENSG00000276955	GOLGA8F__1;GOLGA8F__2;GOLGA8F__3;GOLGA8F__4;GOLGA8F__5;GOLGA8F__6;GOLGA8F__7;GOLGA8F__8;GOLGA8F__9;GOLGA8F__10;GOLGA8F__11;GOLGA8F__12;GOLGA8F__13;GOLGA8F__14;GOLGA8F__15;GOLGA8F__16;GOLGA8F__17;GOLGA8F__18;GOLGA8F__19;ABCB10P3__1;RN7SL238P__1	ENSG00000153684;ENSG00000261524;ENSG00000276891	GOLGA8G__1;GOLGA8G__2;GOLGA8G__3;GOLGA8G__4;GOLGA8G__5;GOLGA8G__6;GOLGA8G__7;GOLGA8G__8;GOLGA8G__9;GOLGA8G__10;GOLGA8G__11;GOLGA8G__12;GOLGA8G__13;GOLGA8G__14;GOLGA8G__15;GOLGA8G__16;GOLGA8G__17;GOLGA8G__18;GOLGA8G__19;ABCB10P4__1;Metazoa_SRP.123__1	ENSG00000183629;ENSG00000260053;ENSG00000276955	5.03249e-07	GOLGA8F;RN7SL238P;ABCB10P1_2	ABCB10P4;GOLGA8G;AC138749.9	36.4	27	0
chr15	26196044	26213365	29	chr15	26257568	26274884	91	62	99.2269	99.515	GRCh38	1	chr15:28419205-28436505	24020	17321	EUR	AC091304.6;MIR4509-2	ENSG00000274532;ENSG00000266039	MIR4509-3;AC138749.5	ENSG00000263964;ENSG00000274814	MIR4509-2__1;AC091304.6__1	ENSG00000266039;ENSG00000274532	MIR4509-3__1;AC138749.5__1	ENSG00000263964;ENSG00000274814	0.000758257	AC138749.5;MIR4509-1_2	MIR4509-3;AC091304.6	17.3	4	0
chr15	26306942	26311746	1	chr15	26119349	26124153	9	8	99.7294	99.7502	GRCh38	1	chr15:28530205-28535005	1463	4804	EUR	GOLGA8G	ENSG00000183629	GOLGA8F	ENSG00000153684	GOLGA8G__16;GOLGA8G__17;GOLGA8G__18;GOLGA8G__15;GOLGA8G__19;GOLGA8G__3;GOLGA8G__4;GOLGA8G__5;GOLGA8G__1;GOLGA8G__2	ENSG00000183629	GOLGA8F__1;GOLGA8F__2;GOLGA8F__3	ENSG00000153684	0.253906	GOLGA8G	GOLGA8F	4.8	11	0
chr15	26327835	26342216	4	chr15	26088879	26103278	30	26	99.5489	99.6877	GRCh38	1	chr15:28551105-28565505	1464	14381	EUR	AC138749.1;AC138749.2	ENSG00000227717;ENSG00000260444	AC091304.5;AC091304.1	ENSG00000261561;ENSG00000237850	AC138749.1__1;AC138749.1__2;AC138749.1__3;AC138749.1__4;AC138749.1__5;AC138749.1__6;AC138749.1__7;AC138749.1__8;AC138749.2__1	ENSG00000227717;ENSG00000260444	AC091304.1__1;AC091304.1__2;AC091304.1__3;AC091304.1__4;AC091304.1__5;AC091304.1__6;AC091304.1__7;AC091304.1__8;AC091304.1__9;AC091304.5__1	ENSG00000237850;ENSG00000261561	0.180797	AC091304.1;AC138749.2_6	AC138749.2;AC138749.1	14.4	12	0
chr15	27929795	27931693	1	chr15	27877694	27879592	1	0	99.8421	99.8947	GRCh38	1	chr15:30138072-30139972	11411	1898	EUR	GOLGA8T;AC026150.4	ENSG00000261247;ENSG00000270016	GOLGA8J;AC026150.4	ENSG00000179938;ENSG00000270016	GOLGA8T__4;GOLGA8T__5;GOLGA8T__6;GOLGA8T__7;GOLGA8T__8;AC026150.4__2	ENSG00000261247;ENSG00000270016	GOLGA8J__4;GOLGA8J__5;GOLGA8J__6;GOLGA8J__7;GOLGA8J__8;AC026150.4__1	ENSG00000179938;ENSG00000270016	0.5	GOLGA8T;AC026150.4_4	GOLGA8J;AC026150.4_2	1.9	6	0
chr15	28062040	28093426	22	chr15	30033148	30064521	65	43	99.634	99.7135	GRCh38	1	chr15:30268772-30300172	19693	31386	EUR	AC135731.2	ENSG00000270955	AC135731.2;AC139426.3	ENSG00000270955;ENSG00000271078	AC135731.2__1;AC135731.2__2;AC135731.2__3;AC135731.2__4;AC135731.2__5;AC135731.2__6;AC135731.2__7;AC135731.2__8;AC135731.2__9;AC135731.2__10	ENSG00000270955	AC135731.2__1;AC135731.2__2;AC135731.2__3;AC135731.2__4;AC135731.2__5;AC135731.2__6;AC135731.2__7;AC135731.2__8;AC135731.2__9;AC139426.3__1;AC139426.3__2;AC139426.3__3;AC139426.3__4;AC139426.3__5;AC139426.3__6;AC139426.3__7;AC139426.3__8;AC139426.3__9;AC139426.3__10	ENSG00000270955;ENSG00000271078	0.00295922	AC135731.2	AC139426.3	31.4	10	0
chr15	28140586	28142508	1	chr15	29975936	29977858	3	2	98.6993	98.7513	GRCh38	1	chr15:30347272-30349172	385	1922	EUR	AC019322.4	ENSG00000279417	AC068448.2	ENSG00000279912	AC019322.4__1	ENSG00000279417	AC068448.2__1	ENSG00000279912	0.125	AC019322.6	AC068448.2	1.9	15	0
chr15	28172644	28175744	4	chr15	27906541	27909641	10	6	99.6774	99.8065	GRCh38	1	chr15:30379372-30382472	1468	3100	EUR	CHRFAM7A;AC019322.1	ENSG00000166664;ENSG00000263070	ULK4P3	ENSG00000178081	CHRFAM7A__7;CHRFAM7A__8;CHRFAM7A__3;AC019322.1__1;AC019322.1__2	ENSG00000166664;ENSG00000263070	ULK4P3__3;ULK4P3__4	ENSG00000178081	0.0546875	CHRFAM7A;AC019322.3	ULK4P3	3.1	18	0
chr15	28175144	28176846	1	chr15	28375896	28377598	6	5	99.53	99.5887	GRCh38	1	chr15:30381872-30383572	11753	1702	EUR	CHRFAM7A;AC019322.1	ENSG00000166664;ENSG00000263070	ULK4P2	ENSG00000260128	CHRFAM7A__8;CHRFAM7A__9;CHRFAM7A__4;CHRFAM7A__1;AC019322.1__2;AC019322.1__3	ENSG00000166664;ENSG00000263070	ULK4P2__3;ULK4P2__4;ULK4P2__2	ENSG00000260128	0.34375	CHRFAM7A;AC019322.3	ULK4P2	1.7	7	0
chr15	28178746	28180046	1	chr15	28372696	28373996	2	1	99.8462	99.9231	GRCh38	1	chr15:30385472-30386772	1470	1300	EUR	CHRFAM7A;AC019322.1	ENSG00000166664;ENSG00000263070	ULK4P2	ENSG00000260128					0.25	CHRFAM7A;AC019322.3	ULK4P2	1.3	14	0
chr15	28203447	28204946	5	chr15	28347818	28349316	7	2	99.3338	99.7333	GRCh38	1	chr15:30410172-30411672	3845	1499	EUR	GOLGA8R;AC026150.4	ENSG00000186399;ENSG00000270016	GOLGA8Q;AC026150.4	ENSG00000178115;ENSG00000270016	GOLGA8R__15;GOLGA8R__16;GOLGA8R__17;GOLGA8R__1;AC026150.4__3	ENSG00000186399;ENSG00000270016	GOLGA8Q__3;GOLGA8Q__4;GOLGA8Q__5;AC026150.4__4	ENSG00000178115;ENSG00000270016	0.0078125	GOLGA8O;AC026150.4_6	GOLGA8R;AC026150.4_5	1.5	7	0
chr15	28217241	28229153	34	chr15	30261900	30273802	56	22	99.0949	99.6306	GRCh38	1	chr15:30423972-30435872	10031	11912	EUR			AC123768.4	ENSG00000276724			AC123768.4__1	ENSG00000276724	6.22726e-07	AC026150.2	AC123768.4_2	11.9	15	0
chr15	28307330	28339639	47	chr15	30257797	30290122	130	83	99.1506	99.4869	GRCh38	1	chr15:30514072-30546372	391	32309	EUR	AC026150.3;AC026150.2	ENSG00000260784;ENSG00000260693	AC135983.6;AC123768.4;AC135983.5	ENSG00000270789;ENSG00000276724;ENSG00000261375	AC026150.2__1;AC026150.2__2;AC026150.2__3;AC026150.3__1;AC026150.3__2;AC026150.3__3	ENSG00000260693;ENSG00000260784	AC135983.5__1;AC135983.5__2;AC135983.5__3;AC135983.5__4;AC135983.6__1;AC123768.4__1	ENSG00000261375;ENSG00000270789;ENSG00000276724	1.5461e-05	AC026150.3;AC091304.5_2;AC123768.4_3;AC019322.4	AC135983.6;AC123768.4_2;AC135983.5	32.3	48	0
chr15	28338739	28341027	1	chr15	28211747	28214035	3	2	99.3478	99.3913	GRCh38	1	chr15:30545472-30547772	392	2288	EUR	AC026150.2	ENSG00000260693	AC019322.2	ENSG00000271333	AC026150.2__3	ENSG00000260693	AC019322.2__1	ENSG00000271333	0.125	AC019322.4	AC026150.2	2.3	39	0
chr15	28342127	28367268	17	chr15	30230076	30255291	99	82	99.286	99.5283	GRCh38	1	chr15:30548872-30574072	393	25141	EUR	GOLGA8Q;AC026150.4;RN7SL796P;AC091057.4;DNM1P50;ULK4P2	ENSG00000178115;ENSG00000270016;ENSG00000277031;ENSG00000269930;ENSG00000259890;ENSG00000260128	AC135983.2;ULK4P1;DNM1P32;GOLGA8O;RN7SL539P;AC026150.4	ENSG00000215304;ENSG00000261279;ENSG00000261708;ENSG00000206127;ENSG00000274076;ENSG00000270016	GOLGA8Q__1;GOLGA8Q__2;GOLGA8Q__3;GOLGA8Q__4;GOLGA8Q__5;GOLGA8Q__6;GOLGA8Q__7;GOLGA8Q__8;GOLGA8Q__9;GOLGA8Q__10;GOLGA8Q__11;GOLGA8Q__12;GOLGA8Q__13;GOLGA8Q__14;GOLGA8Q__15;GOLGA8Q__16;GOLGA8Q__17;GOLGA8Q__18;GOLGA8Q__19;DNM1P50__1;DNM1P50__2;DNM1P50__3;ULK4P2__1;AC091057.4__6;AC026150.4__4;RN7SL796P__1	ENSG00000178115;ENSG00000259890;ENSG00000260128;ENSG00000269930;ENSG00000270016;ENSG00000277031	GOLGA8O__1;GOLGA8O__2;GOLGA8O__3;GOLGA8O__4;GOLGA8O__5;GOLGA8O__6;GOLGA8O__7;GOLGA8O__8;GOLGA8O__9;GOLGA8O__10;GOLGA8O__11;GOLGA8O__12;GOLGA8O__13;GOLGA8O__14;GOLGA8O__15;GOLGA8O__16;GOLGA8O__17;GOLGA8O__18;GOLGA8O__19;AC135983.2__12;AC135983.2__13;ULK4P1__4;ULK4P1__5;ULK4P1__3;DNM1P32__1;DNM1P32__2;DNM1P32__3;AC026150.4__6;RN7SL539P__1	ENSG00000206127;ENSG00000215304;ENSG00000261279;ENSG00000261708;ENSG00000270016;ENSG00000274076	0.0349503	GOLGA8R;AC026150.4_5;RN7SL196P;AC091057.4_5;DNM1P50;ULK4P2	AC135983.2;ULK4P1;DNM1P32;GOLGA8O_2;RN7SL539P;AC026150.4_7	25.2	35	0
chr15	28406364	28408154	1	chr15	27883830	27885631	10	9	98.8889	99.4448	GRCh38	1	chr15:30613172-30614972	2395	1790	EUR	GOLGA8H	ENSG00000261794	GOLGA8J	ENSG00000179938	GOLGA8H__15;GOLGA8H__16;GOLGA8H__17;GOLGA8H__18;GOLGA8H__19	ENSG00000261794	GOLGA8J__15;GOLGA8J__16;GOLGA8J__17;GOLGA8J__18;GOLGA8J__19	ENSG00000179938	0.376953	GOLGA8H	GOLGA8J	1.8	4	0
chr15	28446166	28447166	2	chr15	28383766	28384766	4	2	99.6	99.8	GRCh38	1	chr15:30652372-30653372	394	1000	EUR	AC091057.6;AC091057.7	ENSG00000284906;ENSG00000285035	ULK4P2	ENSG00000260128					0.0625	ARHGAP11B;AC091057.6	ULK4P2	1.0	34	0
chr15	30161888	30176324	8	chr15	27950250	27964670	33	25	99.522	99.6741	GRCh38	1	chr15:32365405-32379805	1480	14436	EUR	AC139426.2	ENSG00000260642	AC120045.1	ENSG00000259906	AC139426.2__2	ENSG00000260642	AC120045.1__1;AC120045.1__2	ENSG00000259906	0.0813778	AC139426.2	AC120045.2	14.4	16	0
chr15	30182724	30191434	36	chr15	27935170	27943879	75	39	98.8871	99.4031	GRCh38	1	chr15:32386205-32394905	396	8710	EUR	DNM1P31;AC091057.4;GOLGA8K;RN7SL185P	ENSG00000261491;ENSG00000269930;ENSG00000249931;ENSG00000275776	GOLGA8T;RN7SL469P;AC091057.4;DNM1P30	ENSG00000261247;ENSG00000277637;ENSG00000269930;ENSG00000260897	GOLGA8K__1;GOLGA8K__2;GOLGA8K__3;GOLGA8K__4;GOLGA8K__5;GOLGA8K__6;DNM1P31__3;AC091057.4__7;RN7SL185P__1	ENSG00000249931;ENSG00000261491;ENSG00000269930;ENSG00000275776	DNM1P30__1;GOLGA8T__14;GOLGA8T__15;GOLGA8T__16;GOLGA8T__17;GOLGA8T__18;GOLGA8T__19;AC091057.4__5;RN7SL469P__1	ENSG00000260897;ENSG00000261247;ENSG00000269930;ENSG00000277637	1.12148e-05	DNM1P30;AC091057.4_3;GOLGA8K;RN7SL185P	GOLGA8T;RN7SL469P;AC091057.4_4;DNM1P31	8.7	21	0
chr15	30223454	30225154	2	chr15	28372191	28373891	3	1	99.8235	99.9412	GRCh38	1	chr15:32426905-32428605	31280	1700	EUR	AC135983.2;ULK4P1	ENSG00000215304;ENSG00000261279	ULK4P2	ENSG00000260128	AC135983.2__11;ULK4P1__3;ULK4P1__5;ULK4P1__4;ULK4P1__2	ENSG00000215304;ENSG00000261279	ULK4P2__2;ULK4P2__1	ENSG00000260128	0.125	AC135983.2;ULK4P1	ULK4P2	1.7	1	0
chr15	30230350	30231756	2	chr15	28185746	28187146	2	0	99.431	100	GRCh38	1	chr15:32433805-32435205	399	1406	EUR	AC135983.2;ULK4P1	ENSG00000215304;ENSG00000261279	CHRFAM7A	ENSG00000166664	AC135983.2__12;AC135983.2__13;ULK4P1__4;ULK4P1__5;ULK4P1__3	ENSG00000215304;ENSG00000261279	CHRFAM7A__10;CHRFAM7A__9;CHRFAM7A__11;CHRFAM7A__6;CHRFAM7A__7;CHRFAM7A__5;CHRFAM7A__2;CHRFAM7A__3	ENSG00000166664	0.25	AC135983.2;ULK4P1	CHRFAM7A	1.4	37	0
chr15	30239143	30240843	1	chr15	28356552	28358252	1	0	99.9412	100	GRCh38	1	chr15:32442605-32444305	15753	1700	EUR	GOLGA8O	ENSG00000206127	AC091057.4	ENSG00000269930	GOLGA8O__1	ENSG00000206127	AC091057.4__6	ENSG00000269930	0.5	GOLGA8O_2	AC091057.4_5	1.7	9	0
chr15	30260853	30262453	1	chr15	28334980	28336580	2	1	99.875	99.9375	GRCh38	1	chr15:32464305-32465905	4421	1600	EUR	AC123768.4	ENSG00000276724	AC026150.2	ENSG00000260693	AC123768.4__1	ENSG00000276724			0.25	AC123768.4_2	AC123768.4_3	1.6	7	0
chr15	30376004	30380582	5	chr15	30261523	30266115	20	15	99.0004	99.3267	GRCh38	1	chr15:32579505-32584105	7926	4578	EUR	LINC02256;AC123768.3	ENSG00000261064;ENSG00000276724	AC123768.4	ENSG00000276724	AC123768.3__1	ENSG00000276724	AC123768.4__1	ENSG00000276724	0.131588	LINC02256;AC123768.4	AC123768.4_2	4.6	13	0
chr15	30384486	30401880	20	chr15	30240217	30257622	76	56	99.1967	99.2946	GRCh38	1	chr15:32588005-32605405	18796	17394	EUR	AC123768.2;GOLGA8N;RN7SL286P	ENSG00000262728;ENSG00000232653;ENSG00000277464	GOLGA8O;RN7SL539P;AC026150.4	ENSG00000206127;ENSG00000274076;ENSG00000270016	GOLGA8N__1;GOLGA8N__2;GOLGA8N__3;GOLGA8N__4;GOLGA8N__5;GOLGA8N__6;GOLGA8N__7;GOLGA8N__8;GOLGA8N__9;GOLGA8N__10;GOLGA8N__11;GOLGA8N__12;GOLGA8N__13;GOLGA8N__14;GOLGA8N__15;GOLGA8N__16;GOLGA8N__17;GOLGA8N__18;GOLGA8N__19;AC123768.2__2;RN7SL286P__1	ENSG00000232653;ENSG00000262728;ENSG00000277464	GOLGA8O__1;GOLGA8O__2;GOLGA8O__3;GOLGA8O__4;GOLGA8O__5;GOLGA8O__6;GOLGA8O__7;GOLGA8O__8;GOLGA8O__9;GOLGA8O__10;GOLGA8O__11;GOLGA8O__12;GOLGA8O__13;GOLGA8O__14;GOLGA8O__15;GOLGA8O__16;GOLGA8O__17;GOLGA8O__18;GOLGA8O__19;AC026150.4__6;RN7SL539P__1	ENSG00000206127;ENSG00000270016;ENSG00000274076	0.00772013	AC123768.3;GOLGA8N;RN7SL286P	GOLGA8O_2;RN7SL539P;AC026150.4_7	17.4	7	0
chr15	32188597	32193795	2	chr15	32334767	32339965	11	9	99.75	99.7885	GRCh38	1	chr15:34382861-34388061	2398	5198	EUR	GOLGA8A	ENSG00000175265	T0068806;GOLGA8B	ENSG00000215252	GOLGA8A__6;GOLGA8A__7;GOLGA8A__8;GOLGA8A__9;GOLGA8A__10;GOLGA8A__11;GOLGA8A__12;GOLGA8A__13;GOLGA8A__14;GOLGA8A__15	ENSG00000175265	CHM13_T0068806__6;CHM13_T0068806__7;CHM13_T0068806__8;CHM13_T0068806__9;CHM13_T0068806__10;CHM13_T0068806__11;CHM13_T0068806__12;CHM13_T0068806__13;CHM13_T0068806__14;GOLGA8B__6;GOLGA8B__7;GOLGA8B__8;GOLGA8B__9;GOLGA8B__10;GOLGA8B__11;GOLGA8B__12;GOLGA8B__13;GOLGA8B__14;GOLGA8B__15	ENSG00000215252	0.274414	GOLGA8A	GOLGA8B	5.2	53	0
chr15	32195895	32197795	1	chr15	32342070	32343970	3	2	99.8421	99.8947	GRCh38	1	chr15:34390161-34392061	18418	1900	EUR	GOLGA8A	ENSG00000175265	T0068806;GOLGA8B	ENSG00000215252	GOLGA8A__16;GOLGA8A__17	ENSG00000175265	CHM13_T0068806__16;GOLGA8B__16	ENSG00000215252	0.125	GOLGA8A	GOLGA8B	1.9	13	0
chr15	32200091	32223289	32	chr15	32346270	32369474	76	44	99.5606	99.7759	GRCh38	1	chr15:34394361-34417561	4978	23198	EUR	GOLGA8A;AC025678.1;AC025678.2;AC025678.3	ENSG00000175265;ENSG00000260639;ENSG00000261081;ENSG00000279092	T0068806;GOLGA8B;AC025678.1;AC027139.1	ENSG00000215252;ENSG00000260639;ENSG00000259892	GOLGA8A__18;GOLGA8A__19;GOLGA8A__20;GOLGA8A__21;GOLGA8A__22;GOLGA8A__23;AC025678.1__1;AC025678.2__1;AC025678.3__1	ENSG00000175265;ENSG00000260639;ENSG00000261081;ENSG00000279092	CHM13_T0068806__17;CHM13_T0068806__18;CHM13_T0068806__19;CHM13_T0068806__20;CHM13_T0068806__21;CHM13_T0068806__22;GOLGA8B__17;GOLGA8B__18;GOLGA8B__19;GOLGA8B__20;GOLGA8B__21;GOLGA8B__22;AC027139.1__1;AC025678.1__1	ENSG00000215252;ENSG00000259892;ENSG00000260639	6.03146e-05	GOLGA8A;AC025678.1_2;AC027139.1;AC025678.3	GOLGA8B;AC025678.1;AC025678.2	23.2	28	0
chr15	32333457	32347149	9	chr15	32187276	32200970	43	34	99.5403	99.708	GRCh38	1	chr15:34527761-34541461	31281	13692	EUR	T0068806;GOLGA8B;MIR1233-2;AC025678.1	ENSG00000215252;ENSG00000221065;ENSG00000260639	GOLGA8A;MIR1233-1;AC025678.1	ENSG00000175265;ENSG00000221649;ENSG00000260639	CHM13_T0068806__1;CHM13_T0068806__2;CHM13_T0068806__3;CHM13_T0068806__4;CHM13_T0068806__5;CHM13_T0068806__6;CHM13_T0068806__7;CHM13_T0068806__8;CHM13_T0068806__9;CHM13_T0068806__10;CHM13_T0068806__11;CHM13_T0068806__12;CHM13_T0068806__13;CHM13_T0068806__14;CHM13_T0068806__15;CHM13_T0068806__16;GOLGA8B__1;GOLGA8B__2;GOLGA8B__3;GOLGA8B__4;GOLGA8B__5;GOLGA8B__6;GOLGA8B__7;GOLGA8B__8;GOLGA8B__9;GOLGA…	ENSG00000215252;ENSG00000221065;ENSG00000260639	GOLGA8A__1;GOLGA8A__2;GOLGA8A__3;GOLGA8A__4;GOLGA8A__5;GOLGA8A__6;GOLGA8A__7;GOLGA8A__8;GOLGA8A__9;GOLGA8A__10;GOLGA8A__11;GOLGA8A__12;GOLGA8A__13;GOLGA8A__14;GOLGA8A__15;GOLGA8A__16;GOLGA8A__17;MIR1233-1__1;AC025678.1__1	ENSG00000175265;ENSG00000221649;ENSG00000260639	0.0631447	GOLGA8B;MIR1233-2;AC025678.1	GOLGA8A;MIR1233-1;AC025678.1_2	13.7	1	0
chr15	41477398	41479298	2	chr15	41377827	41379727	2	0	99.8947	100	GRCh38	1	chr15:43670037-43671937	18140	1900	EUR	AC011330.1	ENSG00000249839	PPIP5K1	ENSG00000168781	AC011330.1__4;AC011330.1__5	ENSG00000249839	PPIP5K1__6;PPIP5K1__7;PPIP5K1__8;PPIP5K1__5;PPIP5K1__3;PPIP5K1__4;PPIP5K1__2;PPIP5K1__1	ENSG00000168781	0.25	AC011330.1	PPIP5K1	1.9	2	0
chr15	70471813	70473213	3	chr15	71922979	71924379	3	0	99.7857	100	GRCh38	1	chr15:72654496-72655896	31283	1400	EUR	GOLGA6B	ENSG00000215186	GOLGA6A	ENSG00000159289	GOLGA6B__1	ENSG00000215186			0.125	GOLGA6B_2	GOLGA6A	1.4	1	0
chr15	70477213	70484619	15	chr15	71935865	71943261	31	16	99.4465	99.6758	GRCh38	1	chr15:72659896-72667296	5588	7406	EUR	GOLGA6B;AC104758.3;RN7SL853P	ENSG00000215186;ENSG00000261244;ENSG00000274350	GOLGA6A;AC104758.3	ENSG00000159289;ENSG00000261244	GOLGA6B__6;GOLGA6B__7;GOLGA6B__8;GOLGA6B__9;GOLGA6B__10;GOLGA6B__11;GOLGA6B__12;GOLGA6B__13;GOLGA6B__14;GOLGA6B__15;GOLGA6B__16;GOLGA6B__17;GOLGA6B__18;GOLGA6B__3;GOLGA6B__4;AC104758.3__2;RN7SL853P__1	ENSG00000215186;ENSG00000261244;ENSG00000274350	GOLGA6A__1;GOLGA6A__2;AC104758.3__7	ENSG00000159289;ENSG00000261244	0.00166345	GOLGA6B_2;AC104758.3_5;RN7SL853P_3	GOLGA6B;AC104758.3_4;RN7SL853P	7.4	39	0
chr15	71887400	71896624	5	chr15	71911671	71920902	11	6	99.8158	99.9025	GRCh38	1	chr15:74070041-74079271	409	9224	EUR	GOLGA6A;AC104758.3;RN7SL429P	ENSG00000159289;ENSG00000261244;ENSG00000278604	GOLGA6A;AC104758.3;RN7SL429P	ENSG00000159289;ENSG00000261244;ENSG00000278604	GOLGA6A__1;GOLGA6A__2;GOLGA6A__3;GOLGA6A__4;GOLGA6A__5;GOLGA6A__6;GOLGA6A__7;GOLGA6A__8;GOLGA6A__9;GOLGA6A__10;GOLGA6A__11;GOLGA6A__12;GOLGA6A__13;GOLGA6A__14;GOLGA6A__15;GOLGA6A__16;AC104758.3__3;AC104758.3__4;RN7SL429P__1	ENSG00000159289;ENSG00000261244;ENSG00000278604	AC104758.3__5;AC104758.3__6;RN7SL429P__1	ENSG00000261244;ENSG00000278604	0.0327148	GOLGA6B_3;AC104758.3_6;RN7SL853P_2	GOLGA6A;AC104758.3_7;RN7SL429P	9.2	34	0
chr15	73152138	73153338	1	chr15	71899460	71900660	2	1	99.8333	99.9167	GRCh38	1	chr15:75282074-75283274	414	1200	EUR	GOLGA6D	ENSG00000140478	GOLGA6A	ENSG00000159289	GOLGA6D__1	ENSG00000140478			0.25	GOLGA6D	GOLGA6B_3	1.2	55	0
chr15	80223573	80224573	1	chr15	80372728	80373729	1	0	99.9	99.9001	GRCh38	1	chr15:82359453-82360453	417	1000	EUR	UBE2Q2P2	ENSG00000259429	GOLGA2P10	ENSG00000255769					0.5	UBE2Q2P2	GOLGA2P10	1.0	8	0
chr15	82031388	82032889	21	chr15	82110469	82111969	25	4	97.6096	99.7333	GRCh38	1	chr15:84165432-84166932	15143	1501	EUR	DNM1P41	ENSG00000280038	GOLGA6L4;DNM1P41	ENSG00000184206;ENSG00000280038	DNM1P41__1	ENSG00000280038	GOLGA6L4__10;GOLGA6L4__11;DNM1P41__1	ENSG00000184206;ENSG00000280038	7.7486e-07	DNM1P41_2	DNM1P41_4	1.5	4	0
chr15	82091836	82127367	678	chr15	82169624	82200149	729	51	82.9747	99.6693	GRCh38	1	chr15:84225832-84256341	25017	35531	EUR	GOLGA2P7;GOLGA6L4;DNM1P41;AC136698.1;UBE2Q2P11	ENSG00000225151;ENSG00000184206;ENSG00000280038;ENSG00000259694;ENSG00000259538	UBE2Q2P8;GOLGA6L4	ENSG00000259633;ENSG00000184206	GOLGA6L4__1;GOLGA6L4__2;GOLGA6L4__3;GOLGA6L4__4;GOLGA6L4__5;GOLGA6L4__6;GOLGA6L4__7;GOLGA6L4__8;GOLGA6L4__9;GOLGA6L4__10;GOLGA6L4__11;GOLGA2P7__5;GOLGA2P7__7;GOLGA2P7__6;UBE2Q2P11__1;UBE2Q2P11__2;AC136698.1__1;AC136698.1__2;DNM1P41__1	ENSG00000184206;ENSG00000225151;ENSG00000259538;ENSG00000259694;ENSG00000280038	GOLGA6L4__1;GOLGA6L4__2;GOLGA6L4__3;GOLGA6L4__4;GOLGA6L4__5;GOLGA6L4__6;GOLGA6L4__7;GOLGA6L4__8;GOLGA6L4__9;GOLGA6L4__10;GOLGA6L4__11;UBE2Q2P8__1	ENSG00000184206;ENSG00000259633	5.77528e-174	GOLGA6L17P;DNM1P41_4;AC136698.1_2;UBE2Q2P11	UBE2Q2P8;GOLGA6L4;GOLGA2P7	30.5	2	0
chr15	82176730	82177768	23	chr15	82118813	82119856	24	1	97.0307	99.9041	GRCh38	1	chr15:84419958-84421001	31284	1038	EUR			UBE2Q2P11	ENSG00000259538					5.96046e-08		UBE2Q2P11	1.0	1	0
chr15	82177768	82201856	76	chr15	82090129	82114286	103	27	98.7386	98.8535	GRCh38	1	chr15:84425545-84449458	31285	24088	EUR	GOLGA6L4	ENSG00000184206	GOLGA2P7;GOLGA6L4;DNM1P41	ENSG00000225151;ENSG00000184206;ENSG00000280038	GOLGA6L4__1;GOLGA6L4__2;GOLGA6L4__3;GOLGA6L4__4;GOLGA6L4__5;GOLGA6L4__6;GOLGA6L4__7;GOLGA6L4__8;GOLGA6L4__9;GOLGA6L4__10;GOLGA6L4__11	ENSG00000184206	GOLGA6L4__1;GOLGA6L4__2;GOLGA6L4__3;GOLGA6L4__4;GOLGA6L4__5;GOLGA6L4__6;GOLGA6L4__7;GOLGA6L4__8;GOLGA6L4__9;GOLGA6L4__10;GOLGA6L4__11;GOLGA2P7__5;GOLGA2P7__7;GOLGA2P7__6;DNM1P41__1	ENSG00000184206;ENSG00000225151;ENSG00000280038	1.22855e-15	GOLGA6L4;GOLGA2P7	GOLGA6L17P;DNM1P41_4	24.2	1	0
chr15	82210556	82226802	5	chr15	82955993	82972255	24	19	99.2502	99.3425	GRCh38	1	chr15:84458158-84474358	421	16246	EUR	AC243562.4;AC006328.1;AC245033.3	ENSG00000278785;ENSG00000233619;ENSG00000278603	AC044860.1;CSPG4P12;RN7SL428P	ENSG00000229212;ENSG00000259295;ENSG00000277582	AC006328.1__1;AC245033.3__2;AC243562.4__1	ENSG00000233619;ENSG00000278603;ENSG00000278785	AC044860.1__2;AC044860.1__3;AC044860.1__4;AC044860.1__5;AC044860.1__6;AC044860.1__1;CSPG4P12__5;CSPG4P12__6;CSPG4P12__7;CSPG4P12__8;RN7SL428P__1	ENSG00000229212;ENSG00000259295;ENSG00000277582	0.153728	GOLGA2P7;RN7SL331P;AC245033.3_3	AC044860.1;CSPG4P12;RN7SL428P	16.3	42	0
chr15	82267774	82269274	4	chr15	80294134	80295634	5	1	99.6667	99.9333	GRCh38	1	chr15:84515358-84516858	1502	1500	EUR	GOLGA6L5P;AC048382.2	ENSG00000230373;ENSG00000259244	AC243919.2;GOLGA6L9;GOLGA6L16P;GOLGA6L11P	ENSG00000278202;ENSG00000197978;ENSG00000197092;ENSG00000223698	GOLGA6L5P__9;GOLGA6L5P__6	ENSG00000230373	GOLGA6L16P__1;GOLGA6L9__1;GOLGA6L11P__1	ENSG00000197092;ENSG00000197978;ENSG00000223698	0.03125	GOLGA6L5P;AC048382.2	AC243919.2;GOLGA6L9	1.5	19	0
chr16	7395	9494	2	chr9	8702	10801	5	3	99.7143	99.8095	GRCh38	1	chr16:14472-16572	4990	2099	EUR	WASH6P;WASH4P	ENSG00000182484;ENSG00000234769			WASH6P__1;WASH6P__2;WASH6P__3;WASH6P__4;WASH6P__5;WASH4P__1;WASH4P__2;WASH4P__3;WASH4P__4;WASH4P__5	ENSG00000182484;ENSG00000234769			0.1875	WASH4P	WASHC1	2.1	11	0
chr16	2649270	2652770	2	chr16	2591726	2595227	3	1	99.9143	99.9429	GRCh38	1	chr16:2627119-2630619	7938	3500	EUR	AC141586.1;PDPK2P	ENSG00000215154;ENSG00000205918	PDPK1;AC093525.4;AC093525.3	ENSG00000140992;ENSG00000261140;ENSG00000260436	AC141586.1__4	ENSG00000215154	PDPK1__3;AC093525.3__1;AC093525.3__2;AC093525.4__2	ENSG00000140992;ENSG00000260436;ENSG00000261140	0.125	PDPK2P;AC093525.3;AC093525.4_2	PDPK1;AC093525.4;AC093525.3_2	3.5	2	0
chr16	11964289	11965279	1	chr16	21340676	21341676	3	2	98.7	99.8	GRCh38	1	chr16:11928241-11929241	18802	990	EUR	NPIPB2	ENSG00000234719			NPIPB2__2;NPIPB2__1	ENSG00000234719			0.125	NPIPB2	NPIPB4	1.0	7	0
chr16	15117336	15118337	10	chr16	15121820	15122821	12	2	98.7013	99.7003	GRCh38	1	chr16:15116377-15117377	14353	1001	EUR	PDXDC1;NPIPP1;PKD1P6-NPIPP1	ENSG00000179889;ENSG00000188599;ENSG00000270580	PDXDC1;NPIPP1;PKD1P6-NPIPP1	ENSG00000179889;ENSG00000188599;ENSG00000270580			NPIPP1__9	ENSG00000188599	0.000244141	PDXDC1;NPIPP1;AC139256.3	PDXDC1;NPIPP1;AC139256.3	1.0	19	0
chr16	15142724	15144324	1	chr16	14914917	14916517	3	2	99.8125	99.875	GRCh38	1	chr16:15137877-15139477	16253	1600	EUR	PDXDC1;PKD1P6	ENSG00000179889;ENSG00000250251	AC138932.1;AC009065.4	ENSG00000183458;ENSG00000260447	PDXDC1__17;PKD1P6__21;PKD1P6__22;PKD1P6__23	ENSG00000179889;ENSG00000250251	AC138932.1__2;AC138932.1__3;AC138932.1__4;AC009065.4__1;AC009065.4__2	ENSG00000183458;ENSG00000260447	0.125	PDXDC1;PKD1P6	AC138932.1;AC009065.4_2	1.6	12	0
chr16	16304366	16309666	7	chr16	18421746	18427046	7	0	99.8679	100	GRCh38	1	chr16:16298809-16304109	3301	5300	EUR	T0079050;MIR3179-2;AC126755.2	ENSG00000103226;ENSG00000257381;ENSG00000257527	T0079150	ENSG00000185164	CHM13_T0079050__32;MIR3179-2__1;AC126755.2__1	ENSG00000103226;ENSG00000257381;ENSG00000257527	CHM13_T0079150__1	ENSG00000185164	0.0078125	MIR3179-2;AC126755.3	AC126755.3_2;MIR3179-4	5.3	11	0
chr16	16361723	16362722	1	chr16	16408888	16409888	4	3	99.5	99.7	GRCh38	1	chr16:16353309-16354309	11778	999	EUR			AC136619.1	ENSG00000261181					0.3125		AC136619.1	1.0	3	0
chr16	16375922	16378922	4	chr16	18352473	18355472	8	4	99.7333	99.8333	GRCh38	1	chr16:16367509-16370509	31288	3000	EUR	AC138969.2;MIR6511A3	ENSG00000227827;ENSG00000276311	AC126755.6;AC126755.1;MIR6511A4	ENSG00000285628;ENSG00000205746;ENSG00000273613	AC138969.2__15;AC138969.2__16;AC138969.2__17;AC138969.2__18;AC138969.2__19;MIR6511A3__1	ENSG00000227827;ENSG00000276311	MIR6511A4__1	ENSG00000273613	0.0351562	AC138969.3;MIR6511A3	AC126755.7;AC126755.1;MIR6511A4_2	3.0	1	0
chr16	16385233	16388533	3	chr16	18342840	18346140	8	5	99.7576	99.8485	GRCh38	1	chr16:16373009-16376309	11420	3300	EUR	AC138969.2;PKD1P6	ENSG00000227827;ENSG00000250251	NPIPA8;AC126755.6;AC126755.1	ENSG00000214940;ENSG00000285628;ENSG00000205746	AC138969.2__24;AC138969.2__25;AC138969.2__26;AC138969.2__27;PKD1P6__5;PKD1P6__6;PKD1P6__7;PKD1P6__8	ENSG00000227827;ENSG00000250251	AC126755.1__4;AC126755.1__5;AC126755.1__6;AC126755.1__7;NPIPA8__10;AC126755.6__9;AC126755.6__10;AC126755.6__11;AC126755.6__12	ENSG00000205746;ENSG00000214940;ENSG00000285628	0.144531	AC138969.3	NPIPA8;AC126755.7;AC126755.1	3.3	5	0
chr16	16391133	16393033	1	chr16	18338342	18340242	1	0	99.9474	100	GRCh38	1	chr16:16378909-16380809	8444	1900	EUR	NPIPA7	ENSG00000214967	NPIPA8;AC126755.6	ENSG00000214940;ENSG00000285628	NPIPA7__1	ENSG00000214967	NPIPA8__8	ENSG00000214940	0.5	NPIPA7	NPIPA8;AC126755.7	1.9	4	0
chr16	16402027	16403927	1	chr16	18327424	18329324	2	1	99.8947	99.9474	GRCh38	1	chr16:16389809-16391709	31289	1900	EUR	NPIPA7	ENSG00000214967	NPIPA8;AC126755.6	ENSG00000214940;ENSG00000285628	NPIPA7__5;NPIPA7__1	ENSG00000214967	NPIPA8__4;AC126755.6__4	ENSG00000214940;ENSG00000285628	0.25	NPIPA7	NPIPA8;AC126755.7	1.9	1	0
chr16	16410027	16411327	1	chr16	15363257	15364557	2	1	99.8462	99.9231	GRCh38	1	chr16:16397809-16399109	444	1300	EUR	AC136619.1	ENSG00000261181	AC137803.1	ENSG00000277770	AC136619.1__2	ENSG00000261181	AC137803.1__1	ENSG00000277770	0.25	AC136619.1	AC137803.1	1.3	44	0
chr16	18212364	18213464	1	chr16	16518186	16519286	4	3	99.6364	99.7273	GRCh38	1	chr16:18205143-18206243	1528	1100	EUR			AC136431.1	ENSG00000260126					0.3125		AC136431.1	1.1	20	0
chr16	18326286	18330587	3	chr16	16400765	16405065	3	0	99.907	100	GRCh38	1	chr16:18319043-18323343	3308	4301	EUR	NPIPA8;AC126755.6	ENSG00000214940;ENSG00000285628	NPIPA7	ENSG00000214967	NPIPA8__2;NPIPA8__3;NPIPA8__4;NPIPA8__1;AC126755.6__2;AC126755.6__3;AC126755.6__4	ENSG00000214940;ENSG00000285628	NPIPA7__5;NPIPA7__6;NPIPA7__7;NPIPA7__1;NPIPA7__2;NPIPA7__3;NPIPA7__4	ENSG00000214967	0.125	NPIPA8;AC126755.7	NPIPA7	4.3	11	0
chr16	18352471	18368025	82	chr16	18399645	18410945	88	6	71.6539	99.9469	GRCh38	1	chr16:18342443-18353743	31291	15554	EUR	AC126755.6;AC126755.1;MIR6511A4;AC009065.7;AC009065.4	ENSG00000285628;ENSG00000205746;ENSG00000273613;ENSG00000261240;ENSG00000260447	AC126755.6;AC126755.1;AC138969.1;AC009065.7;AC009065.4	ENSG00000285628;ENSG00000205746;ENSG00000183889;ENSG00000261240;ENSG00000260447	AC009065.4__7;AC009065.4__8;AC009065.7__7;AC009065.7__8;MIR6511A4__1	ENSG00000260447;ENSG00000261240;ENSG00000273613	AC138969.1__17;AC138969.1__18;AC138969.1__19;AC138969.1__20;AC138969.1__21;AC138969.1__22;AC138969.1__23;AC126755.1__13;AC126755.1__14;AC126755.1__15;AC126755.1__16;AC126755.1__17;AC126755.1__18;AC126755.1__19;AC126755.1__20;AC126755.1__21;AC126755.1__22;AC126755.1__23;AC126755.1__24;AC126755.1__25;AC126755.1__26;AC126755.1__27;AC126755.1__28;AC126755.1__29;AC126755.1__30;AC126755.1__1;AC126755.1…	ENSG00000183889;ENSG00000205746;ENSG00000260447;ENSG00000261240;ENSG00000285628	1.26565e-23	AC126755.7;AC126755.1;MIR6511A4_2;AC009065.7_4;AC009065.4_3	MIR6511A4;AC009065.7_2;AC009065.4_6	11.3	1	0
chr16	18370925	18372225	1	chr16	18323733	18325033	1	0	99.9231	100	GRCh38	1	chr16:18356643-18357943	7485	1300	EUR	AC126755.6;AC126755.1;AC138969.4	ENSG00000285628;ENSG00000205746;ENSG00000277920	AC126755.5	ENSG00000277647	AC138969.4__1	ENSG00000277920	AC126755.5__1	ENSG00000277647	0.5	AC126755.6	AC007216.5	1.3	7	0
chr16	18375225	18380420	2	chr16	16350952	16356150	7	5	99.7692	99.7885	GRCh38	1	chr16:18360943-18366143	463	5195	EUR	AC126755.6;AC126755.1;AC138969.1	ENSG00000285628;ENSG00000205746;ENSG00000183889	AC138969.1	ENSG00000183889	AC138969.1__4;AC138969.1__5;AC138969.1__6;AC138969.1__3;AC138969.1__1;AC138969.1__2	ENSG00000183889	AC138969.1__22;AC138969.1__23;AC138969.1__5;AC138969.1__6;AC138969.1__7;AC138969.1__3;AC138969.1__4;AC138969.1__2;AC138969.1__1	ENSG00000183889	0.226562	NPIPA9	AC138969.1	5.2	39	0
chr16	18379524	18382620	4	chr16	18332351	18335443	6	2	99.6774	99.8062	GRCh38	1	chr16:18365247-18368343	3312	3096	EUR	AC126755.6;AC126755.1;AC138969.1	ENSG00000285628;ENSG00000205746;ENSG00000183889	NPIPA8;AC126755.6	ENSG00000214940;ENSG00000285628	AC138969.1__7;AC138969.1__5;AC138969.1__6;AC138969.1__4;AC138969.1__2;AC138969.1__1	ENSG00000183889	NPIPA8__7;AC126755.6__7	ENSG00000214940;ENSG00000285628	0.015625	NPIPA9	NPIPA8;AC126755.7	3.1	9	0
chr16	18402019	18410264	56	chr16	18359126	18367344	64	8	98.6313	99.9027	GRCh38	1	chr16:18388325-18396543	31292	8245	EUR	AC126755.1;AC138969.1;AC009065.7;AC009065.4	ENSG00000205746;ENSG00000183889;ENSG00000261240;ENSG00000260447	AC126755.6;AC126755.1;AC009065.7;AC009065.4	ENSG00000285628;ENSG00000205746;ENSG00000261240;ENSG00000260447	AC138969.1__21;AC138969.1__22;AC138969.1__23;AC126755.1__17;AC126755.1__18;AC126755.1__19;AC126755.1__20;AC126755.1__21;AC126755.1__22;AC126755.1__23;AC126755.1__24;AC126755.1__25;AC126755.1__26;AC126755.1__27;AC126755.1__28;AC126755.1__29;AC126755.1__30;AC126755.1__2;AC126755.1__3;AC126755.1__4;AC009065.4__9;AC009065.4__10;AC009065.7__9;AC009065.7__10	ENSG00000183889;ENSG00000205746;ENSG00000260447;ENSG00000261240	AC009065.4__7;AC009065.4__8;AC009065.7__7;AC009065.7__8	ENSG00000260447;ENSG00000261240	2.37142e-15	AC009065.7_2;AC009065.4_6	AC126755.1;AC009065.7_4;AC009065.4_3	8.2	1	0
chr16	18451617	18455417	2	chr16	16276002	16279802	5	3	99.8684	99.9211	GRCh38	1	chr16:18520424-18524224	31293	3800	EUR	T0079150;NOMO2	ENSG00000185164	T0079050;NOMO3	ENSG00000103226	CHM13_T0079150__13;CHM13_T0079150__14;CHM13_T0079150__15;NOMO2__12;NOMO2__13;NOMO2__14;NOMO2__15;NOMO2__1;NOMO2__2	ENSG00000185164	CHM13_T0079050__18;CHM13_T0079050__19;CHM13_T0079050__20;NOMO3__18;NOMO3__19;NOMO3__20;NOMO3__17;NOMO3__5;NOMO3__6;NOMO3__4;NOMO3__1;NOMO3__2	ENSG00000103226	0.1875	NOMO2	NOMO3	3.8	1	0
chr16	18627724	18628724	1	chr16	16673853	16674853	1	0	99.9	100	GRCh38	1	chr16:18696524-18697524	10047	1000	EUR			AC136431.1	ENSG00000260126					0.5		AC136431.1	1.0	4	0
chr16	18664246	18666340	1	chr16	16635928	16638026	11	10	99.1905	99.2388	GRCh38	1	chr16:18727824-18729924	1533	2094	EUR	AC136431.2	ENSG00000287905	AC136431.1;AC136431.2	ENSG00000260126;ENSG00000287905					0.274414	AC136431.2_2	AC136431.1;AC136431.2	2.1	31	0
chr16	20507420	20515327	77	chr16	20374580	20382487	104	27	98.4958	99.57	GRCh38	1	chr16:20576441-20584341	9675	7907	EUR	AC141273.1	ENSG00000260201	AC137056.1	ENSG00000262995	AC141273.1__1;AC141273.1__2	ENSG00000260201	AC137056.1__3;AC137056.1__4	ENSG00000262995	7.008e-16	AC141273.1	AC137056.1	7.9	2	0
chr16	21350669	21360679	1	chr16	21693956	21703956	4	3	99.7803	99.89	GRCh38	1	chr16:21415638-21425638	12791	10010	EUR			NPIPB5	ENSG00000243716			NPIPB5__7;NPIPB5__8;NPIPB5__9;NPIPB5__6;NPIPB5__4;NPIPB5__5;NPIPB5__3;NPIPB5__2;NPIPB5__1	ENSG00000243716	0.3125	NPIPB4	NPIPB5	10.0	4	0
chr16	21362779	21385624	11	chr16	21706056	21728898	16	5	99.895	99.9562	GRCh38	1	chr16:21427738-21450585	31294	22845	EUR	T0079556;T0079557;T0079558	None	NPIPB5;SMG1P1	ENSG00000243716;ENSG00000237296	CHM13_T0079556__1;CHM13_T0079556__2;CHM13_T0079556__3;CHM13_T0079556__4;CHM13_T0079556__5;CHM13_T0079557__1;CHM13_T0079557__2;CHM13_T0079557__3;CHM13_T0079557__4;CHM13_T0079558__1;CHM13_T0079558__2;CHM13_T0079558__3;CHM13_T0079558__4	None	SMG1P1__1;SMG1P1__2;SMG1P1__3;SMG1P1__4;NPIPB5__9;NPIPB5__10;NPIPB5__11;NPIPB5__12;NPIPB5__5;NPIPB5__6;NPIPB5__4;NPIPB5__3	ENSG00000237296;ENSG00000243716	0.00209045	NPIPB4;SMG1P4_2	NPIPB5;SMG1P1	22.8	1	0
chr16	21533896	21603827	39	chr16	22891185	22961108	90	51	99.6756	99.7256	GRCh38	1	chr16:22613384-22683284	31296	69931	EUR	AC009021.1	ENSG00000260905	AC009021.1	ENSG00000260905	AC009021.1__1	ENSG00000260905	AC009021.1__2	ENSG00000260905	1.48323e-05	AC009021.1	AC009021.1_2	69.9	1	0
chr16	21639542	21642238	3	chr16	22852775	22855477	9	6	99.5185	99.7039	GRCh38	1	chr16:22574984-22577684	2454	2696	EUR	OTOAP1	ENSG00000257838	OTOAP1	ENSG00000257838	OTOAP1__1	ENSG00000257838	OTOAP1__9	ENSG00000257838	0.0898438	OTOAP1	OTOAP1_2	2.7	41	0
chr16	21692838	21694738	1	chr16	21349551	21351451	1	0	99.9474	100	GRCh38	1	chr16:22522484-22524384	6117	1900	EUR	NPIPB5	ENSG00000243716			NPIPB5__6;NPIPB5__8;NPIPB5__7;NPIPB5__5;NPIPB5__4;NPIPB5__3;NPIPB5__2;NPIPB5__1	ENSG00000243716			0.5	NPIPB5	NPIPB4	1.9	7	0
chr16	21700339	21704833	1	chr16	21357054	21361556	2	1	99.8222	99.9334	GRCh38	1	chr16:22512384-22516884	3322	4494	EUR	NPIPB5	ENSG00000243716			NPIPB5__8;NPIPB5__9;NPIPB5__7;NPIPB5__5;NPIPB5__4;NPIPB5__3;NPIPB5__2;NPIPB5__1	ENSG00000243716			0.25	NPIPB5	NPIPB4	4.5	4	0
chr16	21711333	21715632	1	chr16	21368059	21372358	1	0	99.9535	99.9767	GRCh38	1	chr16:22501584-22505884	3894	4299	EUR	NPIPB5	ENSG00000243716			NPIPB5__6	ENSG00000243716			0.5	NPIPB5	NPIPB4	4.3	13	0
chr16	21736730	21738630	1	chr16	21393458	21395358	1	0	99.9474	100	GRCh38	1	chr16:22478584-22480484	19139	1900	EUR	NPIPB5;SMG1P1	ENSG00000243716;ENSG00000237296	T0079556;T0079557;T0079558	None	SMG1P1__14;SMG1P1__15;SMG1P1__16;SMG1P1__1;NPIPB5__22;NPIPB5__23	ENSG00000237296;ENSG00000243716	CHM13_T0079556__15;CHM13_T0079556__16;CHM13_T0079556__17;CHM13_T0079557__14;CHM13_T0079557__15;CHM13_T0079557__16;CHM13_T0079558__14;CHM13_T0079558__15;CHM13_T0079558__16	None	0.5	NPIPB5;SMG1P1	SMG1P4_2	1.9	2	0
chr16	21763431	21764731	1	chr16	21420182	21421482	1	0	99.9231	100	GRCh38	1	chr16:22452484-22453784	472	1300	EUR	SMG1P1	ENSG00000237296	T0079556;T0079557;T0079558	None					0.5	SMG1P1	SMG1P4_2	1.3	11	0
chr16	22291461	22294561	2	chr16	21769132	21772232	4	2	99.871	99.9355	GRCh38	1	chr16:21922640-21925740	3323	3100	EUR			SMG1P1	ENSG00000237296					0.0625		SMG1P1	3.1	4	0
chr16	22293861	22296961	1	chr16	22725063	22728162	2	1	99.871	99.9355	GRCh38	1	chr16:21920240-21923340	25338	3100	EUR			SMG1P3	ENSG00000180747					0.25		SMG1P3	3.1	2	0
chr16	22336759	22338959	1	chr16	22768731	22770931	3	2	99.8636	99.9091	GRCh38	1	chr16:21878240-21880440	475	2200	EUR	SMG1P4;NPIPB4	ENSG00000185710;ENSG00000185864	SMG1P3;NPIPB3	ENSG00000180747;ENSG00000169246	SMG1P4__27;SMG1P4__28;SMG1P4__8;NPIPB4__2;NPIPB4__3;NPIPB4__1	ENSG00000185710;ENSG00000185864	NPIPB3__2;NPIPB3__3;NPIPB3__1;SMG1P3__28;SMG1P3__29;SMG1P3__18;SMG1P3__19;SMG1P3__8	ENSG00000169246;ENSG00000180747	0.125	SMG1P4	SMG1P3;NPIPB3	2.2	25	0
chr16	22475295	22476395	1	chr16	21659460	21660560	1	0	99.9091	100	GRCh38	1	chr16:21740540-21741640	2462	1100	EUR	OTOA	ENSG00000155719	OTOAP1	ENSG00000257838	OTOA__8;OTOA__7;OTOA__9	ENSG00000155719	OTOAP1__7	ENSG00000257838	0.5	OTOA	OTOAP1	1.1	47	0
chr16	22722528	22725828	3	chr16	21769067	21772367	4	1	99.8788	99.9697	GRCh38	1	chr16:21491085-21494385	479	3300	EUR	SMG1P3	ENSG00000180747	SMG1P1	ENSG00000237296					0.0625	SMG1P3	SMG1P1	3.3	17	0
chr16	28627573	28628531	2	chr16	29328449	29329407	4	2	99.5825	99.7912	GRCh38	1	chr16:28346992-28347950	7063	958	EUR	AC009093.11;NPIPB6	ENSG00000288630;ENSG00000198156	AC009093.11;NPIPB10P	ENSG00000288630;ENSG00000196796					0.0625	NPIPB6	NPIPB10P	1.0	13	0
chr16	30610035	30611683	4	chr16	22379823	22381719	10	6	84.9451	98.3237	GRCh38	1	chr16:30223535-30225431	11804	1648	EUR	NPIPA3	ENSG00000224712	NPIPB4	ENSG00000185864	NPIPA3__1	ENSG00000224712	NPIPB4__7;NPIPB4__8;NPIPB4__9;NPIPB4__10;NPIPB4__11;NPIPB4__12;NPIPB4__1	ENSG00000185864	0.0546875	NPIPB12	NPIPB13	1.9	2	0
chr16	30620225	30622125	3	chr16	21691859	21693759	3	0	99.8421	100	GRCh38	1	chr16:30234035-30235935	518	1900	EUR	NPIPA3	ENSG00000224712	NPIPB5	ENSG00000243716	NPIPA3__7;NPIPA3__6	ENSG00000224712	NPIPB5__6;NPIPB5__8;NPIPB5__7;NPIPB5__5;NPIPB5__4;NPIPB5__3;NPIPB5__2;NPIPB5__1	ENSG00000243716	0.125	NPIPB12	NPIPB5	1.9	27	0
chr16	30635527	30655811	4	chr16	29791388	29811684	15	11	99.8178	99.8867	GRCh38	1	chr16:30249335-30269635	519	20284	EUR	T0080883;T0080884;SMG1P5	ENSG00000183604	AC133555.6;SMG1P2	ENSG00000288632;ENSG00000205534	CHM13_T0080883__1;CHM13_T0080883__2;CHM13_T0080883__3;CHM13_T0080884__1;CHM13_T0080884__2;CHM13_T0080884__3;SMG1P5__1;SMG1P5__2;SMG1P5__3	ENSG00000183604	SMG1P2__1;SMG1P2__2;SMG1P2__3	ENSG00000205534	0.150879	SMG1P5	SMG1P2	20.3	31	0
chr16	30670611	30675826	3	chr16	29724458	29729668	5	2	99.6165	99.7697	GRCh38	1	chr16:30284435-30289635	520	5215	EUR	T0080883;T0080884;SMG1P5	ENSG00000183604	SMG1P6;AC133555.6;BOLA2;BOLA2-SMG1P6	ENSG00000254634;ENSG00000288632;ENSG00000183336;ENSG00000261740	CHM13_T0080883__16;CHM13_T0080883__17;CHM13_T0080883__18;CHM13_T0080884__16;CHM13_T0080884__17;CHM13_T0080884__18;SMG1P5__17;SMG1P5__18;SMG1P5__19;SMG1P5__1;SMG1P5__2;SMG1P5__3	ENSG00000183604	BOLA2__1;BOLA2__2;BOLA2__3;SMG1P6__17;SMG1P6__18;SMG1P6__19;BOLA2-SMG1P6__1;BOLA2-SMG1P6__2;BOLA2-SMG1P6__3;AC133555.6__1;AC133555.6__2;AC133555.6__3	ENSG00000183336;ENSG00000254634;ENSG00000261740;ENSG00000288632	0.03125	SMG1P5	SMG1P6;BOLA2;BOLA2-SMG1P6	5.2	55	0
chr16	32438216	32439416	1	chr16	34033829	34035029	2	1	99.8333	99.9167	GRCh38	1	chr16:32050767-32051967	6609	1200	EUR	AC142381.4;AC142381.1	ENSG00000261727;ENSG00000223931	IGHV3OR16-10	ENSG00000233732	AC142381.1__1	ENSG00000223931	IGHV3OR16-10__2	ENSG00000233732	0.25	AC142381.4;AC142381.1	IGHV3OR16-10_2	1.2	5	0
chr16	75762880	75772469	2	chr16	80227539	80230241	13	11	27.995	99.4451	GRCh38	1	chr16:69960340-69963040	8911	9589	EUR	CLEC18A	ENSG00000157322	CLEC18C	ENSG00000157335	CLEC18A__8;CLEC18A__9;CLEC18A__10;CLEC18A__11;CLEC18A__12;CLEC18A__7;CLEC18A__1;CLEC18A__2;CLEC18A__3;CLEC18A__4;CLEC18A__5	ENSG00000157322	CLEC18C__2;CLEC18C__3;CLEC18C__4;CLEC18C__5;CLEC18C__6;CLEC18C__7;CLEC18C__1	ENSG00000157335	0.290527	CLEC18C	CLEC18B	2.7	17	0
chr16	75977502	75979592	4	chr16	80473636	80475635	9	5	94.9833	99.7	GRCh38	1	chr16:70166540-70168540	540	2090	EUR	AC009060.1	ENSG00000247228	AC009053.3	ENSG00000261170					0.0898438	AC009060.1	AC009053.4	2.0	61	0
chr16	75985290	75991403	32	chr16	80461883	80467983	53	21	98.8553	99.623	GRCh38	1	chr16:70174240-70180340	541	6113	EUR	CLEC18A	ENSG00000157322	CLEC18B	ENSG00000140839	CLEC18A__2;CLEC18A__3;CLEC18A__4;CLEC18A__1	ENSG00000157322	CLEC18B__10;CLEC18B__11;CLEC18B__12;CLEC18B__13;CLEC18B__6;CLEC18B__7	ENSG00000140839	2.77526e-06	CLEC18A	CLEC18B_3	6.1	42	0
chr16	76930305	76931705	3	chr1	148216692	148218091	5	2	99.6429	99.7857	GRCh38	1	chr16:71119176-71120576	542	1400	EUR	HYDIN	ENSG00000157423	HYDIN2	ENSG00000276975					0.03125	HYDIN	HYDIN2	1.4	101	0
chr16	80210717	80216190	1	chr16	80325092	80330580	13	12	98.8389	98.8406	GRCh38	1	chr16:74392941-74398441	12495	5473	EUR	AC009053.4;AC138894.2	ENSG00000276822;ENSG00000270118	AC009060.2;AC138894.2	ENSG00000261145;ENSG00000270118	AC138894.2__19;AC009053.4__1	ENSG00000270118;ENSG00000276822	AC009060.2__1;AC138894.2__20	ENSG00000261145;ENSG00000270118	0.290527	AC009053.5;AC138894.2_25	AC009060.2;AC138894.2_26	5.5	3	0
chr16	80465934	80475311	1	chr16	80237210	80246589	19	18	99.5532	99.5639	GRCh38	1	chr16:74419249-74428649	28396	9377	EUR	CLEC18B;AC009053.3	ENSG00000140839;ENSG00000261170	CLEC18C;AC009060.1	ENSG00000157335;ENSG00000247228	CLEC18B__11;CLEC18B__12;CLEC18B__13;CLEC18B__6;CLEC18B__7;AC009053.3__1	ENSG00000140839;ENSG00000261170	CLEC18C__8;CLEC18C__9;CLEC18C__11;CLEC18C__12;CLEC18C__13;CLEC18C__10;CLEC18C__6;CLEC18C__7;CLEC18C__3;CLEC18C__4;CLEC18C__5;CLEC18C__2;AC009060.1__1	ENSG00000157335;ENSG00000247228	0.323803	CLEC18B_3;AC009053.4	CLEC18B;AC009060.1_3	9.4	2	0
chr17	2955113	2957013	2	chr17	3123724	3125622	5	3	99.7368	99.8419	GRCh38	1	chr17:3066880-3068778	2537	1900	EUR			OR1D4	ENSG00000255095			OR1D4__1	ENSG00000255095	0.1875		OR1D4	1.9	22	0
chr17	14145143	14147443	1	chr17	13929469	13931769	7	6	99.6957	99.7391	GRCh38	1	chr17:14237377-14239677	31299	2300	EUR			COX10-AS1	ENSG00000236088					0.226562		COX10-AS1	2.3	1	0
chr17	16654757	16655757	1	chr17	18509146	18510146	6	5	99.4	99.5	GRCh38	1	chr17:16752372-16753372	11437	1000	EUR	CCDC144A;AC098850.3	ENSG00000170160;ENSG00000266302	CCDC144B	ENSG00000154874					0.34375	CCDC144A;AC098850.3	CCDC144B	1.0	3	0
chr17	16793200	16795297	2	chr17	20467456	20469558	9	7	99.4286	99.4769	GRCh38	1	chr17:16847113-16849213	31300	2097	EUR	KRT17P4	ENSG00000205312	KRT17P7	ENSG00000205215	KRT17P4__1;KRT17P4__2;KRT17P4__3;KRT17P4__4	ENSG00000205312	KRT17P7__1;KRT17P7__2;KRT17P7__3	ENSG00000205215	0.253906	KRT17P4	KRT17P7	2.1	1	0
chr17	18377164	18384167	21	chr17	20455736	20462742	37	16	99.3434	99.6575	GRCh38	1	chr17:18430333-18437333	27865	7003	EUR	KRT17P2;KRT16P1	ENSG00000186831;ENSG00000214856	KRT16P3;KRT17P6;AC015818.7	ENSG00000214822;ENSG00000231645;ENSG00000266925	KRT17P2__5;KRT17P2__6;KRT17P2__7;KRT17P2__8;KRT17P2__4;KRT17P2__1;KRT17P2__2;KRT17P2__3;KRT16P1__1	ENSG00000186831;ENSG00000214856	KRT16P3__7;KRT17P6__1;KRT17P6__2;KRT17P6__3;KRT17P6__4;AC015818.7__1	ENSG00000214822;ENSG00000231645;ENSG00000266925	9.55382e-05	KRT17P1;KRT16P1	KRT16P3;AC015818.7;KRT17P6	7.0	2	0
chr17	18383663	18384767	1	chr17	16780562	16781666	4	3	99.095	99.1855	GRCh38	1	chr17:18436833-18437933	27866	1104	EUR	KRT16P1	ENSG00000214856	AC015818.7	ENSG00000266925			AC015818.7__1	ENSG00000266925	0.3125	KRT16P1	AC015818.7_2	1.1	2	0
chr17	19008254	19010452	3	chr17	19085887	19088086	9	6	99.5	99.6818	GRCh38	1	chr17:19060355-19062555	551	2198	EUR	SNORD3C	ENSG00000264940	AC007952.4;SNORD3D	ENSG00000262202;ENSG00000277947;ENSG00000281000	SNORD3C__1	ENSG00000264940	AC007952.4__1;SNORD3D__1	ENSG00000262202;ENSG00000277947;ENSG00000281000	0.0898438	SNORD3C	AC007952.4	2.2	17	0
chr17	19138022	19140316	2	chr17	19085352	19087652	4	2	99.5652	99.913	GRCh38	1	chr17:19190036-19192336	6141	2294	EUR	SNORD3C	ENSG00000264940	AC007952.4;SNORD3D	ENSG00000262202;ENSG00000277947;ENSG00000281000	SNORD3C__1	ENSG00000264940	AC007952.4__1;SNORD3D__1	ENSG00000262202;ENSG00000277947;ENSG00000281000	0.0625	SNORD3B-1	AC007952.4	2.3	5	0
chr17	19154117	19163628	3	chr17	19027948	19037459	4	1	99.8003	99.8738	GRCh38	1	chr17:19206136-19215636	13616	9511	EUR	EPN2;AC106017.1;KYNUP3	ENSG00000072134;ENSG00000236022;ENSG00000263206	KYNUP1;AC007952.8	ENSG00000261987;ENSG00000266311	EPN2__1;AC106017.1__2;AC106017.1__3;AC106017.1__1;KYNUP3__1;KYNUP3__2;KYNUP3__3;KYNUP3__4;KYNUP3__5	ENSG00000072134;ENSG00000236022;ENSG00000263206	KYNUP1__1;KYNUP1__2;KYNUP1__3;KYNUP1__4;KYNUP1__5;AC007952.8__2;AC007952.8__3	ENSG00000261987;ENSG00000266311	0.0625	AC007952.8;KYNUP1;EPN2	AC106017.1;KYNUP3	9.5	6	0
chr17	20398965	20404768	17	chr17	18435054	18440855	39	22	99.2762	99.6035	GRCh38	1	chr17:20450314-20456114	554	5803	EUR	LGALS9B	ENSG00000170298	LGALS9C	ENSG00000171916	LGALS9B__2;LGALS9B__3;LGALS9B__4;LGALS9B__5;LGALS9B__6;LGALS9B__7;LGALS9B__1	ENSG00000170298	LGALS9C__5;LGALS9C__6;LGALS9C__7;LGALS9C__8;LGALS9C__9;LGALS9C__4;LGALS9C__10;LGALS9C__3;LGALS9C__1;LGALS9C__2	ENSG00000171916	0.00168892	LGALS9B	LGALS9C	5.8	79	0
chr17	20452780	20456580	3	chr17	18383323	18387127	20	17	99.2116	99.3955	GRCh38	1	chr17:20504114-20507914	7528	3800	EUR	KRT16P3;AC015818.7	ENSG00000214822;ENSG00000266925	KRT16P1	ENSG00000214856	KRT16P3__7;KRT16P3__8;KRT16P3__6;AC015818.7__1	ENSG00000214822;ENSG00000266925	KRT16P1__2;KRT16P1__1	ENSG00000214856	0.251722	KRT16P3;AC015818.7	KRT16P1	3.8	14	0
chr17	20464581	20465581	1	chr17	16790334	16791334	3	2	99.7	99.8	GRCh38	1	chr17:20515914-20516914	558	1000	EUR	KRT17P6	ENSG00000231645	KRT17P1	ENSG00000131885	KRT17P6__7;KRT17P6__3	ENSG00000231645	KRT17P1__3;KRT17P1__2	ENSG00000131885	0.125	KRT17P6	KRT17P2	1.0	22	0
chr17	21387208	21388709	1	chr17	21673027	21674528	6	5	99.5336	99.6003	GRCh38	1	chr17:21438277-21439777	1574	1501	EUR	LINC02693	ENSG00000212719	AC069061.2	ENSG00000264734					0.34375	LINC02693	AC069061.2_2	1.5	25	0
chr17	21673662	21674662	1	chr17	21387843	21388843	5	4	99.5	99.6	GRCh38	1	chr17:21724805-21725805	5048	1000	EUR	AC069061.2	ENSG00000264734	LINC02693	ENSG00000212719			LINC02693__1	ENSG00000212719	0.1875	AC069061.2_2	LINC02693	1.0	17	0
chr17	28780310	28782110	1	chr17	28770536	28772336	3	2	99.8333	99.8889	GRCh38	1	chr17:27838909-27840709	560	1800	EUR	AC005697.1	ENSG00000266202	AC005697.1	ENSG00000266202					0.125	AC005697.1	AC005697.1	1.8	73	0
chr17	31565596	31566537	1	chr17	31570245	31571186	1	0	99.8937	100	GRCh38	1	chr17:30620940-30621881	1576	941	EUR	AC005562.1	ENSG00000214719	AC005562.1	ENSG00000214719					0.5	AC005562.1	AC005562.1	0.9	32	0
chr17	31570245	31571245	1	chr17	31565537	31566537	1	0	99.9	100	GRCh38	1	chr17:30625589-30626589	1577	1000	EUR	AC005562.1	ENSG00000214719	AC005562.1	ENSG00000214719					0.5	AC005562.1	AC005562.1	1.0	15	0
chr17	37109684	37115769	21	chr17	37423176	37429275	44	23	98.577	99.6066	GRCh38	1	chr17:36161799-36167899	1578	6085	EUR	TBC1D3J;TBC1D3B;AC243829.2;AC243829.7	ENSG00000274658;ENSG00000274808;ENSG00000276241;ENSG00000282738	AC053481.4;TBC1D3B	ENSG00000266647;ENSG00000274808	TBC1D3J__1;TBC1D3J__2;TBC1D3B__1;TBC1D3B__2;AC243829.7__2	ENSG00000274658;ENSG00000274808;ENSG00000282738	AC053481.4__6;TBC1D3B__1;TBC1D3B__2	ENSG00000266647;ENSG00000274808	0.000630017	AC243829.2;AC243829.7;TBC1D3F	AC053481.4_5;TBC1D3B	6.1	41	0
chr17	37114891	37117169	16	chr17	37279098	37281398	24	8	97.3992	99.6522	GRCh38	1	chr17:36166999-36169299	1579	2278	EUR	TBC1D3J;TBC1D3B;AC243829.2	ENSG00000274658;ENSG00000274808;ENSG00000276241	TBC1D3G	ENSG00000260287	TBC1D3J__2;TBC1D3J__3;TBC1D3J__4;TBC1D3J__5;TBC1D3B__2;TBC1D3B__3;TBC1D3B__4;TBC1D3B__5	ENSG00000274658;ENSG00000274808	TBC1D3G__10;TBC1D3G__11;TBC1D3G__12;TBC1D3G__13	ENSG00000260287	0.000138581	AC243829.2;TBC1D3F	TBC1D3G	2.3	51	0
chr17	37116669	37126271	4	chr17	37328608	37338210	19	15	99.7813	99.823	GRCh38	1	chr17:36168799-36178399	7534	9602	EUR	TBC1D3J;TBC1D3B;AC243829.2	ENSG00000274658;ENSG00000274808;ENSG00000276241	TBC1D3H	ENSG00000274226	TBC1D3J__5;TBC1D3J__6;TBC1D3J__7;TBC1D3J__8;TBC1D3J__9;TBC1D3J__10;TBC1D3J__11;TBC1D3B__5;TBC1D3B__6;TBC1D3B__7;TBC1D3B__8;TBC1D3B__9;TBC1D3B__10;TBC1D3B__11;TBC1D3B__12;TBC1D3B__13;TBC1D3B__14;TBC1D3B__1;TBC1D3B__2;TBC1D3B__3;TBC1D3B__4;AC243829.2__3;AC243829.2__1;AC243829.2__2	ENSG00000274658;ENSG00000274808;ENSG00000276241	TBC1D3H__5;TBC1D3H__6;TBC1D3H__7;TBC1D3H__8;TBC1D3H__9;TBC1D3H__10;TBC1D3H__11;TBC1D3H__12;TBC1D3H__13;TBC1D3H__14	ENSG00000274226	0.179642	AC243829.2;TBC1D3F	TBC1D3I;AC011840.4_4;AC005702.5_8	9.6	10	0
chr17	37130587	37150971	7	chr17	37356084	37376486	56	49	99.4906	99.5153	GRCh38	1	chr17:36182699-36203099	17287	20384	EUR	AC243829.1;CCL3L3	ENSG00000274767;ENSG00000276085	AC243829.1;CCL3L1	ENSG00000274767;ENSG00000276085	AC243829.1__1;AC243829.1__2;AC243829.1__3;CCL3L3__1;CCL3L3__2;CCL3L3__3	ENSG00000274767;ENSG00000276085	AC243829.1__1;AC243829.1__2;AC243829.1__3;CCL3L1__1;CCL3L1__2;CCL3L1__3	ENSG00000274767;ENSG00000276085	0.174841	AC243829.1_2;CCL3L1	AC243829.1;CCL3L1_2	20.4	5	0
chr17	37166124	37178719	1	chr17	37391617	37404215	15	14	99.8413	99.8572	GRCh38	1	chr17:36218199-36230799	17511	12595	EUR	AC243829.5	ENSG00000278097	AC243829.5	ENSG00000278097	AC243829.5__1;AC243829.5__2	ENSG00000278097	AC243829.5__3;AC243829.5__4	ENSG00000278097	0.303619	AC243829.5	AC243829.5_2	12.6	7	0
chr17	37180919	37196421	3	chr17	37406415	37421916	16	13	99.871	99.8968	GRCh38	1	chr17:36232999-36248499	15998	15502	EUR	AC243829.3;AC243829.6	ENSG00000276755;ENSG00000278395	AC243829.3;AC243829.6	ENSG00000276755;ENSG00000278395	AC243829.3__1;AC243829.6__1	ENSG00000276755;ENSG00000278395	AC243829.3__2;AC243829.6__1	ENSG00000276755;ENSG00000278395	0.227249	AC243829.3;AC243829.6_5	AC243829.3_2;AC243829.6_4	15.5	6	0
chr17	37197421	37199621	1	chr17	38924290	38926490	4	3	99.8182	99.8636	GRCh38	1	chr17:36249499-36251699	31102	2200	EUR	AC053481.4	ENSG00000266647	AC053481.4	ENSG00000266647	AC053481.4__1;AC053481.4__2	ENSG00000266647	AC053481.4__7;AC053481.4__8	ENSG00000266647	0.3125	AC053481.4_2	AC053481.4_3	2.2	2	0
chr17	37205820	37206820	2	chr17	37277436	37278436	3	1	99.7	99.9	GRCh38	1	chr17:36257899-36258899	7536	1000	EUR	TBC1D3I	ENSG00000274933	TBC1D3G	ENSG00000260287	TBC1D3I__5;TBC1D3I__6;TBC1D3I__7;TBC1D3I__8	ENSG00000274933	TBC1D3G__8;TBC1D3G__9	ENSG00000260287	0.125	TBC1D3D;AC011840.4_7	TBC1D3G;AC011840.4_8	1.0	7	0
chr17	37210020	37211020	2	chr17	38912865	38913865	2	0	99.8	100	GRCh38	1	chr17:36262099-36263099	31301	1000	EUR	TBC1D3I	ENSG00000274933	TBC1D3K	ENSG00000273513	TBC1D3I__11;TBC1D3I__12;TBC1D3I__13;TBC1D3I__14	ENSG00000274933	TBC1D3K__2;TBC1D3K__3	ENSG00000273513	0.25	TBC1D3D	TBC1D3	1.0	1	0
chr17	37249434	37251442	1	chr17	39075965	39077969	2	1	99.502	99.7505	GRCh38	1	chr17:36301499-36303499	567	2008	EUR	AC233699.1	ENSG00000261499	NPEPPSP1	ENSG00000274487					0.25	AC233699.1	AC233968.1	2.0	14	0
chr17	37273238	37275738	1	chr17	38972088	38974588	5	4	99.8	99.84	GRCh38	1	chr17:36325299-36327799	569	2500	EUR	TBC1D3G	ENSG00000260287	TBC1D3D	ENSG00000274419	TBC1D3G__2;TBC1D3G__3;TBC1D3G__4;TBC1D3G__5	ENSG00000260287	TBC1D3D__10;TBC1D3D__11;TBC1D3D__12;TBC1D3D__13	ENSG00000274419	0.1875	TBC1D3G	TBC1D3K	2.5	8	0
chr17	37275238	37281241	8	chr17	37428532	37434532	19	11	99.6335	99.8167	GRCh38	1	chr17:36327299-36333299	570	6003	EUR	TBC1D3G	ENSG00000260287	TBC1D3B	ENSG00000274808	TBC1D3G__5;TBC1D3G__6;TBC1D3G__7;TBC1D3G__8;TBC1D3G__9;TBC1D3G__10;TBC1D3G__11;TBC1D3G__12;TBC1D3G__13	ENSG00000260287	TBC1D3B__2;TBC1D3B__3;TBC1D3B__4;TBC1D3B__5;TBC1D3B__6;TBC1D3B__7;TBC1D3B__8;TBC1D3B__9;TBC1D3B__10;TBC1D3B__1	ENSG00000274808	0.0317841	TBC1D3G;AC011840.4_8	TBC1D3B;AC011840.4_6	6.0	26	0
chr17	37298061	37304961	2	chr17	38942888	38949794	13	11	99.5513	99.7538	GRCh38	1	chr17:36350099-36356999	7993	6900	EUR	AC243829.5	ENSG00000278097	AC243829.5	ENSG00000278097	AC243829.5__2	ENSG00000278097	AC243829.5__5	ENSG00000278097	0.290527	AC243829.5_5	AC243829.5_4	6.9	10	0
chr17	37312861	37320261	3	chr17	37414426	37421824	15	12	99.7433	99.8108	GRCh38	1	chr17:36364899-36372299	571	7400	EUR	AC243829.6	ENSG00000278395	AC243829.6	ENSG00000278395	AC243829.6__2	ENSG00000278395	AC243829.6__1	ENSG00000278395	0.150879	AC243829.6	AC243829.6_4	7.4	21	0
chr17	37333764	37341277	73	chr17	38906573	38914076	92	19	98.0239	99.6272	GRCh38	1	chr17:36385799-36393309	574	7513	EUR	TBC1D3H	ENSG00000274226	TBC1D3K	ENSG00000273513	TBC1D3H__12;TBC1D3H__13;TBC1D3H__14	ENSG00000274226	TBC1D3K__1;TBC1D3K__2;TBC1D3K__3	ENSG00000273513	1.96165e-16	TBC1D3I;AC005702.5_8	AC005702.5_10;TBC1D3	7.5	21	0
chr17	39032114	39040808	14	chr17	37414441	37423141	34	20	99.5402	99.7701	GRCh38	1	chr17:38169044-38177744	578	8694	EUR	AC053481.4;AC243829.6	ENSG00000266647;ENSG00000278395	AC053481.4;AC243829.6	ENSG00000266647;ENSG00000278395	AC053481.4__9;AC243829.6__4	ENSG00000266647;ENSG00000278395	AC053481.4__5;AC243829.6__1	ENSG00000266647;ENSG00000278395	0.00452059	AC243829.6_2;AC053481.4_6	AC243829.6_4;AC053481.4_5	8.7	11	0
chr17	39049108	39055614	4	chr17	38991030	38997544	19	15	99.3706	99.5548	GRCh38	1	chr17:38186044-38192544	31302	6506	EUR	TBC1D3	ENSG00000274611	TBC1D3E	ENSG00000278599	TBC1D3__7;TBC1D3__8;TBC1D3__9;TBC1D3__10;TBC1D3__11;TBC1D3__12;TBC1D3__13;TBC1D3__14	ENSG00000274611	TBC1D3E__1;TBC1D3E__2;TBC1D3E__3;TBC1D3E__4;TBC1D3E__5;TBC1D3E__6;TBC1D3E__7;TBC1D3E__8	ENSG00000278599	0.179642	TBC1D3L;AC011840.4_10	TBC1D3H;AC011840.4_3	6.5	2	0
chr17	47156418	47160318	9	chr17	47373635	47377535	17	8	99.5641	99.7949	GRCh38	1	chr17:46294407-46298307	21874	3900	EUR	LRRC37A;ARL17B	ENSG00000176681;ENSG00000228696	LRRC37A2	ENSG00000238083	LRRC37A__1	ENSG00000176681	LRRC37A2__2;LRRC37A2__1	ENSG00000238083	0.00636292	ARL17B;LRRC37A	LRRC37A2	3.9	15	0
chr17	47179513	47184203	9	chr17	47397020	47401711	12	3	99.5319	99.7022	GRCh38	1	chr17:46317507-46322207	21875	4690	EUR	LRRC37A;ARL17B;RN7SL656P	ENSG00000176681;ENSG00000228696;ENSG00000265411	LRRC37A2;RN7SL199P	ENSG00000238083;ENSG00000265315	ARL17B__2;RN7SL656P__1	ENSG00000228696;ENSG00000265411	RN7SL199P__1	ENSG00000265315	0.00317383	ARL17B;LRRC37A;RN7SL656P	LRRC37A2;ARL17A;RN7SL199P	4.7	14	0
chr17	47289849	47298759	6	chr17	47507391	47516293	9	3	99.7868	99.9438	GRCh38	1	chr17:46428207-46437107	23822	8910	EUR	NSFP1	ENSG00000260075	NSF	ENSG00000073969					0.0195312	NSFP1	NSF	8.9	3	0
chr17	47343355	47347455	1	chr17	47560886	47564986	2	1	99.9512	99.9756	GRCh38	1	chr17:46481707-46485807	31303	4100	EUR	NSFP1	ENSG00000260075	NSF	ENSG00000073969					0.25	NSFP1	NSF	4.1	1	0
chr17	47383256	47385852	1	chr17	65755532	65758132	1	0	99.8077	100	GRCh38	1	chr17:46521607-46524207	2558	2596	EUR	LRRC37A2	ENSG00000238083	LRRC37A3	ENSG00000176809	LRRC37A2__5;LRRC37A2__6;LRRC37A2__4	ENSG00000238083	LRRC37A3__8;LRRC37A3__9;LRRC37A3__5;LRRC37A3__6;LRRC37A3__2;LRRC37A3__3	ENSG00000176809	0.5	LRRC37A2;ARL17A	LRRC37A3	2.6	18	0
chr17	47415757	47424577	2	chr17	47198247	47207067	13	11	98.6872	98.6873	GRCh38	1	chr17:46554107-46563007	18508	8820	EUR	LRRC37A2;T0094687	ENSG00000238083;None	LRRC37A;ARL17B;FAM215B	ENSG00000176681;ENSG00000228696;ENSG00000232300	LRRC37A2__13;LRRC37A2__14;LRRC37A2__15;LRRC37A2__12;LRRC37A2__4;LRRC37A2__5;CHM13_T0094687__1	ENSG00000238083;None	LRRC37A__12;LRRC37A__13;LRRC37A__14;ARL17B__2;ARL17B__3;FAM215B__1;FAM215B__2	ENSG00000176681;ENSG00000228696;ENSG00000232300	0.290527	LRRC37A2;ARL17A;FAM215B	ARL17B;LRRC37A	8.8	6	0
chr17	47500314	47501814	1	chr17	47282772	47284272	1	0	99.9333	100	GRCh38	1	chr17:46638707-46640207	31304	1500	EUR	NSF	ENSG00000073969	NSFP1	ENSG00000260075	NSF__6;NSF__5	ENSG00000073969	NSFP1__6	ENSG00000260075	0.5	NSF	NSFP1	1.5	1	0
chr17	47505214	47508121	3	chr17	47287672	47290572	3	0	99.656	100	GRCh38	1	chr17:46643607-46646507	21877	2907	EUR	NSF	ENSG00000073969	NSFP1	ENSG00000260075					0.125	NSF	NSFP1	2.9	6	0
chr17	47901858	47903646	4	chr17	46388086	46389877	11	7	98.6119	99.1111	GRCh38	1	chr17:47040387-47042187	593	1788	EUR	AC005670.2;AC005670.3;LRRC37A17P;RN7SL270P	ENSG00000262633;ENSG00000262879;ENSG00000263142;ENSG00000277198	LRRC37A4P;Metazoa_SRP.176	ENSG00000214425;ENSG00000278770	RN7SL270P__1	ENSG00000277198	Metazoa_SRP.176__1	ENSG00000278770	0.113281	AC005670.2;LRRC37A17P;AC005670.3;RN7SL270P	LRRC37A4P;AC091132.6	1.8	87	0
chr17	47907646	47909046	1	chr17	46382686	46384086	3	2	99.7857	99.8571	GRCh38	1	chr17:47046187-47047587	594	1400	EUR	AC005670.2;AC005670.3;LRRC37A17P	ENSG00000262633;ENSG00000262879;ENSG00000263142	LRRC37A4P	ENSG00000214425	AC005670.2__10;AC005670.2__7;LRRC37A17P__3;LRRC37A17P__6	ENSG00000262633;ENSG00000263142	LRRC37A4P__8	ENSG00000214425	0.125	AC005670.2;LRRC37A17P;AC005670.3	LRRC37A4P	1.4	73	0
chr17	60850174	60851871	1	chr17	60461122	60462820	3	2	99.6471	99.6473	GRCh38	1	chr17:59981443-59983143	11444	1697	EUR	DHX40P1;TBC1D3P1-DHX40P1;RNFT1-DT	ENSG00000266992;ENSG00000267104;ENSG00000267302	DHX40	ENSG00000108406					0.125	TBC1D3P1-DHX40P1;RNFT1-DT;DHX40P1	DHX40	1.7	16	0
chr17	63134722	63136922	2	chr17	60876941	60879141	12	10	99.4545	99.5455	GRCh38	1	chr17:62264791-62266991	8005	2200	EUR	TBC1D3P2	ENSG00000188755	TBC1D3P1;TBC1D3P1-DHX40P1	ENSG00000238283;ENSG00000267104	TBC1D3P2__1;TBC1D3P2__2	ENSG00000188755	TBC1D3P1__1;TBC1D3P1__2	ENSG00000238283	0.193848	TBC1D3P2	TBC1D3P1-DHX40P1;TBC1D3P1	2.2	30	0
chr17	83781756	83831925	7	chr17	83926122	83976353	82	75	98.993	99.1142	GRCh38	1	chr17:82906605-82956705	6637	50169	EUR	T0100430;T0100431;T0100432;TBCD;AC087222.1	ENSG00000141556;ENSG00000262663	TBCD;B3GNTL1	ENSG00000141556;ENSG00000175711	CHM13_T0100430__20;CHM13_T0100430__21;CHM13_T0100430__22;CHM13_T0100430__23;CHM13_T0100430__24;CHM13_T0100430__25;CHM13_T0100430__26;CHM13_T0100430__27;CHM13_T0100430__28;CHM13_T0100430__29;CHM13_T0100430__30;CHM13_T0100430__31;CHM13_T0100430__32;CHM13_T0100430__33;CHM13_T0100430__34;CHM13_T0100430__35;CHM13_T0100430__36;CHM13_T0100430__37;CHM13_T0100430__38;CHM13_T0100431__21;CHM13_T0100431__22;…	ENSG00000141556;ENSG00000262663	TBCD__24;TBCD__25;TBCD__26;TBCD__27;TBCD__28;TBCD__29;TBCD__30;TBCD__31;TBCD__32;TBCD__33;TBCD__34;TBCD__35;TBCD__36;TBCD__37;TBCD__38;TBCD__39;TBCD__40;TBCD__12;TBCD__13;TBCD__11;TBCD__10;TBCD__14;TBCD__1;TBCD__2;TBCD__3;TBCD__4;TBCD__5;TBCD__6;TBCD__7;TBCD__8;B3GNTL1__1;B3GNTL1__2;B3GNTL1__3;B3GNTL1__4	ENSG00000141556;ENSG00000175711	0.219853	TBCD;AC087222.1	AC087222.1_2;B3GNTL1	50.2	9	0
chr17	83834301	83879201	139	chr17	83978647	84022489	145	6	95.6666	99.6396	GRCh38	1	chr17:82959007-83002705	31305	44900	EUR	TBCD	ENSG00000141556	B3GNTL1;AC130371.1	ENSG00000175711;ENSG00000262339			B3GNTL1__7;B3GNTL1__8;B3GNTL1__6;B3GNTL1__5;B3GNTL1__1;B3GNTL1__2;B3GNTL1__3;AC130371.1__1;AC130371.1__2;AC130371.1__3	ENSG00000175711;ENSG00000262339	2.37346e-40	AC130371.1_2	B3GNTL1;AC130371.1	43.8	1	0
chr17	83886501	83887601	1	chr17	84029349	84030449	1	0	99.9091	100	GRCh38	1	chr17:83010005-83011105	31306	1100	EUR	TBCD	ENSG00000141556	B3GNTL1	ENSG00000175711					0.5		B3GNTL1	1.1	1	0
chr18	14835050	14836047	1	chr21	11828119	11829123	5	4	99.2	99.2032	GRCh38	1	chr18:14672899-14673899	3395	997	EUR			GTF2IP2	ENSG00000226930					0.1875		GTF2IP2	1.0	47	0
chr18	14963836	14966431	2	chr18	14974717	14977317	4	2	99.6538	99.9231	GRCh38	1	chr18:14801899-14804499	13629	2595	EUR	ANKRD30B	ENSG00000180777	ANKRD30B	ENSG00000180777	ANKRD30B__23;ANKRD30B__24;ANKRD30B__22	ENSG00000180777	ANKRD30B__28;ANKRD30B__29	ENSG00000180777	0.0625	ANKRD30B	ANKRD30B	2.6	4	0
chr18	47153219	47156119	3	chr18	47218216	47221116	11	8	99.6207	99.7241	GRCh38	1	chr18:46962514-46965414	2565	2900	EUR	KATNAL2;ELOA3D	ENSG00000167216;ENSG00000288616	KATNAL2;ELOA3	ENSG00000167216;ENSG00000288631	ELOA3D__1	ENSG00000288616	ELOA3__1	ENSG00000288631	0.113281	KATNAL2;ELOA3_2	KATNAL2;ELOA3	2.9	23	0
chr18	47159908	47160407	1	chr18	47153992	47154491	2	1	99.5992	99.7996	GRCh38	1	chr18:46969214-46969713	31307	499	EUR	KATNAL2;ELOA3D	ENSG00000167216;ENSG00000288616	KATNAL2;ELOA3D	ENSG00000167216;ENSG00000288616	ELOA3D__1	ENSG00000288616	ELOA3D__1	ENSG00000288616	0.25	KATNAL2;ELOA3B_3	KATNAL2;ELOA3_2	0.5	1	0
chr19	11883	31359	61	chr9	13206	32709	104	43	99.2721	99.7539	GRCh38	1	chr19:60900-80400	7105	19476	EUR	WASH7P;AC008993.1;FAM138F;AC008993.2;AC008993.3;MIR1302-11	ENSG00000227232;ENSG00000282542;ENSG00000282591;ENSG00000282798;ENSG00000282807;ENSG00000283801	WASH5P;AC008993.2;MIR1302-9;FAM138C	ENSG00000282458;ENSG00000282798;ENSG00000283921;ENSG00000218839	WASH7P__1;WASH7P__2;AC008993.1__1;FAM138F__1;FAM138F__2;FAM138F__3;AC008993.2__3;AC008993.3__1;AC008993.3__2;MIR1302-11__1	ENSG00000227232;ENSG00000282542;ENSG00000282591;ENSG00000282798;ENSG00000282807;ENSG00000283801	FAM138C__1;FAM138C__2;FAM138C__3;WASH5P__1;WASH5P__2;WASH5P__3;AC008993.2__1;MIR1302-9__1	ENSG00000218839;ENSG00000282458;ENSG00000282798;ENSG00000283921	3.33802e-10	WASH7P;AC008993.1;AC008993.2_5;AL078621.4_2;FAM138F	WASHC1;AC008993.1_2;AC008993.2;MIR1302-9;FAM138C	19.5	3	0
chr19	22187	24259	28	chr15	99728561	99730663	30	2	97.2381	99.8097	GRCh38	1	chr19:71200-73300	7106	2072	EUR	AC008993.3;MIR1302-11	ENSG00000282807;ENSG00000283801	AC140725.1;MIR1302-10	ENSG00000259553;ENSG00000284557	AC008993.3__1;AC008993.3__2;MIR1302-11__1	ENSG00000282807;ENSG00000283801	AC140725.1__1;AC140725.1__2;AC140725.1__3;MIR1302-10__2	ENSG00000259553;ENSG00000284557	9.31323e-10	AL078621.4_2	AC140725.1	2.1	3	0
chr19	22887	23859	14	chr3	201078452	201079454	16	2	95.6	99.6008	GRCh38	1	chr19:71900-72900	31308	972	EUR	AC008993.3;MIR1302-11	ENSG00000282807;ENSG00000283801	MIR1302-2HG;AC008993.3;MIR1302-11	ENSG00000243485;ENSG00000282807;ENSG00000283801	AC008993.3__1;AC008993.3__2;MIR1302-11__1	ENSG00000282807;ENSG00000283801	MIR1302-2HG__1;MIR1302-2HG__2;AC008993.3__1;AC008993.3__2;MIR1302-11__1	ENSG00000243485;ENSG00000282807;ENSG00000283801	1.52588e-05	AL078621.4_2	MIR1302-2HG	1.0	1	0
chr19	41887	46805	1	chr3	201055524	201060436	2	1	99.5933	99.7353	GRCh38	1	chr19:90900-95800	7108	4918	EUR	OR4G3P	ENSG00000282137	OR4G4P	ENSG00000268020	OR4G3P__1	ENSG00000282137	OR4G4P__1	ENSG00000268020	0.25	OR4G3P_2	OR4G3P	4.9	4	0
chr19	50205	54905	1	chr3	201047424	201052124	2	1	99.9574	99.9787	GRCh38	1	chr19:99200-103900	7109	4700	EUR	OR4G1P	ENSG00000267310	OR4G11P	ENSG00000240361	OR4G1P__1;OR4G1P__2	ENSG00000267310	OR4G11P__3;OR4G11P__4	ENSG00000240361	0.25	OR4G1P	OR4G1P_2	4.7	5	0
chr19	98063	99063	1	chr6	172022480	172023480	3	2	99.7	99.8	GRCh38	1	chr19:146900-147900	18865	1000	EUR			AL672310.1	ENSG00000230423					0.125		AL672310.1	1.0	3	0
chr19	123166	134066	3	chr3	200968307	200979207	7	4	99.9174	99.9633	GRCh38	1	chr19:172000-182900	31309	10900	EUR	AC092192.1	ENSG00000282535	AC092192.1	ENSG00000282535	AC092192.1__1	ENSG00000282535	AC092192.1__10	ENSG00000282535	0.0625	AC092192.1	AC092192.1_2	10.9	1	0
chr19	144958	147458	1	chr3	200955048	200957548	2	1	99.92	99.96	GRCh38	1	chr19:193700-196200	31310	2500	EUR	SEPTIN14P19;CICP19	ENSG00000281379;ENSG00000282059	CICP6	ENSG00000230304	SEPTIN14P19__2;CICP19__1	ENSG00000281379;ENSG00000282059	CICP6__1;CICP6__2	ENSG00000230304	0.25	SEPTIN14P19;CICP19	CICP6	2.5	1	0
chr19	151058	153258	3	chr3	200949389	200951589	4	1	99.8182	99.9545	GRCh38	1	chr19:199800-202000	31311	2200	EUR	AC010507.1;AC010507.2;LINC01002	ENSG00000282051;ENSG00000282339;ENSG00000282508	FAM157A;AC010507.1	ENSG00000236438;ENSG00000282051	AC010507.1__2;AC010507.2__1;LINC01002__2;LINC01002__1;LINC01002__3	ENSG00000282051;ENSG00000282339;ENSG00000282508	FAM157A__14;FAM157A__15;FAM157A__16;FAM157A__17;AC010507.1__1	ENSG00000236438;ENSG00000282051	0.0625	AC010507.1;LINC01002	AC133919.2;AC010507.2	2.2	1	0
chr19	157258	159258	2	chr16	96247928	96249928	6	4	99.7	99.8	GRCh38	1	chr19:206000-208000	31312	2000	EUR	LINC01002	ENSG00000282508	FAM157C;AC133919.2;AL627309.5	ENSG00000260528;ENSG00000261172;ENSG00000241860			AL627309.5__2;FAM157C__4	ENSG00000241860;ENSG00000260528	0.109375	LINC01002	FAM157C;AC069287.3	2.0	1	0
chr19	158058	159058	1	chr5	181877968	181878968	1	0	99.9	100	GRCh38	1	chr19:206800-207800	31313	1000	EUR	LINC01002	ENSG00000282508	AC138035.1	ENSG00000238035					0.5	LINC01002	AC240565.4	1.0	1	0
chr19	178854	179854	1	chr3	200922634	200923634	4	3	99.6	99.7	GRCh38	1	chr19:227600-228600	7117	1000	EUR	LINC01002	ENSG00000282508	FAM157A;AC240565.1	ENSG00000236438;ENSG00000280136					0.3125	LINC01002	AC133919.2;AL627309.5	1.0	6	0
chr19	7027306	7041682	2	chr19	7009475	7023850	22	20	99.6528	99.6736	GRCh38	1	chr19:7037193-7051593	1603	14376	EUR	MBD3L4;MBD3L2	ENSG00000205718;ENSG00000230522	MBD3L2B;MBD3L5	ENSG00000196589;ENSG00000237247	MBD3L4__1;MBD3L4__2;MBD3L2__1;MBD3L2__2	ENSG00000205718;ENSG00000230522	MBD3L2B__1;MBD3L2B__2;MBD3L5__1;MBD3L5__2	ENSG00000196589;ENSG00000237247	0.261734	MBD3L5;MBD3L2	MBD3L2B;MBD3L4	14.4	12	0
chr19	7046587	7050186	2	chr19	7028245	7031845	5	3	99.8333	99.8611	GRCh38	1	chr19:7056593-7060193	1604	3599	EUR	MBD3L3	ENSG00000182315	MBD3L4	ENSG00000205718	MBD3L3__1;MBD3L3__2	ENSG00000182315	MBD3L4__1;MBD3L4__2	ENSG00000205718	0.1875	MBD3L3	MBD3L5	3.6	35	0
chr19	37903304	37905504	3	chr19	37915779	37917979	7	4	99.6818	99.8182	GRCh38	1	chr19:35358570-35360770	7126	2200	EUR	FFAR3	ENSG00000185897	GPR42	ENSG00000126251	FFAR3__1;FFAR3__2	ENSG00000185897	GPR42__1;GPR42__2	ENSG00000126251	0.0625	FFAR3	GPR42	2.2	16	0
chr19	40101953	40102941	14	chr19	39953000	39954010	18	4	96.4108	98.6139	GRCh38	1	chr19:37300406-37301406	21109	988	EUR	AC016590.1	ENSG00000267605	AC016590.1	ENSG00000267605					7.24792e-05		AC016590.1	1.0	2	0
chr19	41574491	41579819	156	chr19	41591567	41596341	173	17	83.361	99.6439	GRCh38	1	chr19:38770433-38775207	31315	5328	EUR	LGALS7	ENSG00000205076	LGALS7B	ENSG00000178934	LGALS7__1;LGALS7__2;LGALS7__3;LGALS7__4	ENSG00000205076	LGALS7B__1;LGALS7B__2;LGALS7B__3;LGALS7B__4	ENSG00000178934	1.48128e-39	LGALS7	LGALS7B	4.8	1	0
chr19	41592017	41596181	121	chr19	41574651	41578748	131	10	94.2441	99.6829	GRCh38	1	chr19:38788025-38792125	31316	4164	EUR	LGALS7B	ENSG00000178934	LGALS7	ENSG00000205076	LGALS7B__1;LGALS7B__2;LGALS7B__3;LGALS7B__4	ENSG00000178934	LGALS7__1;LGALS7__2;LGALS7__3;LGALS7__4	ENSG00000205076	4.44169e-33	LGALS7B	LGALS7	4.1	1	0
chr19	46196510	46199110	2	chr19	46176556	46179156	4	2	99.8462	99.9231	GRCh38	1	chr19:43376077-43378677	1623	2600	EUR	CD177P1	ENSG00000204933	CD177	ENSG00000204936	CD177P1__5	ENSG00000204933	CD177__5	ENSG00000204936	0.0625	CD177P1	CD177	2.6	80	0
chr19	56267360	56267646	1	chr19	57412614	57412900	2	1	99.3007	99.6503	GRCh38	1	chr19:53185084-53185370	7144	286	EUR	ZNF665	ENSG00000197497	AC245884.11	ENSG00000275210					0.25	ZNF665	AC245884.11	0.3	22	0
chr19	57673985	57674985	1	chr9	107873034	107874034	2	1	99.8	99.9	GRCh38	1	chr19:54580468-54581468	6199	1000	EUR	LILRA2	ENSG00000239998	AL354861.2	ENSG00000228142					0.25	LILRA2	AL354861.2	1.0	15	0
chr19	61699543	61700543	2	chr21	45080456	45081456	7	5	99.3	99.5	GRCh38	1	chr19:58602399-58603399	11455	1000	EUR	CENPBD1P1	ENSG00000213753	AL078621.3	ENSG00000279267	CENPBD1P1__4	ENSG00000213753	AL078621.3__7	ENSG00000279267	0.226562	CENPBD1P1	AL078621.3_4	1.0	9	0
chr19	61699643	61701043	1	chr1	248378733	248380133	7	6	99.5	99.5714	GRCh38	1	chr19:58602499-58603899	7145	1400	EUR	CENPBD1P1	ENSG00000213753	AL078621.3	ENSG00000279267	CENPBD1P1__4	ENSG00000213753	AL078621.3__1	ENSG00000279267	0.226562	CENPBD1P1	AL078621.3_3	1.4	32	0
chr2	1531551	1533605	1	chr2	1536381	1538435	8	7	96.8856	96.9343	GRCh38	1	chr2:1527475-1529475	20903	2054	EUR	TPO;AC105450.1	ENSG00000115705;ENSG00000231482	TPO;AC105450.1	ENSG00000115705;ENSG00000231482					0.363281	AC105450.1;TPO	AC105450.1;TPO	2.1	6	0
chr2	73814176	73814552	1	chr2	73799485	73799861	1	0	99.734	100	GRCh38	1	chr2:73801084-73801460	5108	376	EUR	C2orf78	ENSG00000187833	C2orf78	ENSG00000187833					0.5	C2orf78	C2orf78	0.4	2	0
chr2	86917529	86919324	1	chr2	86907795	86909693	2	1	94.2662	99.8421	GRCh38	1	chr2:86915505-86917405	631	1795	EUR	RGPD1	ENSG00000187627	ANAPC1P1	ENSG00000233673					0.25	RGPD1	ANAPC1P1	1.9	82	0
chr2	86921923	86924923	1	chr2	86912262	86915262	2	1	99.9333	99.9667	GRCh38	1	chr2:86920005-86923005	632	3000	EUR	RGPD1	ENSG00000187627	RGPD1;ANAPC1P1	ENSG00000187627;ENSG00000233673	RGPD1__3	ENSG00000187627	ANAPC1P1__17	ENSG00000233673	0.25	RGPD1	ANAPC1P1;RGPD1	3.0	66	0
chr2	86950850	86956947	8	chr2	87830488	87836586	17	9	99.4433	99.7869	GRCh38	1	chr2:86945305-86951405	634	6097	EUR	RGPD1	ENSG00000187627	T0125041;T0125042;RGPD2	ENSG00000185304	RGPD1__2;RGPD1__4	ENSG00000187627	CHM13_T0125041__21;CHM13_T0125042__21;RGPD2__22	ENSG00000185304	0.0245209	RGPD1	RGPD2	6.1	49	0
chr2	86959451	86977247	7	chr2	87809889	87827987	22	15	98.1004	99.8178	GRCh38	1	chr2:86953905-86972005	635	17796	EUR	RGPD1	ENSG00000187627	T0125041;T0125042;RGPD2	ENSG00000185304	RGPD1__5;RGPD1__6;RGPD1__7;RGPD1__8;RGPD1__9	ENSG00000187627	CHM13_T0125041__15;CHM13_T0125041__16;CHM13_T0125041__17;CHM13_T0125041__18;CHM13_T0125042__15;CHM13_T0125042__16;CHM13_T0125042__17;CHM13_T0125042__18;RGPD2__15;RGPD2__16;RGPD2__17;RGPD2__18;RGPD2__19	ENSG00000185304	0.0669003	RGPD1	RGPD2	18.1	53	0
chr2	86979747	87026124	60	chr2	87761013	87807396	105	45	99.5865	99.7932	GRCh38	1	chr2:86974505-87020905	636	46377	EUR	PLGLB1;RGPD1	ENSG00000183281;ENSG00000187627	PLGLB2;T0125041;T0125042;RGPD2;AC133644.2	ENSG00000125551;ENSG00000185304;ENSG00000284879	PLGLB1__1;PLGLB1__2;PLGLB1__3;PLGLB1__4;RGPD1__11;RGPD1__12;RGPD1__13;RGPD1__14;RGPD1__15;RGPD1__16;RGPD1__17;RGPD1__18;RGPD1__19;RGPD1__20;RGPD1__21;RGPD1__22;RGPD1__23;RGPD1__1;RGPD1__2;RGPD1__3;RGPD1__4;RGPD1__5;RGPD1__6;RGPD1__7;RGPD1__8;RGPD1__9;RGPD1__10	ENSG00000183281;ENSG00000187627	PLGLB2__2;PLGLB2__3;PLGLB2__4;PLGLB2__5;PLGLB2__1;CHM13_T0125041__1;CHM13_T0125041__2;CHM13_T0125041__3;CHM13_T0125041__4;CHM13_T0125041__5;CHM13_T0125041__6;CHM13_T0125041__7;CHM13_T0125041__8;CHM13_T0125041__9;CHM13_T0125041__10;CHM13_T0125041__11;CHM13_T0125041__12;CHM13_T0125041__13;CHM13_T0125042__1;CHM13_T0125042__2;CHM13_T0125042__3;CHM13_T0125042__4;CHM13_T0125042__5;CHM13_T0125042__6;CHM…	ENSG00000125551;ENSG00000185304;ENSG00000284879	8.08977e-10	RGPD1;PLGLB1	AC133644.2;PLGLB2;RGPD2	46.4	73	0
chr2	87029524	87038231	2	chr2	87748899	87757614	11	9	99.5412	99.7017	GRCh38	1	chr2:87024305-87033005	637	8707	EUR	AL109933.1;ANAPC1P2	ENSG00000224477;ENSG00000231259;ENSG00000285793	ANAPC1P4;AC133644.2	ENSG00000234231;ENSG00000284879	AL109933.1__2;ANAPC1P2__1;ANAPC1P2__2;ANAPC1P2__3	ENSG00000224477;ENSG00000231259;ENSG00000285793	ANAPC1P4__14;ANAPC1P4__15;AC133644.2__16;AC133644.2__17;AC133644.2__18;AC133644.2__15	ENSG00000234231;ENSG00000284879	0.274414	AL109933.1_2;AC125232.1;ANAPC1P2	AC133644.2;ANAPC1P4	8.7	33	0
chr2	87048532	87050132	2	chr2	112241285	112242887	7	5	99.5625	99.563	GRCh38	1	chr2:87043305-87044905	1645	1600	EUR	ANAPC1P2	ENSG00000231259;ENSG00000285793	ANAPC1;T0126759;T0126762;T0126763;T0126764;T0126765	ENSG00000153107	ANAPC1P2__5;ANAPC1P2__6	ENSG00000231259;ENSG00000285793	ANAPC1__21;CHM13_T0126759__21;CHM13_T0126762__21;CHM13_T0126763__21;CHM13_T0126764__21;CHM13_T0126765__21;ANAPC1__5	ENSG00000153107	0.226562	AC125232.1;ANAPC1P2	ANAPC1	1.6	39	0
chr2	87123735	87126736	2	chr2	87164266	87167268	4	2	99.8334	99.8668	GRCh38	1	chr2:87118505-87121505	640	3001	EUR	ANAPC1P3	ENSG00000230395	AC083899.1	ENSG00000204745	ANAPC1P3__1;ANAPC1P3__2;ANAPC1P3__3	ENSG00000230395	AC083899.1__13;AC083899.1__14;AC083899.1__15	ENSG00000204745	0.0625	ANAPC1P3_2	ANAPC1P3	3.0	33	0
chr2	87129136	87135234	6	chr2	87711674	87717775	22	16	99.3451	99.5251	GRCh38	1	chr2:87123905-87130005	641	6098	EUR	AC083899.1	ENSG00000204745	ANAPC1P4;AC133644.2	ENSG00000234231;ENSG00000284879	AC083899.1__1;AC083899.1__2	ENSG00000204745	ANAPC1P4__1;ANAPC1P4__2;AC133644.2__4;AC133644.2__5;AC133644.2__3	ENSG00000234231;ENSG00000284879	0.0669003		AC133644.2;ANAPC1P4	6.1	38	0
chr2	87157235	87163138	1	chr2	87041125	87047029	6	5	99.8475	99.8476	GRCh38	1	chr2:87152005-87157905	642	5903	EUR	AC083899.1	ENSG00000204745	ANAPC1P2	ENSG00000231259;ENSG00000285793	AC083899.1__12	ENSG00000204745	ANAPC1P2__4;ANAPC1P2__5	ENSG00000231259;ENSG00000285793	0.34375		AC125232.1;ANAPC1P2	5.9	11	0
chr2	87163238	87165635	2	chr2	112231378	112233778	9	7	99.5	99.6252	GRCh38	1	chr2:87158005-87160405	2616	2397	EUR	AC083899.1	ENSG00000204745	ANAPC1;T0126759;T0126762;T0126763;T0126764;T0126765	ENSG00000153107	AC083899.1__13	ENSG00000204745	ANAPC1__19;CHM13_T0126759__19;CHM13_T0126762__19;CHM13_T0126763__19;CHM13_T0126764__19;CHM13_T0126765__19;ANAPC1__3	ENSG00000153107	0.253906	ANAPC1P3	ANAPC1	2.4	5	0
chr2	87459699	87460999	1	chr2	111927384	111928684	5	4	99.6154	99.6923	GRCh38	1	chr2:87447605-87448905	649	1300	EUR	LINC01943	ENSG00000280721	MIR4435-2HG;SOCAR;AC017002.2;AC017002.3	ENSG00000172965;ENSG00000240350;ENSG00000280878;ENSG00000285016					0.1875	LINC01943	MIR4435-2HG;AC017002.4;AC017002.3;SOCAR	1.3	14	0
chr2	87575476	87576976	1	chr2	111811682	111813182	4	3	99.7333	99.8	GRCh38	1	chr2:87563405-87564905	1649	1500	EUR	CYTOR;AC133644.2	ENSG00000222041;ENSG00000284879	MIR4435-2HG;T0126698;T0126699;T0126700;T0126701	ENSG00000172965					0.3125	CYTOR;AC133644.2	MIR4435-2HG	1.5	11	0
chr2	87607452	87643692	92	chr2	111744918	111781187	192	100	99.2235	99.5841	GRCh38	1	chr2:87595405-87631705	8061	36240	EUR	CYTOR;MIR4435-1;AC133644.2	ENSG00000222041;ENSG00000265507;ENSG00000284879	MIR4435-2HG;T0126698;T0126699;T0126700;T0126701;MIR4435-2	ENSG00000172965;ENSG00000266139	CYTOR__4;CYTOR__5;CYTOR__3;CYTOR__2;CYTOR__1;MIR4435-1__1;AC133644.2__3;AC133644.2__2	ENSG00000222041;ENSG00000265507;ENSG00000284879	MIR4435-2HG__3;MIR4435-2HG__2;MIR4435-2HG__5;MIR4435-2HG__4;MIR4435-2HG__6;MIR4435-2HG__7;CHM13_T0126698__3;CHM13_T0126698__4;CHM13_T0126699__4;CHM13_T0126700__4;CHM13_T0126701__4;MIR4435-2HG__1;MIR4435-2__1	ENSG00000172965;ENSG00000266139	3.63128e-12	CYTOR;AC133644.2	MIR4435-2HG	36.3	21	0
chr2	87800287	87804686	1	chr2	86982456	86986854	4	3	99.8409	99.8864	GRCh38	1	chr2:87788305-87792705	652	4399	EUR	T0125041;T0125042;RGPD2	ENSG00000185304	RGPD1	ENSG00000187627	CHM13_T0125041__6;CHM13_T0125041__7;CHM13_T0125041__8;CHM13_T0125042__6;CHM13_T0125042__7;CHM13_T0125042__8;RGPD2__6;RGPD2__7;RGPD2__8	ENSG00000185304	RGPD1__16;RGPD1__17;RGPD1__18;RGPD1__3;RGPD1__4;RGPD1__5	ENSG00000187627	0.3125	RGPD2	RGPD1	4.4	3	0
chr2	87806886	87810679	1	chr2	86976457	86980257	2	1	99.7632	99.9737	GRCh38	1	chr2:87794905-87798705	653	3793	EUR	T0125041;T0125042;RGPD2	ENSG00000185304	RGPD1	ENSG00000187627	CHM13_T0125041__12;CHM13_T0125041__13;CHM13_T0125041__14;CHM13_T0125041__15;CHM13_T0125042__12;CHM13_T0125042__13;CHM13_T0125042__14;CHM13_T0125042__15;RGPD2__12;RGPD2__13;RGPD2__14;RGPD2__15	ENSG00000185304	RGPD1__9;RGPD1__10;RGPD1__11;RGPD1__12	ENSG00000187627	0.25	RGPD2	RGPD1	3.8	14	0
chr2	87830080	87831380	1	chr2	86956055	86957355	1	0	99.9231	100	GRCh38	1	chr2:87818105-87819405	654	1300	EUR	T0125041;T0125042;RGPD2	ENSG00000185304	RGPD1	ENSG00000187627	CHM13_T0125041__21;CHM13_T0125042__21;RGPD2__22	ENSG00000185304	RGPD1__2;RGPD1__4	ENSG00000187627	0.5	RGPD2	RGPD1	1.3	29	0
chr2	87998494	87999593	1	chr2	86907686	86908786	5	4	99.4545	99.6364	GRCh38	1	chr2:87986905-87988005	13146	1099	EUR	ANAPC1P5	ENSG00000275597	ANAPC1P1	ENSG00000233673					0.1875	ANAPC1P5	ANAPC1P1	1.1	3	0
chr2	89333930	89340016	6	chr2	90407187	90413274	7	1	99.8686	99.9836	GRCh38	1	chr2:89324592-89330679	31323	6086	EUR	IGKV2-40	ENSG00000273962	IGKV2D-40	ENSG00000251039	IGKV2-40__1	ENSG00000273962	IGKV2D-40__2;IGKV2D-40__1	ENSG00000251039	0.0078125	IGKV2D-40	IGKV2-40	6.1	1	0
chr2	96102169	96107073	1	chr2	95982764	95987668	6	5	99.7961	99.8165	GRCh38	1	chr2:95595554-95600454	31324	4904	EUR	TRIM43	ENSG00000144015	TRIM43B	ENSG00000144010	TRIM43__4;TRIM43__5;TRIM43__6;TRIM43__7	ENSG00000144015	TRIM43B__1;TRIM43B__2;TRIM43B__3;TRIM43B__4	ENSG00000144010	0.34375	TRIM43	TRIM43B	4.9	1	0
chr2	97750867	97800306	5	chr2	97921457	97971154	71	66	98.7404	99.1574	GRCh38	1	chr2:97244277-97293677	15210	49439	EUR	ANKRD36;AC159540.2;AC092683.2	ENSG00000135976;ENSG00000277701;ENSG00000278766	ANKRD36B;AC092683.1;AC092683.2	ENSG00000196912;ENSG00000230606;ENSG00000278766	ANKRD36__71;ANKRD36__72;ANKRD36__73;ANKRD36__74;ANKRD36__75;ANKRD36__76;ANKRD36__13;ANKRD36__14;ANKRD36__1;ANKRD36__2;ANKRD36__3;ANKRD36__4;AC159540.2__1;AC159540.2__2;AC159540.2__3;AC159540.2__4;AC159540.2__5;AC092683.2__1;AC092683.2__2;AC092683.2__3	ENSG00000135976;ENSG00000277701;ENSG00000278766	ANKRD36B__1;ANKRD36B__2;ANKRD36B__3;ANKRD36B__4;ANKRD36B__5;ANKRD36B__6;AC092683.1__1;AC092683.1__2;AC092683.1__3;AC092683.1__4;AC092683.1__5;AC092683.1__6;AC092683.2__1;AC092683.2__2;AC092683.2__3	ENSG00000196912;ENSG00000230606;ENSG00000278766	0.238344	ANKRD36;AC092683.2;AC092683.1	AC159540.2;AC092683.2_2;ANKRD36B	49.7	4	0
chr2	97803906	97821406	12	chr2	97900360	97917857	16	4	99.8515	99.96	GRCh38	1	chr2:97297277-97314777	21886	17500	EUR	AC159540.1	ENSG00000237837	AC159540.1	ENSG00000237837	AC159540.1__1;AC159540.1__2	ENSG00000237837	AC159540.1__1;AC159540.1__2	ENSG00000237837	0.000259399	AC159540.1	AC159540.1_2	17.5	3	0
chr2	97947940	97951542	1	chr2	97770479	97774080	1	0	99.9167	99.9722	GRCh38	1	chr2:97489718-97493318	31325	3602	EUR	ANKRD36B	ENSG00000196912	ANKRD36	ENSG00000135976	ANKRD36B__1	ENSG00000196912	ANKRD36__76	ENSG00000135976	0.5	ANKRD36B	ANKRD36	3.6	2	0
chr2	97963941	97967841	1	chr2	97754180	97758080	2	1	99.9487	99.9744	GRCh38	1	chr2:97505718-97509618	31326	3900	EUR	ANKRD36B	ENSG00000196912	ANKRD36	ENSG00000135976	ANKRD36B__2;ANKRD36B__3;ANKRD36B__4;ANKRD36B__5;ANKRD36B__1	ENSG00000196912	ANKRD36__72;ANKRD36__73;ANKRD36__74;ANKRD36__75;ANKRD36__76;ANKRD36__14;ANKRD36__2;ANKRD36__3;ANKRD36__4	ENSG00000135976	0.25	ANKRD36B	ANKRD36	3.9	2	0
chr2	108298151	108305649	4	chr2	106912637	106920136	24	20	99.6267	99.72	GRCh38	1	chr2:107836561-107844061	1672	7498	EUR	RGPD4	ENSG00000196862	RGPD3	ENSG00000153165	RGPD4__2;RGPD4__3;RGPD4__4;RGPD4__5;RGPD4__6	ENSG00000196862	RGPD3__18;RGPD3__19;RGPD3__20;RGPD3__21;RGPD3__22	ENSG00000153165	0.153728	RGPD4	RGPD3	7.5	40	0
chr2	108308834	108313328	4	chr2	106904954	106909451	17	13	99.4446	99.5114	GRCh38	1	chr2:107847261-107851761	1673	4494	EUR	RGPD4	ENSG00000196862	RGPD3	ENSG00000153165	RGPD4__7	ENSG00000196862	RGPD3__17	ENSG00000153165	0.166153	RGPD4	RGPD3	4.5	34	0
chr2	108317127	108318627	2	chr2	106899636	106901135	3	1	99.8	99.8667	GRCh38	1	chr2:107855561-107857061	7577	1500	EUR	RGPD4	ENSG00000196862	RGPD3	ENSG00000153165	RGPD4__9	ENSG00000196862	RGPD3__15	ENSG00000153165	0.125	RGPD4	RGPD3	1.5	12	0
chr2	110759510	110773636	5	chr2	110442589	110456689	19	14	99.4273	99.9007	GRCh38	1	chr2:110337061-110351161	13160	14126	EUR	AC140479.6	ENSG00000283167	AC013268.4	ENSG00000283283	AC140479.6__14;AC140479.6__15;AC140479.6__16;AC140479.6__17;AC140479.6__18;AC140479.6__19;AC140479.6__20;AC140479.6__21;AC140479.6__22;AC140479.6__23;AC140479.6__24;AC140479.6__25;AC140479.6__26	ENSG00000283167	AC013268.4__1;AC013268.4__2;AC013268.4__3;AC013268.4__4;AC013268.4__5;AC013268.4__6;AC013268.4__7;AC013268.4__8;AC013268.4__9;AC013268.4__10;AC013268.4__11;AC013268.4__12	ENSG00000283283	0.0835342	AC140479.6	AC013268.4	14.1	11	0
chr2	112823856	112825756	1	chr2	110964972	110966872	1	0	99.9474	100	GRCh38	1	chr2:112397079-112398979	13165	1900	EUR	RGPD8	ENSG00000169629	RGPD5	ENSG00000015568	RGPD8__7;RGPD8__8;RGPD8__4;RGPD8__5;RGPD8__3	ENSG00000169629	RGPD5__7;RGPD5__8;RGPD5__4;RGPD5__5;RGPD5__3	ENSG00000015568	0.5	RGPD8	RGPD5	1.9	14	0
chr2	131030326	131032226	1	chr2	130956315	130958215	1	0	99.9474	100	GRCh38	1	chr2:130596418-130598318	687	1900	EUR	CFC1	ENSG00000136698	CFC1B;AC013269.2	ENSG00000152093;ENSG00000225819	CFC1__2;CFC1__3	ENSG00000136698	CFC1B__4;CFC1B__5	ENSG00000152093	0.5	CFC1	AC013269.2;CFC1B	1.9	44	0
chr2	131040026	131045627	1	chr2	130942915	130948515	2	1	99.9464	99.9821	GRCh38	1	chr2:130606118-130611718	2647	5601	EUR	POTEJ	ENSG00000222038	POTEI	ENSG00000196834	POTEJ__1	ENSG00000222038	POTEI__15;POTEI__13;POTEI__3;POTEI__4	ENSG00000196834	0.25	POTEJ	POTEI	5.6	42	0
chr2	152045534	152052915	14	chr2	152034990	152042382	25	11	99.3515	99.6623	GRCh38	1	chr2:151593733-151601133	26555	7381	EUR	NEB	ENSG00000183091	NEB	ENSG00000183091	NEB__90;NEB__91;NEB__92;NEB__93;NEB__94;NEB__95	ENSG00000183091	NEB__82;NEB__83;NEB__84;NEB__85;NEB__86;NEB__87;NEB__74	ENSG00000183091	0.00203866	NEB	NEB	7.4	2	0
chr2	152052024	152054614	63	chr2	152030946	152033537	68	5	96.9243	99.3849	GRCh38	1	chr2:151600233-151602833	31328	2590	EUR	NEB	ENSG00000183091	NEB	ENSG00000183091	NEB__94;NEB__95;NEB__96;NEB__97	ENSG00000183091	NEB__78;NEB__79;NEB__80;NEB__81;NEB__70;NEB__71;NEB__72	ENSG00000183091	7.95195e-18	NEB	NEB	2.6	1	0
chr2	242683142	242687274	1	chr16	96316558	96319862	10	9	79.4921	99.6065	GRCh38	1	chr2:242173234-242176534	16671	4132	EUR	RPL23AP88;BX322534.1	ENSG00000271153;ENSG00000282875	BX322534.1;RPL23AP24	ENSG00000282875;ENSG00000236679	RPL23AP88__1;BX322534.1__3	ENSG00000271153;ENSG00000282875	RPL23AP24__1;BX322534.1__2	ENSG00000236679;ENSG00000282875	0.376953	RPL23AP88;BX322534.1_3	BX322534.1_2;RPL23AP24	3.3	4	0
chr2	242683342	242692178	11	chr5	182032954	182041698	33	22	90.1007	91.2397	GRCh38	1	chr2:242173434-242181434	698	8836	EUR	RPL23AP88;AL078621.3;BX322534.1	ENSG00000271153;ENSG00000279267;ENSG00000282875	RPL23AP45;AL078621.3;BX322534.1	ENSG00000213285;ENSG00000279267;ENSG00000282875	RPL23AP88__1;AL078621.3__5;BX322534.1__3	ENSG00000271153;ENSG00000279267;ENSG00000282875	RPL23AP45__1;AL078621.3__10;BX322534.1__5	ENSG00000213285;ENSG00000279267;ENSG00000282875	0.017541	RPL23AP88;BX322534.1_3;AL078621.3_9	RPL23AP45;AC215524.1;AL078621.3_10	8.7	16	0
chr2	242688575	242690877	5	chr9	150608626	150610928	12	7	99.3918	99.609	GRCh38	1	chr2:242177834-242180134	1697	2302	EUR	AL078621.3	ENSG00000279267	AL078621.3	ENSG00000279267	AL078621.3__5	ENSG00000279267	AL078621.3__12	ENSG00000279267	0.072998	AL078621.3_9	AL078621.3_8	2.3	12	0
chr21	45080989	45082489	1	chr20	6438	7938	3	2	99.8	99.8667	GRCh38	1	chr21:46694534-46696034	4066	1500	EUR	AL078621.3	ENSG00000279267	AL078621.3	ENSG00000279267	AL078621.3__7	ENSG00000279267	AL078621.3__6	ENSG00000279267	0.125	AL078621.3_4	AL078621.3_2	1.5	22	0
chr21	45082589	45086141	1	chr22	51318396	51321984	12	11	93.4858	94.4179	GRCh38	1	chr21:46696134-46699871	10555	3552	EUR	AL078621.3	ENSG00000279267	AL078621.3	ENSG00000279267	AL078621.3__7	ENSG00000279267	AL078621.3__8	ENSG00000279267	0.387207	AL078621.3_4	AL078621.3_6	3.6	9	0
chr22	15790921	15791921	6	chr7	30580789	30581789	8	2	99.2	99.8	GRCh38	1	chr22:15215818-15216818	31332	1000	EUR			NOD1	ENSG00000106100					0.00390625		NOD1	1.0	1	0
chr22	16148610	16149810	1	chr14	13150941	13152141	1	0	99.9167	100	GRCh38	1	chr22:15574595-15575795	803	1200	EUR	AP000534.2	ENSG00000237299	CR383656.5	ENSG00000257644	AP000534.2__3	ENSG00000237299	CR383656.5__2	ENSG00000257644	0.5	AP000534.2	CR383656.5	1.2	68	0
chr22	16233773	16268401	135	chr14	13250353	13285040	181	46	98.5899	99.7206	GRCh38	1	chr22:15659795-15694495	31333	34628	EUR	AL929601.2;POTEH	ENSG00000258265;ENSG00000198062	POTEM;AL929601.2	ENSG00000222036;ENSG00000258265	POTEH__1;POTEH__2;AL929601.2__3;AL929601.2__4	ENSG00000198062;ENSG00000258265	POTEM__1;POTEM__2;AL929601.2__1;AL929601.2__2	ENSG00000222036;ENSG00000258265	4.14766e-27	AL929601.2;POTEH_2	AL929601.2_3;POTEH	34.7	1	0
chr22	16271799	16273599	2	chr14	13288423	13290223	3	1	99.8333	99.9444	GRCh38	1	chr22:15697895-15699695	806	1800	EUR	POTEH;POTEH-AS1	ENSG00000198062;ENSG00000236666	POTEM	ENSG00000222036	POTEH__4;POTEH__5;POTEH-AS1__1	ENSG00000198062;ENSG00000236666	POTEM__7;POTEM__5	ENSG00000222036	0.125	POTEH_2;POTEH-AS1	POTEH	1.8	49	0
chr22	16285595	16286595	1	chr14	13302210	13303210	1	0	99.9	100	GRCh38	1	chr22:15711695-15712695	20929	1000	EUR	POTEH	ENSG00000198062	POTEM	ENSG00000222036					0.5	POTEH_2	POTEH	1.0	4	0
chr22	16384000	16385600	1	chr14	13624009	13625609	2	1	99.875	99.9375	GRCh38	1	chr22:15810095-15811695	4565	1600	EUR	DUXAP8;BMS1P22	ENSG00000206195;ENSG00000232775	BMS1P17;DUXAP10	ENSG00000228294;ENSG00000244306					0.25	DUXAP8;BMS1P22	AL589743.1;BMS1P17_2	1.6	36	0
chr22	16429932	16432031	2	chr14	13577507	13579605	6	4	99.6667	99.7143	GRCh38	1	chr22:15855895-15857995	1777	2099	EUR	NBEAP3	ENSG00000223875	AL589743.6	ENSG00000285990					0.109375	NBEAP3	AL589743.7	2.1	6	0
chr22	20739964	20745455	9	chr22	19064304	19067601	24	15	59.6322	99.4545	GRCh38	1	chr22:20338688-20341988	31334	5491	EUR	FAM230G	ENSG00000188280	FAM230E	ENSG00000182824	FAM230G__1;FAM230G__2	ENSG00000188280	FAM230E__7;FAM230E__8;FAM230E__9	ENSG00000182824	0.0319573	FAM230G	FAM230E	3.3	1	0
chr22	21538282	21557100	38	chr22	21672777	21691552	68	30	99.2782	99.5482	GRCh38	1	chr22:21128582-21147382	1791	18818	EUR	LINC02556;E2F6P2	ENSG00000236611;ENSG00000224688	E2F6P1;LINC02556	ENSG00000234764;ENSG00000236611	E2F6P2__1;LINC02556__3;LINC02556__4	ENSG00000224688;ENSG00000236611	E2F6P1__1;LINC02556__5;LINC02556__6	ENSG00000234764;ENSG00000236611	5.54863e-07	LINC02556_2;E2F6P3	E2F6P3_2;LINC02556_4	18.8	19	0
chr22	21578462	21580462	1	chr22	19064559	19066559	4	3	99.8	99.85	GRCh38	1	chr22:21168682-21170682	4576	2000	EUR	FAM230B	ENSG00000215498	FAM230E	ENSG00000182824	FAM230B__2;FAM230B__3;FAM230B__1	ENSG00000215498	FAM230E__7;FAM230E__8	ENSG00000182824	0.3125	FAM230B	FAM230E	2.0	30	0
chr22	21580662	21581662	8	chr22	19260171	19261171	13	5	98.7	99.5	GRCh38	1	chr22:21170882-21171882	4577	1000	EUR	FAM230B	ENSG00000215498	FAM230F	ENSG00000276095	FAM230B__4	ENSG00000215498			0.0112305	FAM230B	FAM230F	1.0	8	0
chr22	21583953	21587151	1	chr22	21725038	21728237	11	10	99.4691	99.6562	GRCh38	1	chr22:21174182-21177382	10178	3198	EUR	FAM230B	ENSG00000215498	FAM230H	ENSG00000206142					0.274414	FAM230B	FAM230H	3.2	6	0
chr22	21632878	21641736	5	chr22	19162190	19171085	33	28	99.1126	99.3267	GRCh38	1	chr22:21223087-21231982	7620	8858	EUR	GGT2;AC008132.2	ENSG00000133475;ENSG00000239989	GGT3P;AC008132.2;AP000550.3	ENSG00000197421;ENSG00000239989;ENSG00000283145	GGT2__12;GGT2__13;GGT2__14;GGT2__15;AC008132.2__1	ENSG00000133475;ENSG00000239989	GGT3P__10;GGT3P__11;GGT3P__12;GGT3P__13;GGT3P__14;GGT3P__1;AC008132.2__1;AP000550.3__1	ENSG00000197421;ENSG00000239989;ENSG00000283145	0.148103	GGT2;AC008132.2_2	AC008132.2	8.9	4	0
chr22	21708911	21714207	9	chr22	21598408	21603708	23	14	99.4906	99.7358	GRCh38	1	chr22:21299282-21304582	31337	5296	EUR	FAM230H	ENSG00000206142	FAM230B	ENSG00000215498	FAM230H__1	ENSG00000206142	FAM230B__12;FAM230B__9	ENSG00000215498	0.0173448	FAM230H	FAM230B;AP000550.4	5.3	1	0
chr22	21720807	21722507	1	chr22	18860290	18861990	8	7	99.5294	99.5882	GRCh38	1	chr22:21311182-21312882	9400	1700	EUR	FAM230H	ENSG00000206142	FAM230D	ENSG00000187979	FAM230H__7;FAM230H__8;FAM230H__3;FAM230H__4;FAM230H__1;FAM230H__2	ENSG00000206142	FAM230D__3;FAM230D__4	ENSG00000187979	0.363281	FAM230H	FAM230D	1.7	7	0
chr22	21724707	21727010	2	chr22	18864190	18866490	12	10	99.3487	99.5652	GRCh38	1	chr22:21315082-21317382	16057	2303	EUR	FAM230H	ENSG00000206142	FAM230D	ENSG00000187979					0.193848	FAM230H	FAM230D	2.3	3	0
chr22	21728502	21729502	1	chr22	20747434	20748434	2	1	99.8	99.9	GRCh38	1	chr22:21318882-21319882	16058	1000	EUR	FAM230H;AC007731.3	ENSG00000206142;ENSG00000235578	FAM230G;AC007731.2	ENSG00000188280;ENSG00000235578	FAM230H__10;FAM230H__6;FAM230H__5;FAM230H__4;FAM230H__1;AC007731.3__15	ENSG00000206142;ENSG00000235578	FAM230G__3;AC007731.2__2	ENSG00000188280;ENSG00000235578	0.25	FAM230H;AC007731.3_3	FAM230G;AC007731.3	1.0	2	0
chr22	21731502	21751303	67	chr22	21563738	21580697	131	64	82.8281	96.8188	GRCh38	1	chr22:21321882-21338582	16059	19801	EUR	FAM230H	ENSG00000206142	FAM230B	ENSG00000215498	FAM230H__11;FAM230H__12;FAM230H__13;FAM230H__7;FAM230H__8;FAM230H__9;FAM230H__6;FAM230H__5;FAM230H__2;FAM230H__3;FAM230H__4;FAM230H__1	ENSG00000206142	FAM230B__1;FAM230B__2;FAM230B__3	ENSG00000215498	5.80614e-10	FAM230H	FAM230B	17.0	2	0
chr22	21752821	21755721	7	chr22	19085847	19088747	12	5	99.5862	99.8276	GRCh38	1	chr22:21340082-21342982	18556	2900	EUR	PPP1R26P5	ENSG00000232771	PPP1R26P2	ENSG00000273643	PPP1R26P5__1	ENSG00000232771	PPP1R26P2__1	ENSG00000273643	0.0192871	PPP1R26P5	PPP1R26P3	2.9	4	0
chr22	32057418	32057633	1	chr7	1174706	1174921	1	0	99.5349	100	GRCh38	1	chr22:31593403-31593618	28598	215	EUR	SFI1	ENSG00000198089	C7orf50	ENSG00000146540					0.5	SFI1	C7orf50	0.2	3	0
chr22	36647301	36648301	11	chr22	36598157	36599157	11	0	98.9	100	GRCh38	1	chr22:36187119-36188119	820	1000	EUR			Z95114.3	ENSG00000279805			Z95114.3__1	ENSG00000279805	0.000488281		Z95114.3	1.0	20	0
chr22	42602703	42605204	13	chr22	42614862	42617359	18	5	99.2403	99.7998	GRCh38	1	chr22:42123213-42125710	821	2501	EUR	NDUFA6-DT	ENSG00000237037	AC254562.2;NDUFA6-DT	ENSG00000232710;ENSG00000237037	NDUFA6-DT__4;NDUFA6-DT__5;NDUFA6-DT__3;NDUFA6-DT__6;NDUFA6-DT__7;NDUFA6-DT__2;NDUFA6-DT__1	ENSG00000237037	AC254562.2__1;NDUFA6-DT__6;NDUFA6-DT__7;NDUFA6-DT__5;NDUFA6-DT__8	ENSG00000232710;ENSG00000237037	0.000656128	NDUFA6-DT	NDUFA6-DT;AC254562.2	2.5	57	0
chr22	42615207	42617507	1	chr22	42603052	42605352	4	3	99.8261	99.8696	GRCh38	1	chr22:42135710-42138010	822	2300	EUR	NDUFA6-DT;AC254562.2	ENSG00000237037;ENSG00000232710	NDUFA6-DT	ENSG00000237037	AC254562.2__1;AC254562.2__2;NDUFA6-DT__6;NDUFA6-DT__7;NDUFA6-DT__5;NDUFA6-DT__8	ENSG00000232710;ENSG00000237037	NDUFA6-DT__4;NDUFA6-DT__5;NDUFA6-DT__3;NDUFA6-DT__6;NDUFA6-DT__7;NDUFA6-DT__2;NDUFA6-DT__1	ENSG00000237037	0.3125	NDUFA6-DT;AC254562.2	NDUFA6-DT	2.3	61	0
chr3	48239261	48240902	18	chr9	143623920	143624904	18	0	59.647	98.2018	GRCh38	1	chr3:48212106-48213106	825	1641	EUR	AL512356.3	ENSG00000280244	PRRC2B	ENSG00000130723	AL512356.3__4	ENSG00000280244			3.8147e-06		PRRC2B	1.0	89	0
chr3	48240023	48241202	5	chr5	142526219	142527317	7	2	92.3793	99.455	GRCh38	1	chr3:48212306-48213406	1808	1179	EUR	AL512356.3	ENSG00000280244	GNPDA1	ENSG00000113552	AL512356.3__4	ENSG00000280244			0.0078125		GNPDA1	1.1	83	0
chr3	123296356	123297356	1	chr2	197392943	197393943	3	2	99.7	99.8	GRCh38	1	chr3:120576799-120577799	827	1000	EUR			PGAP1;T0131513	ENSG00000197121					0.125		PGAP1	1.0	56	0
chr3	128701221	128702610	1	chr3	126717214	126718603	1	0	99.1429	99.2143	GRCh38	1	chr3:125968850-125970250	1809	1389	EUR	ROPN1B	ENSG00000114547	ROPN1	ENSG00000065371	ROPN1B__1;ROPN1B__2;ROPN1B__3	ENSG00000114547	ROPN1__7;ROPN1__6;ROPN1__4;ROPN1__5;ROPN1__3;ROPN1__2	ENSG00000065371	0.5	ROPN1B	ROPN1	1.4	42	0
chr3	129057290	129058290	5	chr2	169729691	169730691	8	3	99.2	99.7	GRCh38	1	chr3:126324825-126325825	828	1000	EUR			LRP2	ENSG00000081479					0.0351562		LRP2	1.0	75	0
chr3	129057490	129058490	6	chr9	107873085	107874085	10	4	99	99.6	GRCh38	1	chr3:126325025-126326025	828	1000	EUR			AL354861.2	ENSG00000228142					0.0107422		AL354861.2	1.0	75	0
chr3	129057590	129058590	7	chr11	78611370	78612370	10	3	99	99.7	GRCh38	1	chr3:126325125-126326125	828	1000	EUR			TENM4;T0037844;T0037845;T0037846;T0037847	ENSG00000149256					0.0107422		TENM4	1.0	75	0
chr3	131833021	131835022	3	chr16	52420286	52422287	7	4	99.6002	99.7501	GRCh38	1	chr3:129088130-129090130	1810	2001	EUR	RAB43;ISY1-RAB43	ENSG00000172780;ENSG00000261796	AC092368.3	ENSG00000261512	RAB43__1;ISY1-RAB43__1	ENSG00000172780;ENSG00000261796	AC092368.3__1;AC092368.3__2	ENSG00000261512	0.0625	RAB43;ISY1-RAB43	AC092368.3	2.0	39	0
chr3	200395307	200396652	2	chr3	198332649	198334027	8	6	95.3605	98	GRCh38	1	chr3:197662869-197664269	829	1345	EUR	AC024560.1	ENSG00000236833	AC024560.1	ENSG00000236833					0.144531	AC024560.1	AC024560.1_2	1.4	16	0
chr3	200966490	200967261	1	chr11	140224	140995	1	0	99.8703	100	GRCh38	1	chr3:198234788-198235559	835	771	EUR			AC069287.1	ENSG00000254468					0.5		AC069287.1	0.8	62	0
chr4	49219549	49226647	1	chr4	49301688	49308785	1	0	99.9296	99.9577	GRCh38	1	chr4:49260705-49267805	5169	7098	EUR									0.5		AC138776.1	7.1	37	0
chr4	83276279	83277279	2	chr15	81321579	81322579	2	0	99.8	100	GRCh38	1	chr4:79939886-79940886	860	1000	EUR	ANTXR2;T0167271	ENSG00000163297	SH3GL3	ENSG00000140600					0.25	ANTXR2	SH3GL3	1.0	74	0
chr4	83276579	83277579	1	chr7	112564441	112565441	1	0	99.9	100	GRCh38	1	chr4:79940186-79941186	860	1000	EUR	ANTXR2;T0167271	ENSG00000163297	IMMP2L	ENSG00000184903					0.5	ANTXR2	IMMP2L	1.0	74	0
chr4	83276979	83279179	3	chr5	158965286	158967486	5	2	99.7727	99.9091	GRCh38	1	chr4:79940586-79942786	861	2200	EUR	ANTXR2;T0167271	ENSG00000163297	AC091979.1	ENSG00000254350					0.03125	ANTXR2	AC091979.1	2.2	60	0
chr4	83277879	83278879	2	chr4	170116865	170117865	3	1	99.7	99.9	GRCh38	1	chr4:79941486-79942486	861	1000	EUR	ANTXR2;T0167271	ENSG00000163297	SPOCK3	ENSG00000196104					0.125	ANTXR2	SPOCK3	1.0	60	0
[truncated: 120,538 more rows]

## Sheet: S5
Table S5: Master table of all distinct IGC events
[truncated: 32,614 more rows]

## Sheet: S6
Table S6: Average statistics for IGC events across haplotypes and superpopulations
[truncated: 313 more rows]

[truncated: 8 more sheets: S7, S8, S9, S10, S11, S12, S13, S14]
